# Supplementary material for: Angiosperm flowers reached their highest morphological diversity early in their evolutionary history
Source: New Phytol. 2023 Nov 29;241(3):1348–60. doi: 10.1111/nph.19389 (PMC10952840; doi:10.1111/nph.19389)
Supplement: Supplementary file 2 — Dataset S2 Morphological dataset, information about scored fossils, and about study groups. [file NPH-241-1348-s004.xlsx]

## Sheet: Legend
New Phytologist Supplementary Information Data S2
Title: Angiosperm flowers reached their highest morphological diversity early in their evolutionary history
Authors: Andrea M. López-Martinez, Maria von Balthazar, Jürg Schönenberger, Susana Magallón, Hervé Sauquet, Marion Chartier
Article acceptance date: 20 October 2023
DATA
taxon	Species and genus names as scored in the PROTEUS database (Sauquet, 2019). Fossil names are preceded by a "X".
time bin	Classification in four time bins for the present study. EarlyCretaceous: from 145 Mya to 100.5 Mya; LateCretaceous: 100.5 Mya to 66 Mya; Paleogene: 66 Mya to 23.03 Mya; present: living species.
group	Eleven clades and grades used to classify species in this study. Defined in the manuscript material and methods. Listed in Info groups. Fossils were classified based on the affinities assessed in each description.
order	Order in which each living species belongs as scored in the PROTEUS database (Sauquet, 2019).
family	Family in which each living species belongs as scored in the PROTEUS database (Sauquet, 2019).
ageMean	Average fossil age estimation, in millon years ago. Taken from each fossil description publication. References are available in the database PROTEUS (Sauquet et al., 2019).
ageMin	Minimum (oldest) fossil age estimation, in millon years ago. Taken from each fossil description publication. References are available in the database PROTEUS (Sauquet et al., 2019).
ageMax	Maximum (youngest) fossil age estimation, in millon years ago. Taken from each fossil description publication. References are available in the database PROTEUS (Sauquet et al., 2019).
CHARACTERS:	Polymorphism is indicated with "&"; missing and inapplicable data by empty cells.
AndroeciumMerism	Androecium merism.
NoPerianthParts	Number of perianth parts.
NoPerianthWhorls	Number of perianth whorls.
PerianthMerism	Perianth merism.
NoFertileStamens	Number of fertile stamens.
NoAndroWhorls	Number of androecium whorls.
NoCarpels	Number of carpels.
NoOvules	Number of ovules.
NoApertures	Number of pollen apertures.
sexOfFlowers	Sex of flowers.
OvaryPosition	Ovary position.
PerianthPresence	Perianth presence.
FusionPerianth	Union of perianth parts.
SymmetryPerianth	Symmetry of the perianth.
PerianthPhyllotaxy	Phyllotaxy of the perianth.
PerianthDiff	Differenciation among perianth parts.
Filament	Type of filaments.
FusionOfFilaments	Union of filaments.
FusionFiltsPerianth	Fusion of filaments to perianth parts.
AntherOrientation	Anther orientation.
AntherAttachment	Anther attachment.
AntherDehiscence	Anther dehiscence.
ConnectiveExtension	Connective extension.
AndroeciumPhyllotaxy	Androecium phyllotaxy.
GynoeciumPhyllotaxy	Gynoecium phyllotaxy.
FusionOfOvaries	Union of ovaries.
StyleDiff	Style differenciation (is there a style).
FusionOfSyles	Union of styles.
Placentation	Type of placentation.
ApertureShape	Pollen aperture shape.
Character States
characterName	Character name as used in Data.
stateNumber	State number as scored in Data.
stateName	A short explicit name for each state.
Info groups
speciesRichnessWorldFlora	Number of species in each group, from Stevens (2001 onwards).
speciesRichnessAPW	Number of species in each group, WFO (2003).
StemAge	Stem age, in million years ago, from Ramírez-Barahona et al. (2020).
CrownAge	Crown age, in million years ago, from Ramírez-Barahona et al. (2020).
Legend references	List the references cited in this legend.
Information abour fossils
Taxa	Taxa names.
Time bin	Classification in four time bins for the present study. EarlyCretaceous: from 145 Mya to 100.5 Mya; LateCretaceous: 100.5 Mya to 66 Mya; Paleogene: 66 Mya to 23.03 Mya; present: living species.
Age	Geologic period in which each fossil was assiged based on original publications.
Mode of Preservation	Fossil mode of preservations.
Group	Eleven clades and grades used to classify species in this study. Defined in the manuscript material and methods. Listed in Info groups. Fossils were classified based on the affinities assessed in each description.
Locality	Locality where the fossil was found.
Reference	Original description for each fossil.

## Sheet: Legend references
Citation	Full reference
WFO (2003)	WFO. 2023. World Flora Online. http://www.worldfloraonline.org/
Ramírez-Barahona et al. (2020)	Ramírez-Barahona S, Sauquet H, Magallón S. 2020. The delayed and geographically heterogeneous diversification of flowering plant families. Nature Ecology and Evolution 4: 1232-1238.
Stevens (2001 onwards)	Stevens, PF. (2001 onwards). Angiosperm Phylogeny Website. URL: http://www.mobot.org/MOBOT/research/APweb/.
Sauquet (2019)	Sauquet H. 2019. PROTEUS: A database for recording morphological data and calibrations. Version 1.27. URL https://eflower.myspecies.info/proteus.

## Sheet: DATA
taxon	time bin	group	order	family	ageMean	ageMin	ageMax	AndroeciumMerism	NoPerianthParts	NoPerianthWhorls	PerianthMerism	NoFertileStamens	NoAndroWhorls	NoCarpels	NoOvules	NoApertures	sexOfFlowers	OvaryPosition	PerianthPresence	FusionPerianth	SymmetryPerianth	PerianthPhyllotaxy	PerianthDiff	Filament	FusionOfFilaments	FusionFiltsPerianth	AntherOrientation	AntherAttachment	AntherDehiscence	ConnectiveExtension	AndroeciumPhyllotaxy	GynoeciumPhyllotaxy	FusionOfOvaries	StyleDiff	FusionOfSyles	Placentation	ApertureShape
X Araripia florifera	EarlyCretaceous	Magnoliids			117.2	113	121.4		2									0	1		0	1	0
X Archaeanthus linnenbergeri	EarlyCretaceous	Magnoliids			105.1	97.2	113		1&2	2	0&1	2		4	2		0	0	1	0	0	0	1								1	1	0	0
X Archaefructus eoflora	EarlyCretaceous				131	129.4	132.6					0		1			0		0											1	1	1		1
X Canrightia resinifera	EarlyCretaceous	Chloranthales			116.375	106.75	126		0			0		1&2&3	0	1	0	1	1	1	0		0	0	0			0		1			1	0	1		0
X Carpestella lacunata	EarlyCretaceous	ANA			109.875	106.75	113		2			2		4			0	1	1	0	0	1			0	0					1
X Catanthus dolichostemon	EarlyCretaceous	Magnoliids			116.375	106.75	126	1&2&3	1	2	1	2	2	3&4		1	0	0	1	0		0	1	0	0		2			1	0		0	0			0
X Cohongarootonia hispida	EarlyCretaceous	Magnoliids			109.875	106.75	113	1	1	1	1	1	2	0	0		0	0	1	0	0	0	1	1	0	0	0&1	0	2	1	0			1
X Dakotanthus cordiformis	EarlyCretaceous	Fabids			103.45	93.9	113	3	1	1	3	1	1	3		3	0	0	1	0&1	0	0	1	1	0	0	0&1	1	0	0	0	0	1	1	0	0	2
X Eckhartianthus lusitanicus	EarlyCretaceous				121.3	117.2	125.4		0	0	1	1		2		1	0	0	1			0	0						0	0				0			0
X Endressinia brasiliana	EarlyCretaceous	Magnoliids			117.2	113	121.4							4			0	0			0	1	0	0	0						1	1	0	0
X Hamatia elkneckensis	EarlyCretaceous	OtherEudicots			103.625	100.5	106.75							3		3	1					0	0					0	1	1		0	0	0			2
X Jamesrosea burmensis	EarlyCretaceous	Magnoliids			101.975	97.2	106.75		2			2		3	0		0	0	1				0	0	0	0	0	0	2	1			0	1	0
X Kajanthus lusitanicus	EarlyCretaceous	OtherEudicots			112.875	106.75	119	1	2	2	1	1	1	2	2	3	0	0	1	0	0	0	1	0	0		2	0	0	0	0	0	0	0			0
X Kenilanthus marylandensis	EarlyCretaceous	OtherEudicots			109.875	106.75	113	3	0	0	3	1	1	3		3	0	0	1		0	0		0	0	0	2	0		1	0	0	0				0
X Lovellea wintonensis	EarlyCretaceous	Magnoliids			103.625	100.5	106.75		2			2		4	0	2	0	1	1	0	0		0		0	0	0	0	2		1	1	1	1	0		0
X Mauldinia angustiloba	EarlyCretaceous	Magnoliids			101.975	97.2	106.75	1	1	1	1	1	2	0	0		0	0	1	0	0	0	1	0&1	0		0&2	0	2	1	0			1
X Melloniflora virginiensis	EarlyCretaceous				109.875	106.75	113					2		4	2		0	0							0	0	0		0	1	1	1	0
X Monetianthus mirus	EarlyCretaceous	ANA			111.975	106.75	117.2		1			2		4	2	1	0	1	1	0	0		0														0
X Paisia pantoporata	EarlyCretaceous	OtherEudicots			116.375	106.75	126	3	0	0	3	0	0	3	2	4	0	0	1		0	0		0	0		1	0	0		0	0	0	0			1
X Pennistemon portugallicus	EarlyCretaceous	Chloranthales			111.975	106.75	117.2									1	1										2		0	1							0
X Platananthus synandrus	EarlyCretaceous	OtherEudicots			109.875	106.75	113	3	2			0	0	3		3	1		1	0		1	0	1						1	0	0	0				0
X Platanocarpus brookensis Aquia brookensis Sapindopsis	EarlyCretaceous	OtherEudicots			103.625	100.5	106.75			1				3	0	3	1						1	1				0	1	1			0	0			0
X Potomacanthus lobatus	EarlyCretaceous	Magnoliids			109.875	106.75	113	1	1	1	1	1	1	0	0	0	0	0	1	0	0	0	1	0	0	0	1	0	2	1	0			1
X Saportanthus brachystemon	EarlyCretaceous	Magnoliids			111.975	106.75	117.2		1			1		1&2	0	2	0	1	1			1	0	1	0		1&2	0	1	1	1		1	1			0
X Saportanthus dolichostemon	EarlyCretaceous	Magnoliids			111.975	106.75	117.2		1			1&2		1	0		0	1	1		0	1	0	1	0		1&2	0	1	1	1		1	1			0
X Saportanthus parvus	EarlyCretaceous	Magnoliids			116.375	106.75	126		1			0&1		0&1	0	2	0		1			1	0	1	0		1&2	0	1	1	1			1			0
X Schenkeriphyllum glanduliferum	EarlyCretaceous	Magnoliids			117.2	113	121.4		2					4			0	0	1	0	0		0								1	1	0	0
X Teixeiraea lusitanica	EarlyCretaceous	OtherEudicots			109.875	106.75	113					2				3	1			0	0		1	0			0	0	0	0							0
X Virginianthus calycanthoides	EarlyCretaceous	Magnoliids			103.625	100.5	106.75		2			2		4	1	1	0	0	1	0	0	1	0	0	0		2	0	1	1	1	1	0		0		0
X Actinocalyx bohrii	LateCretaceous	OtherSuperAsterids			81.4	77.85	84.95	3	1	1	3	0	0	2		3	0	0	1	0&1	0	0	1	1	1		0	0	0	0	0	0	1	1	0	2	0
X Allonia decandra	LateCretaceous	OtherSuperRosids			81.4	77.85	84.95		1	1	3	1	1			3			1		0	0	1	1	0	0	0	0	1	1							0
X Androdecidua endressii	LateCretaceous	OtherSuperRosids			84.275	83.6	84.95	3			3	1	1			3					0	0		0	1	1	1	0	2	1	0						0
X Antiquacupula sulcata	LateCretaceous	Fabids			84.275	83.6	84.95		1	1	1	2	1	2	1	3	0	1	1	0	0	0	0	1	0	0		1	0	1	0	0	1	1	1		2
X Antiquocarya verruculosa	LateCretaceous	Fabids			81.4	77.85	84.95		1	0		1	0	2	0	3	0	1	1	1	0	0	0		0		1		0		0	0		1	0		0
X Archaefagacea futabensis	LateCretaceous	Fabids			88.925	88.05	89.8		1			1		2	1	3	0	1	1	0	0	0	0	1	0	0					0	0	1	1	0	0	2
X Archaestella verticillatus	LateCretaceous	OtherEudicots			88.925	88.05	89.8					2		4	2	3	0	1		0	0		0	1	0	0		0		0		0	1	1	0		0
X Archamamelis bivalvis	LateCretaceous	OtherSuperRosids			81.4	77.85	84.95		2	1		1	1	2		3		1	1	0	0	0	1				0	0	2	1	0	0	1				0
X Bedellia pusilla	LateCretaceous	Fabids			84.275	83.6	84.95		1	1	3	1				3	1		1	0	0	0	0	1	0	0		0	0	0							1
X Bertilanthus scanicus	LateCretaceous	Campanulids			80.725	77.85	83.6	3	1	1	3	0	0	1	2	3	0	1	1	0	0	0	1	1	0	0	0&1	1	0	1	0	0	1	1	0	1	0
X Budvaricarpus serialis	LateCretaceous	Fabids			87.725	83.6	91.85		0	1	0	1		1	0	3	0	1	1	0		0	1		0	0					0	0	1	1	0		2
X Caliciflora mauldiniensis	LateCretaceous				98.85	97.2	100.5		1	1	3	1	1	2		3	0	0	1	0	0	0	1	1	0	1	0&1	1			0	0	0		0		2
X Callicrypta chlamydea	LateCretaceous	ANA			97.2	93.9	100.5		2	2				4		3	1	0	1	0		0	1									0	0	1	0		0
X Caryanthus knoblochii	LateCretaceous	Fabids			84.275	83.6	84.95		0	1	0			1	0	3	0	1	1	0		0	1		0	0					0	0	1	1	0		2
X Cecilanthus polymerus	LateCretaceous				98.85	97.2	100.5		2	2		2	2	4	0		0	0	1	0	0	0	0	0	0	0	0	0	1	1	0	0	0	0
X Chloranthistemon alatus	LateCretaceous	Chloranthales			81.4	77.85	84.95					0		0	0		0		0						0		0		1	1							0
X Chloranthistemon crossmanensis	LateCretaceous	Chloranthales			91.85	89.8	93.9					0							0
X Chloranthistemon endressii	LateCretaceous	Chloranthales			81.4	77.85	84.95					0		0	0		0		0					0	0		0	0	1	1				1
X Coahuilanthus belindae	LateCretaceous	Fabids			77.85	72.1	83.6	3	1	1	3	0	0				0	0	1	0&1	0	0	1	1				0		0	0			1
X Cronquistiflora sayrevillensis	LateCretaceous	Magnoliids			91.85	89.8	93.9							4	2	1	0	0								0						1	0	0			0
X Detrusandra mystagoga	LateCretaceous	Magnoliids			91.85	89.8	93.9							3		1	0	0			0	1		0	0	0	0	0	1	1	1	1	0	0			0
X Divisestylus brevistamineus	LateCretaceous	OtherSuperRosids			91.85	89.8	93.9	3	1	1	3	0	0	1	2	3	0	1	1	0	0	0	1	0	0	0	0&1	0		1	0	0	1	1	0	0	2
X Dressiantha bicarpellata	LateCretaceous	Malvids			91.85	89.8	93.9	3	1	2	0&3	0	1	1		3	0	0	1	0	0	0	1	1	0&1	1	0	0	0	1	0	0	1	1	1		2
X Endressianthus miraensis	LateCretaceous	Fabids			74.8	66	83.6	2	0	0	2&3	0	0	1	0	3	1	1	1	0	0	0	0		0	0	1	0	0	0	0	0	1				1
X Esgueiria adenocarpa	LateCretaceous	Malvids			74.8	66	83.6	1&2&3	1	1	3	1	1	2	1	3	0	1	1	0	0	0	1	1	0	0	0	1		0	0	0	1	1	0		0
X Esgueiria futabensis	LateCretaceous	Malvids			88.925	88.05	89.8			1	3	1	0	2			0	1		0		0	1								0	0	1	1	1
X Futabanthus asamigawaensis	LateCretaceous	Magnoliids			88.925	88.05	89.8		1	1	1	2		4			0	0	1		0	0	0				1&2			1			0	0
X Glandulocalyx upatoiensis	LateCretaceous	OtherSuperAsterids			85.625	84.95	86.3		1	1	3	2	0	2	2	3	0	0	1	0	0	0	1	1	0	0				1	0	0	1	1	0	0
X Jerseyanthus calycanthoides	LateCretaceous	Magnoliids			91.85	89.8	93.9		2			2		4		2	0	0	1	0	0	1	1	0	0	0	1&2	0	1	1	1		0	1	0		0
X Lauranthus futabensis	LateCretaceous	Magnoliids			88.925	88.05	89.8	1	1	1	1	1	2				1		1	0	0	0	0		0		0&1&2		2		0
X Mabelia archaia	LateCretaceous	OtherMonocots			91.85	89.8	93.9	1	1	0		0	0			1	1		1	1	0	0	0	1	0	0	2		0	1	0						0
X Mabelia connatifila	LateCretaceous	OtherMonocots			91.85	89.8	93.9	1	1	0		0	0			1	1		1	1	0	0			1		2	1	0	1	0						0
X Manningia crassa	LateCretaceous	Fabids			81.4	77.85	84.95	3	0	0	3	0	0	2	0	3	0	1	1	0	0	0									0			1
X Mauldinia bohemica	LateCretaceous	Magnoliids			97.2	93.9	100.5	1	1	1	1	1	2	0			0	0	1	1	0	0	0&1				0&2		2	1	0			1
X Mauldinia hirsuta	LateCretaceous	Magnoliids			95.15	89.8	100.5	1	1	1	1	1	2				0	0	1		0	0	1	1							0
X Mauldinia mirabilis	LateCretaceous	Magnoliids			98.85	97.2	100.5	1	1	1	1	1	2	0	0		0	0	1	0&1	0	0	0&1	1	0	1	0&1&2	0	2	1	0			1
X Microaltingia apocarpela	LateCretaceous	OtherSuperRosids			91.85	89.8	93.9							1	0&1&2	3	1	1	0		0											0	1	1	0		0
X Microlaurus perigynus	LateCretaceous	Magnoliids			88.925	88.05	89.8	1	1	1	1	1	2	0	0		0	0	1	0	0	0	1		0	0	0&2		2	0	0			1
X Microvictoria svitkoana	LateCretaceous	ANA			91.85	89.8	93.9		2			2		4			0	0	1	0	0	1	1	0	0	0		0		1	1	1	0	0	0
X Miranthus elegans	LateCretaceous	OtherSuperAsterids			74.8	66	83.6	3	1	1	3	0	1	3		3	0	1	1	1	0	0	1		0	1					0	0	1	1	0	2
X Neusenia tetrasporangiata	LateCretaceous	Magnoliids			79.2	72.1	86.3	1	1	1	1	1	2	0		0	0		1	1		0	1	0	0		0&1&2	0	1	1	0			1
X Noferinia fusicarpa	LateCretaceous				84.275	83.6	84.95			1			0	2		3	0	1		1	0		1			0						0	1	1	1		2
X Normanthus miraensis	LateCretaceous	Fabids			74.8	66	83.6	3	0	0	3	0	0	1	0	3	0	1	1		0	0		1	0		1	0	0	0	0	0	1	1	0&1	1
X Nuhliantha nyanzaiana	LateCretaceous	OtherMonocots			91.85	89.8	93.9	1	1	0		0	0			1	0		1	1	0	0			0		2		0	0	0						0
X Paleoclusia chevalieri	LateCretaceous	Fabids			91.85	89.8	93.9	3	1	1	3	2	0	3	2	3		0	1	0	0	0	1		1	0		1	0	0	0	0	1	1	1	0	2
X Paleoenkianthus sayrevillensis	LateCretaceous	OtherSuperAsterids			91.85	89.8	93.9		1	1	3	1	0	3		3	0	0	1	1	0	0	1		0	0		0	0	0	0	0	1	1	1		2
X Paradinandra suecica	LateCretaceous	OtherSuperAsterids			81.4	77.85	84.95	3	1	1	3	2	1	2	2	3	0	0	1	0&1	0	0	1	1	0&1	0&1		0	0	0	0	0	1	1	0&1	0&1	0
X Parasaurauia allonensis	LateCretaceous	OtherSuperAsterids			80.725	77.85	83.6	3	1			1	1	2			0	0	1	0	0		1		0	0		0		0	0	0	1	1	0	0
X Pecinovia annonoides	LateCretaceous	Magnoliids			97.2	93.9	100.5		1	1	1	2				1	1		1	0		0	1		0	0				1							0
X Pentapetalum trifasciculandricus	LateCretaceous	OtherSuperAsterids			91.85	89.8	93.9		1	1	3	2		2	2	3	0	0	1	0	0	0	1	1	0	0&1		0		0	0	0	1	1	0	0
X Perseanthus crossmanensis	LateCretaceous	Magnoliids			91.85	89.8	93.9	1	1	1	1	1	2	0	0	0	0	0	1	1	0	0	1		0						0			1
X Platanus quedlinburgensis	LateCretaceous	OtherEudicots			84.95	83.6	86.3			1		1				3	1					0	1											1			0
X Platydiscus peltatus	LateCretaceous	Fabids			80.725	77.85	83.6	2	1	1	2	1	1	3	2	3	0	1	1	0	0	0	1	1	0	0	0	1		0	0	0	1	1	0	0	2
X Pragocladus lauroides	LateCretaceous	Magnoliids			97.2	93.9	100.5		1	1	1						0		1		0	0	1	1	0			0	2	1	0
X Protofagacea allonensis	LateCretaceous	Fabids			84.95	83.6	86.3		1	1	1	2	1	1&2		3	1	1	1	0	0	0	1	1	0	0		1	0	0	0	0			0		2
X Quadriplatanus georgianus	LateCretaceous	OtherEudicots			86.7	83.6	89.8	2	0&1	0&1	2	0	0&1	4	0	3	0&1	0	1	0&1	0	0	1	1	1	0	0&1	0	1	1	0	0	0	0	0		0
X Rariglanda jerseyensis	LateCretaceous	OtherSuperAsterids			91.85	89.8	93.9	3	1	1	3	1	1	2	2	3	0	0	1	0	0	0	1		0	0				1	0	0	1	1	1		2
X Raritaniflora glandulosa	LateCretaceous	OtherSuperAsterids			91.85	89.8	93.9	3	1	1	3	0	1	3	2	3	0	0	1		0	0	1					1	0	0	0		1	1		0	2
X Raritaniflora sphaerica	LateCretaceous	OtherSuperAsterids			91.85	89.8	93.9	3	1	1	3	0	1	3		3	0	0	1		0	0	1	0	0	0	0&1	1	0	0	0			1			2
X Raritaniflora tomentosa	LateCretaceous	OtherSuperAsterids			91.85	89.8	93.9	3	1	1	3	0	1	3	2	3	0	0	1	0&1	0	0	1	0	0	0	0&1	1	0	0	0	0	1	1	1	0&1	2
X Silvianthemum suecicum	LateCretaceous	Campanulids			79.2	72.1	86.3		1	1	3	1	0	2&3	2	3&4	0	1	1	0	0	0	1		0	0	0	1	0	0	0	0	1	1	0	1	0
X Spanomera mauldinensis	LateCretaceous	OtherEudicots			98.85	97.2	100.5	0	0	1	0	0	1	1		3	1	0	1	0		0	0	1	0		0&1	1	0	1	0	0		1	0		0
X Teuschestanthes squamata	LateCretaceous				91.85	89.8	93.9		1	1	3	1	0	2	2	3	0	0	1	0&1	1	0	1	1	0	0		1	0	0	0		1	1		0	2
X Tylerianthus crossmanensis	LateCretaceous				91.85	89.8	93.9	3	1	1	3	0	1	1	2	3	0	1	1	0&1	0	0	1	1	0&1		0	0	0	0	0	0	1	1	0	0	2
X Verneda hermaphroditica	LateCretaceous	OtherEudicots			95.55	93.9	97.2	3	2	2	3	0	0	3	0	3	0	0	1	0	0	0	1		1	0		0		0	0	0	1	1	1	0	0
X Zlivifructus vachae	LateCretaceous	Fabids			88.75	83.6	93.9	2	0	0	2	0	0	1	0	3	0	1	1	0	0	0	1		0	0					0	0	1	1			0
X Acacia eocaribbeanensis	Paleogene	Fabids			37.55	33.9	41.2		1	1	3	2					0&1	0	1	0&1	0	0	1	1	0&1	0		1		0				1
X Austrodiospyros cryptostoma	Paleogene	OtherSuperAsterids			37.55	33.9	41.2		1	1	2	2	1			3	0	0	1	1	0	0	1	1	0	1	0	0	0	1	0						2
X Barnebyanthus buchananensis	Paleogene	Fabids			39.5	37.8	41.2		1	1	3			0	2	3	0	0	1	0&1	1	0	1		0	0								1			2
X Castaneoidea puryearensis	Paleogene	Fabids			39.5	37.8	41.2					1				3	1																				1
X Castanopsis kaulli	Paleogene	Fabids			37.55	33.9	41.2		1	1	1						1	1	1	0&1		0	0											1	0
X Cedrelospermum nervosum	Paleogene	Fabids			39.5	37.8	41.2		0			0&1				3&4	1	0	1										0								1
X Cunoniantha bicarpellata	Paleogene	Fabids			63.8	61.6	66		1	1	3	0		1		3	0	0	1	0	0	0	1	1	0	0	0	1	0	0		0	1	1	0		0
X Eoglandulosa warmanensis	Paleogene	Fabids			37.55	33.9	41.2		1	1	3	1				3			1	0&1		0	1														2
X Eomimosoidea plumosa	Paleogene	Fabids			37.55	33.9	41.2		1	1	2	1		0		3	0		1	1			1	1	0				0					1			2
X Florissantia ashwillii	Paleogene	Malvids			34.51	27.82	41.2	3	0	0	3	0	0			3	0	0	1	1	0	0	0	1	1						0			1			2
X Florissantia quilchenensis	Paleogene	Malvids			39.5	37.8	41.2	3	1	1	3	1	0	3			0	0	1	1	0	0	1	1	1	0				0	0	0	1	1	1
X Hymenaea protera	Paleogene	Fabids			37.55	33.9	41.2									3	0					1	1	1				1	0					1			1
X Icacinanthium tainiaphorum	Paleogene	Lamiids			51.9	47.8	56	3	1	1	3	0	0			3	0	0	1	1	0	0	1		0	0					0						1
X Lacinipetalum spectabilum	Paleogene	Fabids			63.8	61.6	66		2	1		1&2		3		3	0	0	1	0	0	0	1	1	0	0		1	0	1		0	1	1	0		2
X Nahinda axamilpensis	Paleogene	Fabids			28.465	23.03	33.9		1	1	3			2			0		1	1	0	0	1	1		1		0				0	1	1
X Notiantha grandensis	Paleogene	Fabids			63.8	61.6	66	3	1	1	3	0	0				0	1	1	0	0	0	1	1	0	1		1			0
X Paleorosa similkameenensis	Paleogene	Fabids			37.55	33.9	41.2		1	1	3	1&2		3	1	3	0	0	1		0	0	1	1	0			1		0		0	0	1	0		2
X Princetonia allenbyensis	Paleogene	OtherEudicots			37.55	33.9	41.2		1			2		2&3	2	4	0	0	1	0			1		0	0		0	0			0	1	1		0	0
X Protomimosoidea buchananensis	Paleogene	Fabids			53.5	47.8	59.2			1		1		0		3	0	0		1	0		1	1	0	0		1	0	1				1			2
X Prunus cathybrownae	Paleogene	Fabids			48.6	41.2	56		1	1	3	2	1	0	1	3	0	0	1		0	0	1	1	0	0	0	1	0		0			1			2
X Salacia lombardii	Neogene	Fabids			14.18	5.33	23.03	0	1	1	3	0	0	1			0	0	1	0&1	0	0	1		0			0	0	0	0	0	1	1	1
X Saururus tuckerae	Paleogene	Magnoliids			39.5	37.8	41.2					0		3	0	1	0	0	0					1			1		0				1	1			0
X Solanites pusilus	Paleogene	Fabids			48.6	41.2	56		1	1	3						0	1	1		0	0	1
X Switenia miocenica	Neogene	Malvids			14.18	5.33	23.03		1	1	3	1		3			0	0	1	0	0	0	1		1	0	0		0		0	0			1
X Tinaflora beardiae	Paleogene	Magnoliids			44.95	33.9	56	1	1	1	1	1	2	0	0		0	0	1		0	0	0	1			0&1&2		2		0			1
X Tristaniandra alleyi	Paleogene	Malvids			37.55	33.9	41.2		1	1	3			2			0	1	1			0	1											1
Abatia parviflora	present	Fabids	Malpighiales	Salicaceae	0	0	0		0	0	2&3	2		2	2	3	0	0	1	0&1	0	0		1	0		0	0	0	0			1	1	1	1	2
Abolboda macrostachya	present	Commelinids	Poales	Xyridaceae	0	0	0	1	1	1	1	0	1	2		0	0	0	1	0&1		0	1	1	0	0&1		0	0	0	0	0	1	1	1	0
Acanthochlamys bracteata	present	OtherMonocots	Pandanales	Velloziaceae	0	0	0	1	1	1	1	1	1	2	2	1	0	1	1	1	0	0	1		0	1	0	1	0	0	0	0	1	1	1	0&1	0
Acanthogilia gloriosa	present	OtherSuperAsterids	Ericales	Polemoniaceae	0	0	0	3	1	1	3	0	0	2	2	4	0	0	1	1	0	0	1	1	0	1	1		0	1	0	0	1	1	1	0	2
Acanthus montanus	present	Lamiids	Lamiales	Acanthaceae	0	0	0	2	1	1	2&3	0	0	1	0&1	3	0	0	1		1	0	1	1	0	1	0		0		0	0	1	1	1	0	0
Achatocarpus praecox	present	OtherSuperAsterids	Caryophyllales	Achatocarpaceae	0	0	0		0	0	3	2		1	0	4	1	0	1	0	0	0	0	1				0	0			0	1	1	0		1
Acorus calamus	present	OtherMonocots	Acorales	Acoraceae	0	0	0	1	1	1	1	1	1	2	2	1	0	0	1	0	1	0	0	1	0	0	0	1	0		0	0	1	0
Acorus gramineus	present	OtherMonocots	Acorales	Acoraceae	0	0	0	1	1	1	1	1	1	2	2	1	0	0	1	0	1	0	0	1	0	0	0	1	0	1	0	0	1	1			0
Acridocarpus natalitius	present	Fabids	Malpighiales	Malpighiaceae	0	0	0	3	1	1	3	1	1	2	0		0	0	1		1	0	1	0	0&1			0	0	0	0	0		1	0
Acroglochin persicarioides	present	OtherSuperAsterids	Caryophyllales	Amaranthaceae	0	0	0		0	0	3	0		1	0		0	0	1	0&1	0	0		1	0				0	0			1	1	1
Actinidia chinensis	present	OtherSuperAsterids	Ericales	Actinidiaceae	0	0	0		1	1	3	2	0&2	4	2	3	0	0	1	0&1	0	0	1	1	0	0	0&2		0		0	0	1	1	0	0	2
Actinotus helianthi	present	Campanulids	Apiales	Apiaceae	0	0	0	3	0			0	0	1	0	3	0&1	1	1		0	0	0	1					0	0	0	0	1
Adenanthera microsperma	present	Fabids	Fabales	Fabaceae	0	0	0	3	1	1	3	1	1	0		4	0	0	1	0&1	0	0	1	1	0		0	1		0	0			1			1
Adoxa moschatellina	present	Campanulids	Dipsacales	Adoxaceae	0	0	0	2&3	1	1	1&2&3	0	0	3	0	3	0	1	1		0	0	1	1	0	1	2	1	0	0	0	0	1	1	0	0	2
Aerva javanica	present	OtherSuperAsterids	Caryophyllales	Amaranthaceae	0	0	0	3	0	0	3	0	0	1&2	0	4	1	0	1	0	0	0	0		0&1		0	1	0		0		1	1			1
Aethionema grandiflorum	present	Malvids	Brassicales	Brassicaceae	0	0	0	0&2	1	1	2	1	1	1	1&2	3	0	0	1			0	1	1				0			0	0	1				0
Aethionema saxatile	present	Malvids	Brassicales	Brassicaceae	0	0	0	0&2	1	1	2	1	1	1	1&2	3	0	0	1			0	1	1							0	0	1				0
Aextoxicon punctatum	present	OtherSuperAsterids	Berberidopsidales	Aextoxicaceae	0	0	0	3	1&2	1	3	0&1	0	0	1	3	0	0	1	0	0	0	1	1	0	0	0				0						2
Afrobrunnichia erecta	present	OtherSuperAsterids	Caryophyllales	Polygonaceae	0	0	0					0&1			0		0	0			0		0	1					0
Afrolicania elaeosperma	present	Fabids	Malpighiales	Chrysobalanaceae	0	0	0		0	0	3	2	0	0	1	3		0	1	0	0	0		1	0	0		1	0		0			1			2
Afrostyrax lepidophyllus	present	Fabids	Oxalidales	Huaceae	0	0	0	3	1	1	3	1	1	3	0		0	0	1		0	0	1	1	0	0		0	0	1	0	0	1	1	1
Afrothismia gesnerioides	present	OtherMonocots	Dioscoreales	Afrothismieae	0	0	0		1	0		1	0	0			0	1	1		1	0	0				0		0		0
Afrothismia winkleri	present	OtherMonocots	Dioscoreales	Afrothismieae	0	0	0	1	1	1	1	1	1			1			1		1	0					0				0			1			1
Agapanthus africanus	present	OtherMonocots	Asparagales	Amaryllidaceae	0	0	0		1	1	1	1		2			0	0	1	1	0		0	1		1	0	1	0				1	1
Agarista populifolia	present	OtherSuperAsterids	Ericales	Ericaceae	0	0	0	3	1	1	3	1	1	3		3	0	0	1	1	0	0	1		0	1	0		0	0	0	0	1	1	1		2
Agave ghiesbreghtii	present	OtherMonocots	Asparagales	Asparagaceae	0	0	0	1	1			1					0	1	1	1	0	0		1	0	0	0	1			0
Agdestis clematidea	present	OtherSuperAsterids	Caryophyllales	Phytolaccaceae	0	0	0		0	0	2&3	2		2&3				1	1		0	0	0											1
Agriophyllum squarrosum	present	OtherSuperAsterids	Caryophyllales	Amaranthaceae	0	0	0		0			0		1	0		0	0	1	0			0	1				1	0			0	1
Ailanthus altissima	present	Malvids	Sapindales	Simaroubaceae	0	0	0	3	1	1	3	1	1	3	0	3	0&1	0	1		0	0	1		0	0	0				0			1		0	2
Ainsliaea acerifolia	present	Campanulids	Asterales	Asteraceae	0	0	0	3	0			0	0	1			0	1	1									0			0
Aizoon africanum	present	OtherSuperAsterids	Caryophyllales	Aizoaceae	0	0	0		0	0		1		1	0		0	0	1			0	0	1					0	0		0	1	1	0
Ajuga reptans	present	Lamiids	Lamiales	Lamiaceae	0	0	0		1	1	3	0		1		3	0	0	1		1	0	1	1				1				0	1				0
Akania bidwillii	present	Malvids	Brassicales	Akaniaceae	0	0	0		1	1	3	0&1	1	2			0	0	1		0	0	1				1	0	0		0		1	1		0
Akebia quinata	present	OtherEudicots	Ranunculales	Lardizabalaceae	0	0	0		0	0	1	1		2&3&4	2	3	0	0	1	0	0	0	0	1	0		2	0	0	0	0		0	0		3	0
Alangium chinense	present	OtherSuperAsterids	Cornales	Cornaceae	0	0	0		1&2	1	3	0&1		1	0	3	0	1	1	0&1	0	0	1	0	0	0	0&1	0	0	0	0			1	1		2
Alania cunninghamii	present	OtherMonocots	Asparagales	Boryaceae	0	0	0		1	1	1	1	0	2	1&2	1	0	0	1	0	0	0	0	1	0	1	0	0	0		0		1	1		0	0
Albizia julibrissin	present	Fabids	Fabales	Fabaceae	0	0	0		1	1	3	2		0	2	0	0&1	0	1		0	0	1		1									1		1
Albuca bracteata	present	OtherMonocots	Asparagales	Asparagaceae	0	0	0		1	1	1	1		2			0	0	1	0	0	0	1		0		0	1	0		0	0	1	1	1	0
Alectra sessiliflora	present	Lamiids	Lamiales	Orobanchaceae	0	0	0	2	1	1	3	0	0	1			0	0	1	1	1	0	1	1	0	1		1	0		0	0	1	1
Aletris glabra	present	OtherMonocots	Dioscoreales	Nartheciaceae	0	0	0		1	0		1	0	2			0	1	1	1		0	0					0			0	0				0
Alisma plantagoaquatica	present	OtherMonocots	Alismatales	Alismataceae	0	0	0		1	1	1	1		4	0	4	0	0	1	0	0	0	1	1	0	0			0			0	0	1	0		1
Allantospermum borneense	present	Fabids	Malpighiales	Irvingiaceae	0	0	0		1	1	3	1		3	0		0	0	1		0	0	1	1	0	0		1		0		0	1	1	1
Allenrolfea occidentalis	present	OtherSuperAsterids	Caryophyllales	Amaranthaceae	0	0	0	0	0	0	2&3	0	0&1	1&2	0		0	0	1			0	1		0	0	0		0	0	0	0	1				1
Allium fistulosum	present	OtherMonocots	Asparagales	Amaryllidaceae	0	0	0	1	1	1	1	1	1	2	0&1&2	1	0	0	1	0&1	0	0	0	0&1	0	0&1	0	0	0		0	0	1	1		0	0
Alluaudia procera	present	OtherSuperAsterids	Caryophyllales	Didieraceae	0	0	0		1	2	0	1		2	0	4	0	0	1	0		0	1	1	1	0	2	1	0	0	0	0	1	1			0
Alnus alnobetula	present	Fabids	Fagales	Betulaceae	0	0	0		0&1	0		0&1		1&2	0&1	4	1	1	0&1			0			1				0				1	1		0	1
Alseuosmia macrophylla	present	Campanulids	Asterales	Alseuosmiaceae	0	0	0	3	1	1	2&3	0	0	1	2	3	0	1	1	1	0	0	1		0	1	0	1	0		0	0		1	1	0	2
Alstonia scholaris	present	Lamiids	Gentianales	Apocynaceae	0	0	0	3	1	1	3	0	0	1	2	3	0	0	1	1	0	0	1	1			0	0	0		0	0	1	1	1	1	2
Alstroemeria aurea	present	OtherMonocots	Liliales	Alstroemeriaceae	0	0	0	1	1	1	1	1	1	2	2	1	0	1	1		1	0	1	1	0		1	1	0		0			1	1	0	0
Altingia excelsa	present	OtherSuperRosids	Saxifragales	Altingiaceae	0	0	0							1	2	4	0	1	0					1	0			0	0	1	0	0		1	0		1
Alvaradoa amorphoides	present	Malvids	Pricramniales	Picramniaceae	0	0	0	3	0&1	0&1	3	0	0	2	1	3	0&1	0	1	0	0	0	1	1	0	0		1	0	0	0	0	1	1	0		2
Alyssum simplex	present	Malvids	Brassicales	Brassicaceae	0	0	0		0		2	1		1	1	3	0	0	1		0		1	1			0	0	0	0			1	1		1	0
Alzatea verticillata	present	Malvids	Myrtales	Alzateaceae	0	0	0	3	0	0	3	0	0	1	2	3	0	0	1	1	0	0	0	1	0	0	0	1		1	0	0	1	1	1	1	2
Ambavia gerrardii	present	Magnoliids	Magnoliales	Annonaceae	0	0	0		1	2	1	0&1&2		1&2&3	1		0		1	0&1	0	0		1			2			1			0	0
Amborella trichopoda	present	ANA	Amborellales	Amborellaceae	0	0	0		1&2			2		3&4	0	1	0&1	0	1	0	0	1	0	0	0	0	0	0	0	1	1	1	0	0			1
Ampelocera hottlei	present	Fabids	Rosales	Ulmaceae	0	0	0		0	0	3	1		1	0		0	0	1	1	1	0	0					0	0				1
Amphibolis griffithii	present	OtherMonocots	Alismatales	Cymodoceaceae	0	0	0					0		1	0		1	0	0					1				0	0			0	0	1	0
Amphidasya ambigua	present	Lamiids	Gentianales	Rubiaceae	0	0	0	1&2&3	1&2			0	0	1			0	1	1		0		1					1	0		0	0	1
Amsonia tabernaemontana	present	Lamiids	Gentianales	Apocynaceae	0	0	0	3	1	1	3	0	0	1		3	0	0	1	1	0	0	1	1	0		0			0	0		0	1	1		0
Anacampseros papyracea	present	OtherSuperAsterids	Caryophyllales	Anacampserotaceae	0	0	0		1			2		2		4	0	0	1				1		1	1	0	1	0	0	0	0		1		2	1
Ananas comosus	present	Commelinids	Poales	Bromeliaceae	0	0	0	1	1	1	1	1	1	2	2		0	1	1	0		0	1	1	0	0	0	1	0		0	0	1	1		0
Anarthria polyphylla	present	Commelinids	Poales	Restionaceae	0	0	0	1	1	1	1	0	0	2	0		0&1	0	1		0	0	0	1	0	0		1	0		0	0	1	1	0
Anaxagorea javanica	present	Magnoliids	Magnoliales	Annonaceae	0	0	0		1	2	1	2		3&4	1		0	0	1	0	0	0	1				2		1	1		1	0				0
Ancistrocladus korupensis	present	OtherSuperAsterids	Caryophyllales	Ancistrocladaceae	0	0	0	3	1	1	3	1	1	2	0	3	0	1	1			0	1	0	1	1	0	0	0		0		1	1	0	0	0
Ancistrocladus tectorius	present	OtherSuperAsterids	Caryophyllales	Ancistrocladaceae	0	0	0		1	1	3	1		2	0		0	1	1			0	1	1	0&1	0&1	0	0	0			0	1	1
Androsace spinulifera	present	OtherSuperAsterids	Ericales	Primulaceae	0	0	0	3	1	1	3	0	0				0	0	1	1	0	0	1		0	1					0	0	1	1		2
Androstachys johnsonii	present	Fabids	Malpighiales	Picrodendraceae	0	0	0		0&1			2		2&3	1	4	1	0	1		0		0		0	0	2	1	0		1	0	1	1		0	1
Anemarrhena asphodeloides	present	OtherMonocots	Asparagales	Asparagaceae	0	0	0	1	1	1	1	0	0	2	1		0	0	1	0&1	0	0	0			1	0	0	0		0	0	1	1	1	0	0
Aneulophus africanus	present	Fabids	Malpighiales	Erythroxylaceae	0	0	0	3	1	1	3	1	1	2	1	3	0	0	1	0&1	0	0	1	1	0&1	0	1	0&1	0	1	0	0	1	1	1	0	0
Angelonia pubescens	present	Lamiids	Lamiales	Plantaginaceae	0	0	0		1	1	3	0		1			0	0	1	0&1	1	0	1	0			2						1	1	1	0
Anigozanthos flavidus	present	Commelinids	Commelinales	Haemodoraceae	0	0	0	1	1	1	1	1	1	2		2	0		1	1	1	0	0		0		0		0		0	0		1		0	1
Anisophyllea fallax	present	Fabids	Cucurbitales	Anisophylleaceae	0	0	0	2&3	1	1	2&3	1	1	3	0	3		1	1	0	0	0	1	1	0		1	1	0		0	0		1			2
Anisoptera marginata	present	Malvids	Malvales	Dipterocarpaceae	0	0	0		1	1	3	2		2	1		0	1	1		0	0	1	1	0		0	0	0	1			1	1		0
Annickia chlorantha	present	Magnoliids	Magnoliales	Annonaceae	0	0	0		1	1	1	2		4	0		0	0	1	0	0	0	1	0			2	0	0			1	0	0
Anomochloa marantoidea	present	Commelinids	Poales	Poaceae	0	0	0		0			0	1	0	0	1	0		1			0	0	1	0		1	0	0	0	0						1
Anredera cordifolia	present	OtherSuperAsterids	Caryophyllales	Basellaceae	0	0	0	3	0	0	3	0	0	2	0	4	0	0	1	0	0	0		1	0&1			1	0		0	0	1	1	1		0
Anthocercis viscosa	present	Lamiids	Solanales	Solanaceae	0	0	0	2	1	1	3	0	0	1		3	0	0	1	1	0	0	1		0	1	2	1	0		0	0	1	1		0	2
Anthocleista grandiflora	present	Lamiids	Gentianales	Gentianaceae	0	0	0		1&2	1		1&2	0	1		3	0	0	1	0&1	0	0	1		1		0		0		0	0		1			1
Anthodiscus amazonicus	present	Fabids	Malpighiales	Caryocaraceae	0	0	0		1	1	3	2		4		3	0	0	1	1	0	0	1	1	1	1	0		0			0	1	1	0	0	2
Anthurium acaule	present	OtherMonocots	Alismatales	Araceae	0	0	0		0	1	0	0					0	0	1		0	0	0		0	0			0	0		0		1		0
Antirrhinum majus	present	Lamiids	Lamiales	Plantaginaceae	0	0	0	3	1	1	3	0	0	1	2	3	0	0	1	1	1	0	1	1	0	1	0	0	0	0	0	0	1	1	1	0	2
Antonia ovata	present	Lamiids	Gentianales	Loganiaceae	0	0	0	3	1	1	3	0	0	1	0	3	0	0	1	1	0	0	1	1	0	1		0	0	0	0	0	1	1		0	2
Aphananthe aspera	present	Fabids	Rosales	Cannabaceae	0	0	0		0	0	2&3	0		1	0		1	0	1			0	0	1				0	0				1
Aphanopetalum clematideum	present	OtherSuperRosids	Saxifragales	Aphanopetalaceae	0	0	0	2	0&1			1	1	3	0		0	1	1	0&1	0				0		0&1		0		0	0	1	1	1	0
Aphanopetalum resinosum	present	OtherSuperRosids	Saxifragales	Aphanopetalaceae	0	0	0	2	0&1	0&1	2	1	1	3	0	3	0	1	1		0	0	1	1	0		0&1	1	0	1	0	0	1	1		0	2
Aphloia theiformis	present	Malvids	Crossosomatales	Aphloiaceae	0	0	0		0	0	3	2		0	2	3	0	0	1	1		0		1	0		0	0	0	0				1			2
Aphyllanthes monspeliensis	present	OtherMonocots	Asparagales	Asparagaceae	0	0	0	1	1	1	1	1	1	2	0		0	0	1	1	0	0	0	1	0	1	0	1	0	0	0	0	1	1	1
Apium graveolens	present	Campanulids	Apiales	Apiaceae	0	0	0		1	1	3	0		1	0	3	0	1	1	0&1	0	0	1	1	0	0						0	1	1			2
Apodanthes caseariae	present	Fabids	Cucurbitales	Apodanthaceae	0	0	0		1	1	2			3	2	3	0&1	1	1	0&1	0	0	0				2				0		1	1	1	1	0
Aponogeton crispus	present	OtherMonocots	Alismatales	Aponogetonaceae	0	0	0	1	0	0	0	1	1	2	1	1	0	0	1		1	0	0	1	0	0	2	0	0	0	0		0	1	0		0
Aponogeton hexatepalus	present	OtherMonocots	Alismatales	Aponogetonaceae	0	0	0	1	1	1	1	1	1	2	1	1	0	0	1	0	0	0					1&2		0		0		0				0
Aporosa frutescens	present	Fabids	Malpighiales	Phyllanthaceae	0	0	0	0&1	0&1	0&1		0	0	2	1	3	1	0	1	1	0	0	0		0	0	1	1	0	0	0	0	1	0			2
Apostasia wallichii	present	OtherMonocots	Asparagales	Orchidaceae	0	0	0	1	1	1	1	0	0	2	2	1	0	1	1	0	1	0	0				0	1	0	0	0	0	1	1	1		0
Aptandra tubicina	present	OtherSuperAsterids	Santalales	Aptandraceae	0	0	0	2	1	1	2	0	0	0	1		0	0	1		0	0	1		1	0	2	0			0
Aptosimum indivisum	present	Lamiids	Lamiales	Scrophulariaceae	0	0	0		1	1	3	0		1		3	0	0	1	1	0	0	1			1		1				0		1			2
Aquilegia canadensis	present	OtherEudicots	Ranunculales	Ranunculaceae	0	0	0		1	1	3	2		3	2		0	0	1	0	0	0	1	1	0		1	0	0		0	0	0	1	0
Arabidopsis thaliana	present	Malvids	Brassicales	Brassicaceae	0	0	0		1	1	2	1	1	1	2	3	0	0	1	0	0	0	1	1	0	0	1		0		0	0	1	1	1	1	0
Arachnitis uniflora	present	OtherMonocots	Liliales	Corsiaceae	0	0	0		1	1	1	1		2		1		1	1	1	1	0	1				2		0				1	1			0
Aralidium pinnatifidum	present	Campanulids	Apiales	Torricelliaceae	0	0	0	3	1	1	3	0	0	2&3	0	3	0	1	1	0	0	0	1	1	0	0	0	1		0	0	0	1	1			2
Arbutus unedo	present	OtherSuperAsterids	Ericales	Ericaceae	0	0	0	3	1	1	3	1	1	3	2	3	0	0	1	1	0	0	1		0	0&1	0	0	0	1	0	0	1	1	1	0	2
Arctopus echinatus	present	Campanulids	Apiales	Apiaceae	0	0	0	3	1	1	3	0	0	1	0&1			1	1	0	0	0	1	1							0	0	1	1
Arctostaphylos uvaursi	present	OtherSuperAsterids	Ericales	Ericaceae	0	0	0		1	1	3	1		3	0		0	0	1	1	0	0	1		0		0		0				1	1	1
Argophyllum laxum	present	Campanulids	Asterales	Argophyllaceae	0	0	0	3	1	1	3	0	0	1&2			0	1	1	1	0	0	1	1	0	0	0	1	0	1	0	0	1	1	1	0
Aristea capitata	present	OtherMonocots	Asparagales	Iridaceae	0	0	0	1	1			0	0	2			0	1	1					1			2		0		0		1
Aristea glauca	present	OtherMonocots	Asparagales	Iridaceae	0	0	0	1	1	1	1	0	0	2		3	0	1	1		0	0	0	1	0		2	0	0		0	0	1	1		0	0
Aristida adscensionis	present	Commelinids	Poales	Poaceae	0	0	0	1	0			0	0		0	1	0	0	1	0				1	0			1	0		0			1	0		1
Aristolochia macrophylla	present	Magnoliids	Piperales	Aristolochiaceae	0	0	0		0	0	1	1	0	4		0	0	1	1	1	1	0	0				2	0	0	1	0	0	1			0
Arum maculatum	present	OtherMonocots	Alismatales	Araceae	0	0	0					0				0	1	0											0	0				1		1
Arundinaria gigantea	present	Commelinids	Poales	Poaceae	0	0	0	1	0			0				1	0		1	0				1	0									1			1
Asclepias albicans	present	Lamiids	Gentianales	Apocynaceae	0	0	0	3	1	1	3	0	0	1			0	0	1	1	0	0	1		1	1	0				0	0	0	1
Asimina triloba	present	Magnoliids	Magnoliales	Annonaceae	0	0	0		1	2	1	2		2&3&4		0	0	0	1	0	0	0	1	0			2	0	1	1			0	1
Asparagus officinalis	present	OtherMonocots	Asparagales	Asparagaceae	0	0	0		1	1	1	1		2		1	0&1	0	1	1	0	0	0		0	1	0	1					1	1		0	0
Aspidosperma australe	present	Lamiids	Gentianales	Apocynaceae	0	0	0	3	1	1	3	0	0	1	1&2	4	0	0	1	1	0	0	1	1	0	1	0		0	0	0	0	0	1	1		2
Astelia alpina	present	OtherMonocots	Asparagales	Asteliaceae	0	0	0		1	1	1	1		2	2		0&1	0	1	0	0	0	1		0	1	1	0	0	0	0	0	1	0&1		1
Asteropeia micraster	present	OtherSuperAsterids	Caryophyllales	Asteropeiaceae	0	0	0		1	1	3	1		2	1	4	0	0	1	0	0	0	1	1	1	0	2	1	0			0	1	1		0	0
Atherosperma moschatum	present	Magnoliids	Laurales	Atherospermataceae	0	0	0		1	2	0&2	2	1&2	4	0	2	0&1	0	1	0	0	0	1	1	0	0	2	0	2	1	0		0	1	1		0
Aucuba japonica	present	Lamiids	Garryales	Garryaceae	0	0	0	2	1	1	2	0	0	0	0	3	1	1	1	0	0	0	1					1	0		0			1			2
Austrobaileya scandens	present	ANA	Austrobaileyales	Austrobaileyaceae	0	0	0		2			1&2		4	2	1	0	0	1	0	0	1	1	0	0	0	0	0	0	1	1	1	0	1			0
Averrhoa carambola	present	Fabids	Oxalidales	Oxalidaceae	0	0	0	3	1	1	3	0&1	1	3	2	3	0	0	1	1	0	0	1	0&1	0	0	0	1	0	0	0	0	1	1	0	0	0
Avicennia bicolor	present	Lamiids	Lamiales	Acanthaceae	0	0	0		1	1	2&3	0	0	1	1		0		1	1	1		1		0		0					0	1			0
Avicennia marina	present	Lamiids	Lamiales	Acanthaceae	0	0	0	2	1	1	2&3	0	0	1	1	3	0	0	1	1	0	0	1		0		0	1	0	0	0	0	1				2
Azima tetracantha	present	Malvids	Brassicales	Salvadoraceae	0	0	0		1	1	2	0		1	0	3	1	0	1			0	1		0	0	0	1	0	0	0	0	1	1	1		0
Azorella selago	present	Campanulids	Apiales	Apiaceae	0	0	0	3	1	1	3	0	0	1			0	1	1	0	0	0	1	1	0		1	1	0	0	0	0		1	0
Balanophora laxiflora	present	OtherSuperAsterids	Santalales	Balanophoraceae	0	0	0		0&1	0	2&3	0&1	0				1	1	1		1	0	0							0	0			1
Balanops pancheri	present	Fabids	Malpighiales	Balanopaceae	0	0	0					0&1		1	1	4	0&1		0						0				0	0		0	1	1			0
Balanops vieillardii	present	Fabids	Malpighiales	Balanopaceae	0	0	0					0&1		1&2	1	3&4	1	0	0					1	0			0	0	1		0	1	1	1	0	0
Baloskion tetraphyllum	present	Commelinids	Poales	Restionaceae	0	0	0		0&1			0					0&1	0	1					1	0	0								1
Bambusa vulgaris	present	Commelinids	Poales	Poaceae	0	0	0		0			1				1	0	0	1					1	0	0		0						1			0
Barbeuia madagascariensis	present	OtherSuperAsterids	Caryophyllales	Barbeuiaceae	0	0	0		0	0	3	2		1	1	3	0	0	1	0	0	0	0	0	0	0	0	1	0	0			1	1	1		2
Barbeya oleoides	present	Fabids	Rosales	Barbeyaceae	0	0	0		0	0	1&2	1		0&1&2	0	3	1	0	1	0&1	0	0	0	1	0	0		0	0	1				1	0		2
Barclaya longifolia	present	ANA	Nymphaeales	Nymphaeaceae	0	0	0		0&1&2					4		0	0	1	1	0&1				1	0	1		0	0	0		0	1			3
Barnadesia caryophylla	present	Campanulids	Asterales	Asteraceae	0	0	0	3	0	1	3	0	0	1	0	3	0	1	1	0&1	1	0	1	1	0	1	0	0		1	0			1	1		2
Barringtonia asiatica	present	OtherSuperAsterids	Ericales	Lecythidaceae	0	0	0		1	1	2	2		3	2	3	0	1	1	0&1	0	0	1	1	1		1	0			0	0	1	1	1	0	0
Basella alba	present	OtherSuperAsterids	Caryophyllales	Basellaceae	0	0	0	3	0	0	3	0	0	2	0	4	0	0	1	1	0	0	0			1					0		1	1			1
Batis maritima	present	Malvids	Brassicales	Batidaceae	0	0	0	0	1	1	2	0	1	1	1	3&4	1	1	0&1	0&1	1	0	1	1	0	0	1	0&1	0	1	0	0	1	0		1	2
Bauhinia galpinii	present	Fabids	Fabales	Fabaceae	0	0	0	3	1	1	3	0	1	0		3	0		1	0	1	0	1	1	0	0		1		0	0			1			2
Bdallophytum americanum	present	Malvids	Malvales	Cytinaceae	0	0	0		0&1&2	0	3	0&1&2	0	4		4	1	1	1	1	0	0	0		1		2	1	0	1	0			1	1	1	0
Beaucarnea recurvata	present	OtherMonocots	Asparagales	Asparagaceae	0	0	0	1	1	1	1	1	1	2	1		0		1	0	0	0	1	1	0	0	0	1	0	0	0	0	1	1		0
Begonia sanguinea	present	Fabids	Cucurbitales	Begoniaceae	0	0	0		0					2		3	1	1	1	0		0			0	0							1	1		0	2
Beilschmiedia anay	present	Magnoliids	Laurales	Lauraceae	0	0	0	1	1	1	1	1	2	0	0		0	0	1		0	0	0				0&2		2	1	0			1
Beiselia mexicana	present	Malvids	Sapindales	Burseraceae	0	0	0	3	1	1	3	1	1	4					1		0	0	1				0	1	0		0		1	0		0
Bellendena montana	present	OtherEudicots	Proteales	Proteaceae	0	0	0		0	0	2	0		0	1	3	0	0	1	0	0	0	0	0	0	0	0	0	0	1	0			1			1
Benthamiella patagonica	present	Lamiids	Solanales	Solanaceae	0	0	0	3	1	1	3	0	0	1			0		1	1	0		1	1	0	1	2	1		0	0	0		1
Berberidopsis corallina	present	OtherSuperAsterids	Berberidopsidales	Berberidopsidaceae	0	0	0		1&2			1		2	2	3	0	0	1	0	0	1	0				0		0			0	1			1	0
Bergia texana	present	Fabids	Malpighiales	Elatinaceae	0	0	0	3	1	1	3	1	1	3			0	0	1	0	0	0	1	0	0	0	0	1	0		0	0	1	1	0	0
Berrya javanica	present	Malvids	Malvales	Malvaceae	0	0	0		1	1	0&3	2		3			0	0	1	0&1		0	1	1	1			1	0	0		0	1	1	1	0
Berteroa incana	present	Malvids	Brassicales	Brassicaceae	0	0	0	0&2	1	2	0&1&2	1	1	1		3	0	0	1	0	0	0	1			0			0	0	0	0	1	1	1	1	0
Berzelia lanuginosa	present	Campanulids	Bruniales	Bruniaceae	0	0	0	3	1	1	3	0	0	0	0	3	0	1	1	1	0	0	1	1	0	0	0	1	0		0			1			2
Besleria affinis	present	Lamiids	Lamiales	Gesneriaceae	0	0	0		1	1	3	0		1			0	0	1	1		0	1		0	1							1
Beta vulgaris	present	OtherSuperAsterids	Caryophyllales	Amaranthaceae	0	0	0	3	0	0	3	0	0	1&2	0	4	0	1	1	1	0	0	0	1	1	0	0	1	0		0	0	1	1			1
Betula ermanii	present	Fabids	Fagales	Betulaceae	0	0	0		0			0			1		1	1	1				0						0					1	0
Bhesa paniculata	present	Fabids	Malpighiales	Centroplacaceae	0	0	0	3	1	1	3	0	0	1	1	3	0	0	1		0	0	1	1	0	0	2	0	0		0	0	1	1	0
Biebersteinia heterostemon	present	Malvids	Sapindales	Biebersteiniaceae	0	0	0		1	1	3	1		3		3	0	0	1	0	0	0	1			0	0	1	0	0	0	0		1	0		2
Biebersteinia orphanidis	present	Malvids	Sapindales	Biebersteiniaceae	0	0	0	3	1	1	3	1	1	3	0		0	0	1	0	0	0	1		1	0	0	1	0		0	0	1	1	0	0
Bienertia cycloptera	present	OtherSuperAsterids	Caryophyllales	Amaranthaceae	0	0	0	3	0	0	3	0	0	1&2		4	0&1	0	1	0	0	0	1				1		0	0	0	0	1				1
Billardiera heterophylla	present	Campanulids	Apiales	Pittosporaceae	0	0	0	3	1	1	3	0	0	1			0	0	1	0	0	0	1	1	0	0	0		0		0		1	1	1
Bischofia javanica	present	Fabids	Malpighiales	Phyllanthaceae	0	0	0	3	0	0	3	0		2&3	1	3	1	0	1	0	0	0	0		0		0		0			0	1	1		0	2
Biscutella laevigata	present	Malvids	Brassicales	Brassicaceae	0	0	0	0&2	1	1	2	1	1	1	0	3	0	0	1	0	0	0	1	1	0	0	0	0		0	0	0	1	1			0
Bixa orellana	present	Malvids	Malvales	Bixaceae	0	0	0		1	1	3	2		1	2	3	0	0	1	0	0	0	1	1	0	0		0	0			0	1	1	1	1	2
Blandfordia cunninghamii	present	OtherMonocots	Asparagales	Blandfordiaceae	0	0	0	1	1	1	1	1	1	2			0	0	1	1	0	0	0	1	0	1	1	1	0		0	0	1	1	1	0	0
Blandfordia punicea	present	OtherMonocots	Asparagales	Blandfordiaceae	0	0	0	1	1	1	1	1	1	2	2		0	0	1	1	0	0	0	1	0	1	1	1	0		0	0	1	1		0
Boehmeria nivea	present	Fabids	Rosales	Urticaceae	0	0	0	2	0	0	2	0	0	0	0	3	1		1	1	0	0	0	1	0						0			1			1
Bolbostemma paniculatum	present	Fabids	Cucurbitales	Cucurbitaceae	0	0	0	3	1	1	3	0	0	2	1	3	1	1	1		0	0	1		0		2				0	0		1		1	2
Bonnetia sessilis	present	Fabids	Malpighiales	Bonnetiaceae	0	0	0		1	1	3	1&2		2&3	2	3	0	0	1	0&1	0	0	1		0&1			0	0			0	1	1		0	2
Boopis graminea	present	Campanulids	Asterales	Calyceraceae	0	0	0	3	1	1	3	0	0	1	0	3	0	1	1	0&1	0	0	1	1	1	1	0	0	0				1	1	1		2
Borago officinalis	present	Lamiids	Boraginales	Boraginaceae	0	0	0	3	1	1	3	0	0	1	1	4	0	0	1	0&1	0	0	1	0		0&1	2				0		1	1		0	2
Borthwickia trifoliata	present	Malvids	Brassicales	Resedaceae	0	0	0		1&2			2		3&4	2	3	0		1	0			1		0	0		1	0					0		0	2
Borya septentrionalis	present	OtherMonocots	Asparagales	Boryaceae	0	0	0	1	1	1	1	1	1	2	2		0	0	1	0&1	0	0	0	1	0	0&1	1	0	0		0	0	1	1		0
Bourreria succulenta	present	Lamiids	Boraginales	Ehretiaceae	0	0	0	3	1	1	3	0	0	1	1		0	0	1	1	0	0	1	1	0	1	0	1	0		0	0	1	1
Bowlesia incana	present	Campanulids	Apiales	Apiaceae	0	0	0	3	1	1	3	0	0	1	0		0	1	1	0	0	0	1		0	0	0	1	0		0	0	1	1	0		2
Brachychiton acerifolius	present	Malvids	Malvales	Malvaceae	0	0	0		0	0	3	2		3		3	0	0	1	1	0	0	0	1	1		2	1	0	0			0	1	0&1		2
Brachyelytrum aristosum	present	Commelinids	Poales	Poaceae	0	0	0		0	0		0	0		0		0	0	1			0	0								0
Brachyglottis greyi	present	Campanulids	Asterales	Asteraceae	0	0	0		0								0	1	1	1	0	0		1				0						1
Brandisia hancei	present	Lamiids	Lamiales	Orobanchaceae	0	0	0	2	1	1	3	0	0		2		0	0	1	1	1	0	1	1	0	1	0	1	0	0	0			1
Brasenia schreberi	present	ANA	Nymphaeales	Cabombaceae	0	0	0		1	1	1	2	1&2	3&4	0&1	1	0	0	1	0	0	0	0&1	1	0	0	2	0	0	0	0	0	0	1	0	3	0
Bretschneidera sinensis	present	Malvids	Brassicales	Akaniaceae	0	0	0		1	1	3	1		1&2&3	1		0	0	1	0&1	1	0	1	1	0	0	1	0	0		0	0	1	1	1	0
Brexia madagascariensis	present	Fabids	Celastrales	Celastraceae	0	0	0	3	1	1	3	0	1	3	2	3	0	0	1	0&1	0	0	1	1	1	0	0	1	0	1	0	0	1	1	1	0	2
Brocchinia micrantha	present	Commelinids	Poales	Bromeliaceae	0	0	0	1	1	1	1	1	1	2		1	0	1	1	0	0	0	1		0	1					0	0		1		0	0
Brocchinia prismatica	present	Commelinids	Poales	Bromeliaceae	0	0	0	1	1	1	1	1	1	2			0	1	1	0	0	0	1		0	0					0	0				0
Brodiaea californica	present	OtherMonocots	Asparagales	Asparagaceae	0	0	0		1	1	1	0		2		1	0	0	1	1	0	0	0&1		1	1		0	0	0	0	0	1	1	1	0	0
Brownlowia elata	present	Malvids	Malvales	Malvaceae	0	0	0	3	1	1	3	2		3	1	3	0	0	1	0&1	0	0	1	1		1	2		0		0	0	0	1	1	0	2
Bruguiera gymnorhiza	present	Fabids	Malpighiales	Rhizophoraceae	0	0	0		2	1		2	1	2&3	1&2	3	0	1	1	0	0	0	1	1	0		0		0		0	0	1	1	1	0	2
Brunellia acutangula	present	Fabids	Oxalidales	Brunelliaceae	0	0	0			0		1	1		1		0	0			0	0	0		0	0	0	1	0		0		0
Brunfelsia americana	present	Lamiids	Solanales	Solanaceae	0	0	0	2	1	1	3	0	0	1		3	0	0	1	1	1	0	1	1	0	1		1			0	0	1	1		0	2
Buddleja davidii	present	Lamiids	Lamiales	Scrophulariaceae	0	0	0	2	1	1	2	0	0				0	0	1	1	0	0	1		0		0		0		0			1		0
Bulbine succulenta	present	OtherMonocots	Asparagales	Asphodelaceae	0	0	0	1	1	1	1	1	1	2			0	0	1	0	0	0	1	1	0	0	0	1	0		0	0	1	1		0
Burmannia madagascariensis	present	OtherMonocots	Dioscoreales	Burmanniaceae	0	0	0	1	1	1	1	0	0	2		1	0	1	1			0									0			1		0	1
Bursera fagaroides	present	Malvids	Sapindales	Burseraceae	0	0	0															0				0	0		0		0		1	1		0
Butomus umbellatus	present	OtherMonocots	Alismatales	Butomaceae	0	0	0		1	1	1	1		4	2	1	0	0	1	0	0	0	1	1	0	0		0	0			0		1			0
Buxus sempervirens	present	OtherEudicots	Buxales	Buxaceae	0	0	0	0	0&1	1	0	0	1	2	1	4	0&1	0	1	0	0	0&1	1	1	0	0	0	1	0	1	0	0	1	1	0	0	1
Byblis gigantea	present	Lamiids	Lamiales	Byblidaceae	0	0	0	3	1	1	3	0	0	1			0	0	1	1	0	0	1	1	0	0		0			0	0	1	1	1	0
Byblis liniflora	present	Lamiids	Lamiales	Byblidaceae	0	0	0	3	1	1	3	0	0	1	2	3&4	0	0	1	0&1	0	0	1	1	0	0&1	0	0	0		0		1	1		0	0
Byrsonima crassifolia	present	Fabids	Malpighiales	Malpighiaceae	0	0	0	3	1	1	3	1	0&1	2	0	3	0	0	1		1	0	1				0	0	0	0&1	0	0	1	1			2
Byttneria aculeata	present	Malvids	Malvales	Malvaceae	0	0	0	3	1	1	3	0	1	3	1	3	0	0	1	0	0	0	1				2		0	0	0	0	1	1
Cabomba caroliniana	present	ANA	Nymphaeales	Cabombaceae	0	0	0		1	1	1	1	0	2	2	1	0	0	1	0	0	0	0	1	0	0	1&2	0	0	0	0	0	0	1	0	3	0
Calamus aruensis	present	Commelinids	Arecales	Arecaceae	0	0	0		1	1	1	1		2	0		0		1	1	0	0	1	1										1
Calathea crotalifera	present	Commelinids	Zingiberales	Marantaceae	0	0	0		1	1	1	0		2	0		0	1	1	0&1		0	1						0					1
Calceolaria integrifolia	present	Lamiids	Lamiales	Calceolariaceae	0	0	0					0		1			0	0														0	1	1	1
Calectasia intermedia	present	Commelinids	Arecales	Dasypogonaceae	0	0	0		1	1	1	1		2	0		0	0	1	1	0	0	0	1	0			0	0				1	1	1
Callicarpa dichotoma	present	Lamiids	Lamiales	Lamiaceae	0	0	0		1	1	2	0					0		1	1	0	0	1											1
Callicarpa pentandra	present	Lamiids	Lamiales	Lamiaceae	0	0	0	2&3	1&2	1	2&3	0&1	0	3&4	1		0	0	1	1	0	0	1	1	0	0&1		1	0	0	0		1	1	1
Calochortus albus	present	OtherMonocots	Liliales	Liliaceae	0	0	0	1	1	1	1	1	1	2			0	0	1	0	0	0	1	0	0	1		0	0	0	0
Calycanthus floridus	present	Magnoliids	Laurales	Calycanthaceae	0	0	0		2			2		4	1	2&3	0	0	1	0	0	1	1	0	0	0	2	0	0	1	1	1	0	1	0		0
Calycera crassifolia	present	Campanulids	Asterales	Calyceraceae	0	0	0	3	1	1	3	0	0				0	1	1		0	0	1	1	1		0	0			0	0		1
Camellia sinensis	present	OtherSuperAsterids	Ericales	Theaceae	0	0	0		2			2	2	2	2	3	0	0	1	0&1	0	1	1	1	0&1	0&1	1	1	0	1	0	0	1	1	1	0	2
Campanula elatines	present	Campanulids	Asterales	Campanulaceae	0	0	0	3	1	1	3	0	0	2			0	1	1	0&1	0	0	1		0	0	0	0	0		0		1	1	1
Campylosiphon congestus	present	OtherMonocots	Dioscoreales	Burmanniaceae	0	0	0	1	1	1	1	0	0	2		2	0	1	1	1	0	0	0	0	0	1				1	0	0	1	1	1	0	1
Campynema lineare	present	OtherMonocots	Liliales	Campynemataceae	0	0	0		1	1	1	1		2	2	1	0	1	1	0	0	0	0	1	0		2	0	0			0	1	1	0	1	0
Campynemanthe viridiflora	present	OtherMonocots	Liliales	Campynemataceae	0	0	0	1	1	1	1	1	1	2		0	0	1	1	0	0	0	0		0	1		0	0		0	0		1		0
Canacomyrica monticola	present	Fabids	Fagales	Myricaceae	0	0	0		1			1		0	0	3	0	1	1					1	0			1		0	0			1			1
Cananga odorata	present	Magnoliids	Magnoliales	Annonaceae	0	0	0		1&2	2	1	2		4	2	1	0	0	1	0	0	0	1	1			2	0	1	1			0	1			0
Canella winterana	present	Magnoliids	Canellales	Canellaceae	0	0	0		1	1	1&3	1	0	1	1&2	1	0	0	1	0&1	0	0	1		1	0	2		0		0	0	1	1	1	1	0
Canna flaccida	present	Commelinids	Zingiberales	Cannaceae	0	0	0		1	1	1	0		2		0	0	1	1			0	1	0			0		0			0	1	1	1	0
Canna indica	present	Commelinids	Zingiberales	Cannaceae	0	0	0		1	1	1			2		0	0	1	1	1		0	1	0				0				0	1	1	1	0
Capitularina involucrata	present	Commelinids	Poales	Cyperaceae	0	0	0					1		1			0	0							0		0	0	0			0	1	1
Capparis spinosa	present	Malvids	Brassicales	Capparaceae	0	0	0		1	1	2	2		1		3	0	0	1		1	0	1	1	0		0	0	0			0				1	0
Carica papaya	present	Malvids	Brassicales	Caricaceae	0	0	0	3	1	1	3	1	1	3	2	3	0	0	1	1	0	0	1		0	1			0	0	0	0	1	1	1	1	2
Carlemannia tetragona	present	Lamiids	Lamiales	Carlemanniaceae	0	0	0	0	1	1	2	0	0				0	1	1	1	1	0	1		0	1					0			1
Carludovica palmata	present	OtherMonocots	Pandanales	Cyclanthaceae	0	0	0		0	0	2			3		1	1		1	0	0	0	0														1
Carpanthea pomeridiana	present	OtherSuperAsterids	Caryophyllales	Aizoaceae	0	0	0		1&2	0				4			0	1	1	0	0		1	1	0	0								1
Carpodetus serratus	present	Campanulids	Asterales	Rousseaceae	0	0	0		1&2		2&3	0&1		3&4	2	3	0	1	1	0&1	0	0	1	1	0	0	0	0	0	0	0		1	1	1	0	2
Cartonema philydroides	present	Commelinids	Commelinales	Commelinaceae	0	0	0	1	1	1	1	1	1	2			0	0	1			0	1		0	0			0		0	0	1	1		0
Caryocar glabrum	present	Fabids	Malpighiales	Caryocaraceae	0	0	0		1	1	3	2		3	0	3	0	0	1	0	0	0	1	1	0&1	0&1	0	0&1	0	1		0	1	1	0	0	2
Caryodaphnopsis tomentosa	present	Magnoliids	Laurales	Lauraceae	0	0	0	1	1	1	1	1	2	0			0	0	1	0	0	0	0	0	0			0	2	1	0			1
Caryota mitis	present	Commelinids	Arecales	Arecaceae	0	0	0		1	1	1	1&2				1	0&1		1	0&1	0	0	1											1			0
Casearia sylvestris	present	Fabids	Malpighiales	Salicaceae	0	0	0		0&1	0	2&3	1&2	0	2		3	0	0	1	0	0	0		1	0	0	0	0&1	0	0	0	0	1	1	1	1	2
Cassinopsis madagascariensis	present	Lamiids	Icacinales	Icacinaceae	0	0	0	3	1	1	3	0	0	0	1	3	0	0	1		0	0	1	1	0		0	1		0	0			1			2
Cassiope fastigiata	present	OtherSuperAsterids	Ericales	Ericaceae	0	0	0		1	1	3	1				3	0	0	1	1	0	0	1		0	1	0		0	1	0	0	1	1	1	0	2
Cassiope mertensiana	present	OtherSuperAsterids	Ericales	Ericaceae	0	0	0		1	1	3	1		3			0	0	1	0&1	0	0	1	1	0		0		0		0		1	1	1	0
Cassipourea lanceolata	present	Fabids	Malpighiales	Rhizophoraceae	0	0	0		1	1	3	2	1	2	1		0	0	1	0&1	0	0	1	1	0						0	0	1	1
Cassytha filiformis	present	Magnoliids	Laurales	Lauraceae	0	0	0	1	1	1	1	1	2	0	0		0	0	1	0	0	0	1	0	0		0&2	0	2	1	0			1
Cassytha pubescens	present	Magnoliids	Laurales	Lauraceae	0	0	0	1	1	1	1	1	2	0	0		0	0	1		0	0	1	0			0&2	0	2	1	0			1
Castela coccinea	present	Malvids	Sapindales	Simaroubaceae	0	0	0		1	1	2	1		3	0	3	0	0	1	0		0	1		0		2	0	0			0	1	1			2
Castilleja linariifolia	present	Lamiids	Lamiales	Orobanchaceae	0	0	0					0					0	0		1	1						2	1						1
Casuarina cunninghamiana	present	Fabids	Fagales	Casuarinaceae	0	0	0		0	0	0	0		1	1	2&3&4	1		0&1			0	0	1				0						1			1
Catalpa speciosa	present	Lamiids	Lamiales	Bignoniaceae	0	0	0	3		1	3	0	0	1	2	0	0	0		1	1	0	1	1		1			0		0		1	1	1	0
Catharanthus roseus	present	Lamiids	Gentianales	Apocynaceae	0	0	0				3	0		1		3	0			1	0	0				1								1			2
Caulophyllum thalictroides	present	OtherEudicots	Ranunculales	Berberidaceae	0	0	0	1	2	2	1	1		0	1&2	3	0	0	1	0	0	0	1	0	0		2	0	2	0	0			1			0
Ceanothus sanguineus	present	Fabids	Rosales	Rhamnaceae	0	0	0	3	1	1	3	0	0	2			0	0	1	0	0	0	1	0	0			1	0		0			1	1
Cecropia insignis	present	Fabids	Rosales	Urticaceae	0	0	0		0		0&1&2	0		0	0		1		1			0	0	0
Celosia argentea	present	OtherSuperAsterids	Caryophyllales	Amaranthaceae	0	0	0	3	0	0	1&2&3	0	0			4	0	0	1	0	0	0	0	1	1	0	0	1			0	0		1			1
Centaurium pulchellum	present	Lamiids	Gentianales	Gentianaceae	0	0	0		1	1	3					3	0		1	1		0	1	1					0					1			2
Centroplacus glaucinus	present	Fabids	Malpighiales	Centroplacaceae	0	0	0	3	0&1	0&1	3	0		2	1	3	0		1			0	1				0		0			0	1	1
Centropodia glauca	present	Commelinids	Poales	Poaceae	0	0	0		0			0					0		1	0
Cephalotus follicularis	present	Fabids	Oxalidales	Cephalotaceae	0	0	0		1	0		2	1	4	0	3	0	0	1	1	0	0	0		0		1	1	0		0		0				2
Ceratonia siliqua	present	Fabids	Fabales	Fabaceae	0	0	0	3	0	0	3	0	0	0	2	3&4	0	0	1	0	0	0	0	1	0		0	1	0		0			1			2
Ceratophyllum demersum	present	Ceratophyllales	Ceratophyllales	Ceratophyllaceae	0	0	0					0		0	0	0	1		0					1			2	0	0	1				1
Ceratophyllum submersum	present	Ceratophyllales	Ceratophyllales	Ceratophyllaceae	0	0	0					0					1		0
Cercidiphyllum japonicum	present	OtherSuperRosids	Saxifragales	Cercidiphyllaceae	0	0	0					2		0	2	3	1	0	0		1			1	0		1	0	0	1	0		0	1			1
Cercidiphyllum magnificum	present	OtherSuperRosids	Saxifragales	Cercidiphyllaceae	0	0	0					2		0	2	3	1		0					1	0		1	0	0	1		0	0	1			1
Cercis canadensis	present	Fabids	Fabales	Fabaceae	0	0	0	3	1	1	3	1	1	0	2	3	0	0	1	0&1	1	0	1	1	0	0	0	1			0			1			2
Cercocarpus montanus	present	Fabids	Rosales	Rosaceae	0	0	0		0	0	3	2		0	0		0		1			0	0	1	0			1	0					1
Ceroxylon quindiuense	present	Commelinids	Arecales	Arecaceae	0	0	0		1			1&2		2	2	3	0		1	1		0	1	0	0	0		1		0			1				0
Cestrum nocturnum	present	Lamiids	Solanales	Solanaceae	0	0	0		1	1	2&3	0	0	1		3	0		1	1		0	1	1	0		0	1	0				1	1		0	2
Cheilosa montana	present	Fabids	Malpighiales	Euphorbiaceae	0	0	0		0&1	0	3	1	1	2	0		1	0	1	0	0	0	0	1	0	0	1	0	0	1	0	0	1	1	0&1
Chelonanthus purpurascens	present	Lamiids	Gentianales	Gentianaceae	0	0	0		1	1	3						0	0	1	1	0	0	1					0
Chenopodium desertorum	present	OtherSuperAsterids	Caryophyllales	Amaranthaceae	0	0	0	3	0	0	3	0	0	1&2			0	0	1	1	0	0	1		1	0	1		0	0	0	0	1				1
Chimaphila umbellata	present	OtherSuperAsterids	Ericales	Ericaceae	0	0	0		1	1	3	1		3	2		0	0	1	0	0	0	1		0	0			0		0		1		1	0
Chimonanthus praecox	present	Magnoliids	Laurales	Calycanthaceae	0	0	0		2			1		4	1	2	0	0	1	0	0	1	1	0&1	0	0	2	0	0	1	1	1	0	1			0
Chionochloa flavescens	present	Commelinids	Poales	Poaceae	0	0	0		0			0					0		1				0											1
Chloanthes parviflora	present	Lamiids	Lamiales	Lamiaceae	0	0	0		1	1	3	0		1	1	3	0	0	1	1	1		1	1	0	0&1		1	0	0			1	1	1	0	0
Chloris virgata	present	Commelinids	Poales	Poaceae	0	0	0		0			0	0				0&1	0	1					1	0	0		0
Chlorocardium venenosum	present	Magnoliids	Laurales	Lauraceae	0	0	0	1	0&1		2	1&2	2	0			0		1			0	0	0			0&2	0	2		0
Chorispora tenella	present	Malvids	Brassicales	Brassicaceae	0	0	0	0&2	1			1	1	1	2	3	0	0	1	0	0	0	1				0		0	0	0	0	1	1	1	1	0
Choristylis rhamnoides	present	OtherSuperRosids	Saxifragales	Iteaceae	0	0	0	3	1	1	3	0	0	1			0	0	1		0	0			0	0					0	0	1	1	1	0
Chrysobalanus icaco	present	Fabids	Malpighiales	Chrysobalanaceae	0	0	0		1	1	3	2	1	1	1	3	0	0	1	0&1	0	0	1	1	1		0	1	0	0&1		0	1	1	1		2
Chuquiraga aurea	present	Campanulids	Asterales	Asteraceae	0	0	0		0			0					0		1							1				1				1
Cinchona pubescens	present	Lamiids	Gentianales	Rubiaceae	0	0	0	3	1	1	3	0	0				0	1	1	1	0	0	1		0						0
Cinnamodendron ekmanii	present	Magnoliids	Canellales	Canellaceae	0	0	0		2	2	1&2	1&2		3			0	0	1		0	0	1										1	1		1
Cinnamomum camphora	present	Magnoliids	Laurales	Lauraceae	0	0	0	1	1	1	1	1	2	0	0	0	0	0	1	0	0	0	0	1	0		0&2	0	2	1	0			1
Circaeaster agrestis	present	OtherEudicots	Ranunculales	Circaeasteraceae	0	0	0		0			0		0	0	3	0	0	1	0	0	1	0	0	0			0	0	0				0			0
Cissampelos pareira	present	OtherEudicots	Ranunculales	Menispermaceae	0	0	0		0&1	1&2	0	0		0	1	3	1	0	1	0&1	0&1	0	1		1		2				0			1			2
Citronella suaveolens	present	Campanulids	Aquifoliales	Cardiopteridaceae	0	0	0	3	1	1	3	0	0	1	0&1	3	0	0	1	0&1	0	0	1	0	0		0	0	0	0	0		1	1		0	2
Citrus x aurantium	present	Malvids	Sapindales	Rutaceae	0	0	0		1	1	2&3	2		2&3&4	1&2	4	0&1	0	1	0&1	0	0	1		1	0	0&1	1	0	0	0	0	1	1	1	0	2
Clarkia xantiana	present	Malvids	Myrtales	Onagraceae	0	0	0	2	1	1	2	1	1	3	0&1&2		0	1	1	0	1	0	1		0	0	0		0	0	0	0	1	1	1	0
Clavija eggersiana	present	OtherSuperAsterids	Ericales	Primulaceae	0	0	0	3	1	1	3	0	1		1&2		0	0	1	0&1	0	0	1		1	1	2	0	0		0	0	1	1	1	2
Claytonia virginica	present	OtherSuperAsterids	Caryophyllales	Montiaceae	0	0	0	3	1	1	0&3	0	0	2	1	3	0	0	1	0	0	0	1	1		1	2	1		0	0		1	1			0
Cleome rosea	present	Malvids	Brassicales	Cleomaceae	0	0	0		1			1				3	0	0	1		1	0	1	1						0	0	0				1	2
Cleomella longipes	present	Malvids	Brassicales	Cleomaceae	0	0	0		1			1		0			0	0	1		0	0	1	1		0			0		0					1
Clethra alnifolia	present	OtherSuperAsterids	Ericales	Clethraceae	0	0	0	3	1	1	3	1	1	2	2	3	0	0	1	0&1	0	0	1		0	0	0		0	1	0	0	1	1	1	0	2
Clidemia petiolaris	present	Malvids	Myrtales	Melastomataceae	0	0	0	3	1	1	3	1		3			0	1	1	0	1	0	1		0	0		0	0	1	0	0	1	1	1	0
Cliftonia monophylla	present	OtherSuperAsterids	Ericales	Cyrillaceae	0	0	0		1&2	1	3	1	1	1&2&3	0		0	0	1		0	0	1				0		0				1			0
Clusia gundlachii	present	Fabids	Malpighiales	Clusiaceae	0	0	0		0&1			1	1	3	2		0		1		0	0			1						0	0	1	0		0
Clutia pulchella	present	Fabids	Malpighiales	Peraceae	0	0	0	3	1	1	3	0	0	2	0	3	0&1		1	0&1		0	1				0	1	0		0	0	1	1	0&1		2
Cneorum pulverulentum	present	Malvids	Sapindales	Rutaceae	0	0	0	2	1	1	2	0	0	3	2	4	0	0	1	0	0	0	1	1	0	0	0	1	0	0	0	0	1	1			2
Cnicothamnus lorentzii	present	Campanulids	Asterales	Asteraceae	0	0	0		0	1	3			1	0	3	0	1	1	1	0&1	0	1							1		0	1	1			2
Cobaea scandens	present	OtherSuperAsterids	Ericales	Polemoniaceae	0	0	0	3	1	1	3	0	0	2	2	4	0	0	1	1	0	0	1		0	0&1	0		0		0	0	1	1	1	0	1
Coccoloba uvifera	present	OtherSuperAsterids	Caryophyllales	Polygonaceae	0	0	0		0	0	3	1			0		1	0	1	1	0	0	0	1	0				0	0	0			1	1
Cocculus orbiculatus	present	OtherEudicots	Ranunculales	Menispermaceae	0	0	0	1	2	2	1	1	1	4	1	3	0&1	0	1	0	0	0	1	1	0			0		0	0	0	0	1	0		2
Cochlospermum vitifolium	present	Malvids	Malvales	Bixaceae	0	0	0		1	1	3	2		3	2	3	0	0	1	0	0	0	1	1	0	0		0	0	0		0	1	1	1	0&1	2
Codiaeum peltatum	present	Fabids	Malpighiales	Euphorbiaceae	0	0	0							2	0	0	1	0															1		1
Codon royenii	present	Lamiids	Boraginales	Codonaceae	0	0	0		2	1		1&2	0&1	1		3	0	0	1		0	0	1	1		1	0	1	0	0	0	0	1			0	0
Codon schenckii	present	Lamiids	Boraginales	Codonaceae	0	0	0		2	1		1&2	0&1	1		3	0	0	1		0	0	1	1		1	0	1	0	0	0	0	1	1		0	0
Codonopsis pilosula	present	Campanulids	Asterales	Campanulaceae	0	0	0	3	1	1	3	0	0	2	1	4	0	1	1	0&1	0	0	1	1	0	0	0	0	0		0	0	1	1			0
Coffea arabica	present	Lamiids	Gentianales	Rubiaceae	0	0	0		1&2	1	2&3	0				3	0	1	1	1	0	0	1														2
Colchicum speciosum	present	OtherMonocots	Liliales	Colchicaceae	0	0	0	1	1	1	1	1	1	2		2	0	0	1	1	0	0	1	1	0			1			0	0	1	1	0		1
Coldenia procumbens	present	Lamiids	Boraginales	Coldeniaceae	0	0	0		1	1	2			1	1		0	0	1	1	0	0	1				0		0					1
Colebrookea oppositifolia	present	Lamiids	Lamiales	Lamiaceae	0	0	0		1	1	3	0		1	1	3	0	0	1	1	1		1	1	0	0&1		1		0			1	1	1		0
Coleochloa setifera	present	Commelinids	Poales	Cyperaceae	0	0	0					0		2	0	1	1	0		0			0		0					1			1	1	1		1
Columellia oblonga	present	Campanulids	Bruniales	Columelliaceae	0	0	0		1	1	3	0	0	1	2	3	0	1	1	1	1	0	1	1	0	1	0&1&2	0	0	0	0	0	1	1	1	1	2
Comandra umbellata	present	OtherSuperAsterids	Santalales	Santalaceae	0	0	0	3	0	0	3	0	0	0	1&2	3	0	1	1	1	0	0	0	1	0	1	0	1	0		0			1		2	0
Combera paradoxa	present	Lamiids	Solanales	Solanaceae	0	0	0	3	1	1	3	0		1	2	3	0	0	1	1			1			1	2	1	0					1		1	2
Combretocarpus rotundatus	present	Fabids	Cucurbitales	Anisophylleaceae	0	0	0		1	1	1&2	1		2&3	1	2&3	0	1	1	0		0	1	1	0	0	0		0	0&1	0	0		1	0		2
Congea tomentosa	present	Lamiids	Lamiales	Lamiaceae	0	0	0		1	1	3	0		1	1	3	0	0	1	1	1	0	1	1	0	1		1		0	0		1	1	1		0&2
Connarus championii	present	Fabids	Oxalidales	Connaraceae	0	0	0	3		1		1	1	3	1	3	0	0			0	0	1		1	0							0				2
Coptis chinensis	present	OtherEudicots	Ranunculales	Ranunculaceae	0	0	0		1&2			2		4			0	0	1	0	0	1	1	1	0		1	0		0	1	1	0
Coptosapelta diffusa	present	Lamiids	Gentianales	Rubiaceae	0	0	0	3	1	1	3	0	0	1		4	0	1	1	0&1	0	0	1	1	0	1	0	0	0	0	0	0	1	1	1	0	1
Corbichonia decumbens	present	OtherSuperAsterids	Caryophyllales	Lophiocarpaceae	0	0	0		0	0	3			3			0	0	1	0	0	0	0						0					1	0	0
Corchorus hirsutus	present	Malvids	Malvales	Malvaceae	0	0	0		1	1	3	2		2			0	0	1	0	0	0	1	1	0			0	0	0			1	1
Cordia decandra	present	Lamiids	Boraginales	Cordiaceae	0	0	0		2	1		1	0			3	0	0	1		0	0	1	1	0	1			0	0	0	0	1	1	1		0
Cordyline australis	present	OtherMonocots	Asparagales	Asparagaceae	0	0	0		1	1	1	1		2			0	0	1	1	0	0		1	0	1					0	0	1	1	1	0
Cordyloblaste pendula	present	OtherSuperAsterids	Ericales	Symplocaceae	0	0	0		1	1	3	2		1	1&2		0	1	1	1	0	0	1	1	1	1	0	0	0	0			1	1	1	0
Coriaria myrtifolia	present	Fabids	Cucurbitales	Coriariaceae	0	0	0	3	1	1	3	1	1	3	0	3	0&1	0	1	0	0	0	1		0		0	1	0	0	0	0		1	0		2
Coriaria ruscifolia	present	Fabids	Cucurbitales	Coriariaceae	0	0	0	3	1	1	3	1	1	3&4	0	3	0	0	1		0	0	1		0		2				0			1			2
Corispermum filifolium	present	OtherSuperAsterids	Caryophyllales	Amaranthaceae	0	0	0										0												0
Cornus mas	present	OtherSuperAsterids	Cornales	Cornaceae	0	0	0	2	1	1	2	0	0	1		3	0	1	1	0	0	0	1		0			1	0	0	0	0	1	1	1		2
Cornutia pyramidata	present	Lamiids	Lamiales	Lamiaceae	0	0	0		1	1		0	0	1	1	4	0	0	1	1	1	0	1	1	0	1		1	0	0	0	0	1	1	1		0
Corokia cotoneaster	present	Campanulids	Asterales	Argophyllaceae	0	0	0	3	1	1	3	0	0	1	0&1	3	0	1	1	0&1	0	0	1		0		0	0			0			1	1	0	2
Corrigiola litoralis	present	OtherSuperAsterids	Caryophyllales	Caryophyllaceae	0	0	0		0			0	0&1	2			0	1	1		0	1	1				0						1	1	0	2
Corsia dispar	present	OtherMonocots	Liliales	Corsiaceae	0	0	0		1	1	1	0		2			0	1	1		1	0	0		1		2	1			0	0		1
Corymbium glabrum	present	Campanulids	Asterales	Asteraceae	0	0	0	3	0	1	3	0	0				0	1	1	1		0	1							0	0			1
Corynocarpus laevigatus	present	Fabids	Cucurbitales	Corynocarpaceae	0	0	0	3	1	1	3	0	1	0	0	2	0	0	1	0	0	0	1		0	0	0	1	0	0	0			1	0		2
Corynocarpus similis	present	Fabids	Cucurbitales	Corynocarpaceae	0	0	0		1	1	3	0					0	0	1		0	0	1	1	0	1	0	1	0	0	0	0		1
Costus barbatus	present	Commelinids	Zingiberales	Costaceae	0	0	0		1	1	1	0		2			0	1	1			0	1	0			0		0					1		0	1
Cottendorfia florida	present	Commelinids	Poales	Bromeliaceae	0	0	0	1	1	1	1	1	1	2			0	0	1	0	0	0	1		0	0		1	0		0	0	1	1
Coula edulis	present	OtherSuperAsterids	Santalales	Coulaceae	0	0	0		1	1	2&3	2	0	2&3	0	3	0	0	1	1	0	0	1		0	0	1	1			0	0	1	1	1		2
Craigia yunnanensis	present	Malvids	Malvales	Malvaceae	0	0	0	3	0	0	3	2	1&2	3	2	3	0	0	1	0	0	0	0	1	1					0		0	1	1	0	0	2
Crassula rupestris	present	OtherSuperRosids	Saxifragales	Crassulaceae	0	0	0	3	1	1	3	0	0	3			0	0	1		0	0	1		0	0					0	0	0	0
Crateva religiosa	present	Malvids	Brassicales	Capparaceae	0	0	0		1	1	2								1		1	0	1				0	0	0
Cratoxylum cochinchinense	present	Fabids	Malpighiales	Hypericaceae	0	0	0		1	1	3	2		2			0	0	1		0	0	1		1			1	0			0	1	1
Crinum asiaticum	present	OtherMonocots	Asparagales	Amaryllidaceae	0	0	0	1	1	1	1	1	1	2	2	1	0	1	1	1	0	0	0	1	0	0	0	1	0		0	0	1	1		0	0
Crocus banaticus	present	OtherMonocots	Asparagales	Iridaceae	0	0	0	1	1	1	1	0	0				0		1		0	0		1	0		2				0			1
Croomia pauciflora	present	OtherMonocots	Pandanales	Stemonaceae	0	0	0	0	0	1	0	0		1			0	0	1	0	0	0	0	0			0							1
Crossosoma bigelovii	present	Malvids	Crossosomatales	Crossosomataceae	0	0	0		1	1	3	2		1&2&3	2	3	0	0	1	1		0	1	1		1	1	0	0	0		0	0	1	0		2
Croton alabamensis	present	Fabids	Malpighiales	Euphorbiaceae	0	0	0		1	1	3	1&2		2	0		0&1	0	1		0	0	1	1	0	0			0			0	1	1	0	0
Crypteronia paniculata	present	Malvids	Myrtales	Crypteroniaceae	0	0	0	3	0	0	3	0	0	1	2	2	0	0	1	0	0	0	0	1	0	0	0	0&1		0	0	0	1	1	1	0	2
Cryptocarya meisneriana	present	Magnoliids	Laurales	Lauraceae	0	0	0	1	1	1	1	1	2	0	0		0	0	1	0	0	0	1	1	0		0&2	0	2	1	0			1
Ctenolophon englerianus	present	Fabids	Malpighiales	Ctenolophonaceae	0	0	0	3	1	1	3	1	1	1	1	4	0	0	1	0&1	0	0	1	1	1	0&1	0	1	0	1	0	0	1	1	1	0	2
Ctenolophon parvifolius	present	Fabids	Malpighiales	Ctenolophonaceae	0	0	0		1	1	3	1		1	1	3&4	0	0	1	0	0	0	1	1	0	0	0	1	0	1	0	0	1	1	1	0	2
Cucurbita pepo	present	Fabids	Cucurbitales	Cucurbitaceae	0	0	0		1	1	3	0		2&3	2	4	0&1	1	1	1	0	0	1	1	0		2			0		0	1	1	1	1	1
Cupaniopsis anacardioides	present	Malvids	Sapindales	Sapindaceae	0	0	0		1	1	3	1		2	0	3	0&1	0	1	0		0	1	1	0	0	1	0	0		0	0	1	1	1		0
Curtisia dentata	present	OtherSuperAsterids	Cornales	Curtisiaceae	0	0	0	2	1	1	2	0	0	3	0	3	0	1	1	1	0	0	1		0	0	0		0		0	0	1	1	1	0	2
Cuscuta cuspidata	present	Lamiids	Solanales	Convolvulaceae	0	0	0	3	1	1	3	0	0	1	1		0	0	1	0&1	0	0	1	1					0		0	0	1	1
Cyanella hyacinthoides	present	OtherMonocots	Asparagales	Tecophilaeaceae	0	0	0		1	1	1	1	0				0	1	1	0	0&1	0	1						0		0			1
Cyclanthus bipartitus	present	OtherMonocots	Pandanales	Cyclanthaceae	0	0	0					1				1	1		0									0	0							1	1
Cyclolepis genistoides	present	Campanulids	Asterales	Asteraceae	0	0	0			1											0	0	1											1
Cylicomorpha parviflora	present	Malvids	Brassicales	Caricaceae	0	0	0	3	1	1	3	1	1	3			1	0	1	0&1	0	0	1		1	1	0		0	0	0	0	1			1
Cymaria dichotoma	present	Lamiids	Lamiales	Lamiaceae	0	0	0		1	1	3	0				3	0	0	1	1	1	0	1	1	0	1			0	0	0	0	1	1	1		0
Cymbaria mongolica	present	Lamiids	Lamiales	Orobanchaceae	0	0	0	2	1	1	3	0	0	1		3	0	0	1	1	1	0	1	1	0	1		1			0	0	1	1			0
Cynomorium coccineum	present	OtherSuperRosids	Saxifragales	Cynomoriaceae	0	0	0		0	0	0&1&2&3	0		1	0	3	1	1	1			0	0	1		0	0			0			1	1	1		0
Cyphia decora	present	Campanulids	Asterales	Campanulaceae	0	0	0	3	1	1	3	0		1			0	1	1		1	0	1				0	0				0	1	1
Cyphia rogersii	present	Campanulids	Asterales	Campanulaceae	0	0	0	3	1	1	3	0	0	1			0	1	1	0	1	0	1	1	0	0	0	0			0	0	1	1
Cyphocarpus rigescens	present	Campanulids	Asterales	Campanulaceae	0	0	0	3	1	1	3	0	0	1		3	0	1	1	1	1	0	1	1	0	1	0	0	0		0	0	1	1		2	2
Cypripedium calceolus	present	OtherMonocots	Asparagales	Orchidaceae	0	0	0	1	1	1	1	0	1	2	2	1	0	1	1		1	0	1	0	0	0				0		0	1	1	0	1	0
Cyrilla racemiflora	present	OtherSuperAsterids	Ericales	Cyrillaceae	0	0	0	3	1	1	3	0	0	1	0&1&2	3	0	0	1	0&1	0	0	1	1	0	0	0	1	0		0	0	1	1	1	0	2
Cytinus hypocistis	present	Malvids	Malvales	Cytinaceae	0	0	0		0	0	2	1	0	4	2	0	1	1	1			0	0		1	0	2		0	1	0			1	1	1
Dactylocladus stenostachys	present	Malvids	Myrtales	Crypteroniaceae	0	0	0	3	1	1	2&3	0	0	2&3	2	4	0	1	1	0	0	0			0	0			0		0	0	1	1			2
Dalechampia spathulata	present	Fabids	Malpighiales	Euphorbiaceae	0	0	0		0&2	0		1&2		2		3	1		1		1														1		2
Dalzellia ceylanica	present	Fabids	Malpighiales	Podostemaceae	0	0	0	1	0	0	1	0	0	2			0	0	1	0	0	0	0	1	0	0	0	1	0	0	0	0	1	0		0	1
Dampiera spicigera	present	Campanulids	Asterales	Goodeniaceae	0	0	0	3	1	1	3	0	0	1	0		0	1	1	0&1	1	0	1	1	0		0	0	0		0			1	1
Danthonia spicata	present	Commelinids	Poales	Poaceae	0	0	0	1	0	0		0	0		0		0	0	0&1	0			0	1	0			1	0	0	0			1	0
Daphniphyllum macropodum	present	OtherSuperRosids	Saxifragales	Daphniphyllaceae	0	0	0					1		1	1		0&1	0	0					1	0			0	0	1		0	1	1
Darlingtonia californica	present	OtherSuperAsterids	Ericales	Sarraceniaceae	0	0	0		1	1	3	2		3	2		0	0	1	0	0	0	1		0		0&2	0	0		0		1		1	0
Dasypogon bromeliifolius	present	Commelinids	Arecales	Dasypogonaceae	0	0	0		1	1	1	1		2		1	0	0	1	0	0	0	0				0	1	0			0	1	1	1		0
Datisca cannabina	present	Fabids	Cucurbitales	Datiscaceae	0	0	0		0	0	1&2	2		2&3		3	1	1	1		0	0	0						0				1		0	1	2
Datisca glomerata	present	Fabids	Cucurbitales	Datiscaceae	0	0	0		1&2			0&1&2				3	0&1	1	1					1	0				0					1		1	2
Davilla kunthii	present	Dilleniales	Dilleniales	Dilleniaceae	0	0	0		1&2			2		0	1	3	0	0&1	1	0	0		1	1	0		0	0	0	0				1			2
Degeneria roseiflora	present	Magnoliids	Magnoliales	Degeneriaceae	0	0	0		2										1	0	0		1
Degeneria vitiensis	present	Magnoliids	Magnoliales	Degeneriaceae	0	0	0		2			2		0	2	1	0	0	1	0		1	1	0			2	0	1	1	1			0			0
Delarbrea michieana	present	Campanulids	Apiales	Myodocarpaceae	0	0	0	3	1	1	3	0	0	1		3	0&1	1	1	0&1	0	0	1	1				1						1	0		2
Delosperma echinatum	present	OtherSuperAsterids	Caryophyllales	Aizoaceae	0	0	0		0&1&2			0&1&2		3	0&1&2		0	1	1	0&1	0		1	1	0&1		0	1	0	0		0	1	1	0
Desfontainia spinosa	present	Campanulids	Bruniales	Columelliaceae	0	0	0	3	1	1	3	0	0	3		3	0	0	1	1	0	0	1		0	1	0	1	0		0	0	1	1	1	1	2
Dialium guianense	present	Fabids	Fabales	Fabaceae	0	0	0		0	0	3	0	0	0	1		0	0	1	0	1	0	1	1	0	0	1	0	0	0				1
Dialyceras coriaceum	present	Malvids	Malvales	Sphaerosepalaceae	0	0	0		1	1	2	2		3	2		0	0	1	0	0	0	1	1			0		0		0	0	1		1
Dianella ensifolia	present	OtherMonocots	Asparagales	Asphodelaceae	0	0	0		1	1	1	1				1	0	0	1	0	0	0	0		0	1	2	0	0	0	0	0	1	1	1	0	0
Diapensia lapponica	present	OtherSuperAsterids	Ericales	Diapensiaceae	0	0	0		1	1	3	0	0	2	2		0	0	1	0&1	0	0	1		0		0	0	0		0		1		1	0
Diascia unilabiata	present	Lamiids	Lamiales	Scrophulariaceae	0	0	0	2		1		0	0			3	0	0			1	0	1	1	0		0	1			0			1			0
Dicentra eximia	present	OtherEudicots	Ranunculales	Papaveraceae	0	0	0		1	2	0	1		1	2	3	0	0	1	0		0	1	0	1	0					0	0	1	1	1	1	0
Dichapetalum rugosum	present	Fabids	Malpighiales	Dichapetalaceae	0	0	0	3	1	1	3	0	0	1&2	1	3	0	0	1	0	0	0	1	1	0		0	1	0	0	0	0	1	1	0		2
Dicraspidia donnellsmithii	present	Malvids	Malvales	Muntingiaceae	0	0	0		1	1	3	2		3	2		0	1	1		0	0	1	1	0	0		0	0	0		0	1	1	1	0
Dictamnus albus	present	Malvids	Sapindales	Rutaceae	0	0	0		1	1	3	1	0	3		3	0	0	1	0	1	0	1	1	0	0					0	0	1	1	1	0	2
Didymeles perrieri	present	OtherEudicots	Buxales	Buxaceae	0	0	0		0					0	0		1	0	0&1	0														1
Diervilla sessilifolia	present	Campanulids	Dipsacales	Caprifoliaceae	0	0	0	3	1	1	3	0	0			3	0	1	1	1	1	0	1	1							0		1	1			1
Dillenia retusa	present	Dilleniales	Dilleniales	Dilleniaceae	0	0	0		1	1	3	2		3&4	2		0	0	1		1	0	1	1	1		1&2		0		0	0		1
Dinetus truncatus	present	Lamiids	Solanales	Convolvulaceae	0	0	0	3	1	1	3	0	0	1		3	0	0	1	0&1	0	0	1	1	1	1	0		0	0	0	0	1	1	1		0
Dionaea muscipula	present	OtherSuperAsterids	Caryophyllales	Droseraceae	0	0	0	3	1	1	3	1&2		3		4	0		1		0	0	1	1	0	0			0		0	0	1	1	1
Dioscorea alata	present	OtherMonocots	Dioscoreales	Dioscoreaceae	0	0	0	1	1	1	1	1	1	2				1	1	0	0	0	1						0		0			1	0	0
Diospyros lotus	present	OtherSuperAsterids	Ericales	Ebenaceae	0	0	0	2	1	1	2&3	1	0&1	3	0&1	3	0	0	1	1	0	0	1		0	1					0	0	1	1		0	2
Dipelta yunnanensis	present	Campanulids	Dipsacales	Caprifoliaceae	0	0	0		1	1	3	0	0	3	0		0	1	1	0&1	1	0	1	1	0	0&1	0	1	0	0	0	0	1	1	1	0
Dipentodon sinicus	present	Malvids	Huerteales	Dipentodontaceae	0	0	0			1		0&1		2	1	3	0	0		0	0	0	0		0	0	0		0				1	1		2	2
Diplarrena latifolia	present	OtherMonocots	Asparagales	Iridaceae	0	0	0			1	1	0		2		0		1			1		1										1	1		0
Diplopanax stachyanthus	present	OtherSuperAsterids	Cornales	Nyssaceae	0	0	0		1	1	3	0		0	0			1	1		0	0	1	1	0						0			1
Dirachma socotrana	present	Fabids	Rosales	Dirachmaceae	0	0	0		2	1		1	0	4	0	3	0	0	1	0	0	0	1	1	0	0&1	1	0	0	1	0	0	1	1	1	0	2
Disporum sessile	present	OtherMonocots	Liliales	Colchicaceae	0	0	0	1	1	1	1	1	1			1	0	0	1	0		0	0		0		2	0	0	0	0						1
Dodartia orientalis	present	Lamiids	Lamiales	Mazaceae	0	0	0		1	1	3	0		1	0	3	0	0	1	1	1	0	1	1	0	1				0		0	1	1	1		0
Donatia fascicularis	present	Campanulids	Asterales	Stylidaceae	0	0	0	1	1&2	1	3	0	0	2		3&4	0	1	1	0	0	0	1		0	0	2	1						1	0	0	2
Doryanthes excelsa	present	OtherMonocots	Asparagales	Doryanthaceae	0	0	0	1	1	1	1	1	1	2			0	1	1	1	0	0	1				2	0	0	1	0		1	1	1	0
Doryanthes palmeri	present	OtherMonocots	Asparagales	Doryanthaceae	0	0	0	1	1	1	1	1	1	2		1	0	1	1	0	0	0	0		0	0		0	0	0	0	0	1	1	1	0	0
Doryphora sassafras	present	Magnoliids	Laurales	Atherospermataceae	0	0	0	0&1&2&3	0&1	1&2	0&1&2	1	2	4	0	2	0	0	1	0	0	0	1	1	0	0	0	0	2	1	0	0	0	1	0		0
Drimys winteri	present	Magnoliids	Canellales	Winteraceae	0	0	0		1&2			2		3&4	2	1	0	0	1	0	0	0&1	1	0	0	0	2	0	0	0	0&1	0&1	0				1
Drosera capensis	present	OtherSuperAsterids	Caryophyllales	Droseraceae	0	0	0		1		3	0		2	2	4	0	0	1		0	0	1	1	0	0	2	0	0	0		0	1	1	0	1	1
Drosophyllum lusitanicum	present	OtherSuperAsterids	Caryophyllales	Drosophyllaceae	0	0	0	3	1	1	3	1	1	3&4	2	4	0	0	1	0&1	0	0	1	1			2			0	0		1	1	0		1
Dryas octopetala	present	Fabids	Rosales	Rosaceae	0	0	0		2	1		2			0	3	0	0	1	0	0	0	1	1	0	0				0			0		0		2
Drymaria cordata	present	OtherSuperAsterids	Caryophyllales	Caryophyllaceae	0	0	0	3	1	1	3	0	0	2		4	0	0	1	0	0	0	1								0			1	0		1
Duckeodendron cestroides	present	Lamiids	Solanales	Solanaceae	0	0	0	3	1	1	3	0	0	1	0	3	0	0	1	1		0	1	1	0		0		0	0	0		1	1
Duparquetia orchidacea	present	Fabids	Fabales	Fabaceae	0	0	0	2	1	1		0	0	0	1&2	1	0	0	1	0	1		1	1	0		0	0	0		0			1			0
Durandea pentagyna	present	Fabids	Malpighiales	Linaceae	0	0	0		1	1	3	1	0	3	1		0	0	1		0	0	1	1	1			1		0	0	0	1	1	0	0
Durio zibethinus	present	Malvids	Malvales	Malvaceae	0	0	0	3	1	1	3	2	0	3	2	3&4	0	0	1	0&1	0	0	1	1	0&1	0			0	0	0	0	1	1	1	0	1
Dyera costulata	present	Lamiids	Gentianales	Apocynaceae	0	0	0	3	1	1	3	0	0	1		3	0		1	1	0	0	1	1	0	1	0		0	0	0	0	0	1	1		2
Ecdeiocolea monostachya	present	Commelinids	Poales	Ecdeiocoleaceae	0	0	0		1	1	1	0		1	0	1	1	0	1	0	0	0	0	1	0	0		1	0				1	1	0		1
Echinops exaltatus	present	Campanulids	Asterales	Asteraceae	0	0	0	3	0	1	3	0	0	1	0	3	0	1	1		0	0	1		0		0	0			0		1	1	1		2
Echiochilon fruticosum	present	Lamiids	Boraginales	Boraginaceae	0	0	0	3	1	1	3	0	0						1	1	1	0	1								0			1			2
Ehretia acuminata	present	Lamiids	Boraginales	Ehretiaceae	0	0	0	3	1	1	3	0	0	1	1	3	0	0	1	0&1	0	0	1	1	0		0		0		0	0	1	1	1	0	2
Elaeagnus umbellata	present	Fabids	Rosales	Elaeagnaceae	0	0	0	2	0	0	2	0	0	0	0	3	0	0	1	1	0	0	0		0	0			0	0	0			1			2
Elaeis guineensis	present	Commelinids	Arecales	Arecaceae	0	0	0	1	1	1	1	1	1	2	0		0	0	1	0	0	0	1		0&1						0		1	0		0
Elaeocarpus reticulatus	present	Fabids	Oxalidales	Elaeocarpaceae	0	0	0		1	1	3	2		1	2		0	0	1	0	0	0	1	1	0	0				1			1	1	1	0
Elatine triandra	present	Fabids	Malpighiales	Elatinaceae	0	0	0	1	0&1	1	1	0	0	2	2		0	0	1	0&1	0	0	1	1	0						0	0	1	1	0	0
Emblingia calceoliflora	present	Malvids	Brassicales	Emblingiaceae	0	0	0		1	1	0&3	0	0	2	0	3	0	0	1	1	1	0	1		0	0					0	0	1	0		0	2
Endodesmia calophylloides	present	Fabids	Malpighiales	Calophyllaceae	0	0	0		1	1	3	2		0	0	3	0	0	1	0	0	0	1	1	1				0	1				1			2
Endospermum moluccanum	present	Fabids	Malpighiales	Euphorbiaceae	0	0	0		0	0	2&3	1&2		3&4	0			0	1	1	0	0					2	1	0		0	0	1	0
Enkianthus campanulatus	present	OtherSuperAsterids	Ericales	Ericaceae	0	0	0		1	1	3	1				3	0		1	1	0	0	1		0	0					0						2
Enkianthus perulatus	present	OtherSuperAsterids	Ericales	Ericaceae	0	0	0		1	1	3	1				4	0	0	1	1	0	0	1		0		0		0	1	0		1	1	1		2
Ensete ventricosum	present	Commelinids	Zingiberales	Musaceae	0	0	0		1	1	1	0		2			0	1	1	0&1	1	0		0	0	0		0		0		0	1	1
Epacris lanuginosa	present	OtherSuperAsterids	Ericales	Ericaceae	0	0	0	3	1	1	3	0	0			3	0	0	1		0	0	1		0	1	0	1	0	0	0	0	1	1	1	0	2
Epifagus virginiana	present	Lamiids	Lamiales	Orobanchaceae	0	0	0	2	1	1	2&3	0	0	1				0	1		1	0	1	1	0	1					0	0	1	1		0
Epipremnum pinnatum	present	OtherMonocots	Alismatales	Araceae	0	0	0					0		0	1&2	1	0	0	0						0		2	0	0	0	0			1		1
Eremosyne pectinata	present	Campanulids	Escalloniales	Escalloniaceae	0	0	0	3	1	1	3	0	0	1	0		0	1	1	0&1	0	0	1	1	0	0	0&1	1	0		0	0	1	1	0
Eriachne aristidea	present	Commelinids	Poales	Poaceae	0	0	0		0			0		0	0		0		1															1	0
Eriocaulon aquaticum	present	Commelinids	Poales	Eriocaulaceae	0	0	0		0	1	0	0		1	0	1	1	0	1	1	1	0	1					1	0				1		1
Eriodictyon californicum	present	Lamiids	Boraginales	Namaceae	0	0	0	3	1	1	3	0	0	1			0	0	1	1	0	0	1	1	0	1				0	0	0	1	1	0
Eriospermum cervicorne	present	OtherMonocots	Asparagales	Asparagaceae	0	0	0	1	1	1	1	1	1	2		1	0	0	1	1	0	0	0&1	1	0	1	0	1	0		0	0	1	1		0	0
Erycibe coccinea	present	Lamiids	Solanales	Convolvulaceae	0	0	0	3	1	1	3	0	0			3	0	0	1	0&1	0	0	1								0			0		0	0
Erythropalum scandens	present	OtherSuperAsterids	Santalales	Erythropalaceae	0	0	0	3	1	1	3	0	0		1&2	3	0	1	1	1	0	0	1	1	0	1	0		0	0	0			1		2	0
Erythrospermum phytolaccoides	present	Fabids	Malpighiales	Achariaceae	0	0	0	3	1	1	3	0	0	2			0	0	1		0	0	1	1	0		1		0	0	0	0	1	1	1	1
Erythroxylum confusum	present	Fabids	Malpighiales	Erythroxylaceae	0	0	0		1	1	3	1		2	0			0	1		0	0	1				0	0	0			0	1	1
Escallonia rubra	present	Campanulids	Escalloniales	Escalloniaceae	0	0	0	3	1	1	3	0	0				0	1	1	1	0	0	1	1	0	0	0	1		0	0	0	1	1	1
Eschscholzia californica	present	OtherEudicots	Ranunculales	Papaveraceae	0	0	0	2&3	1	2	0	0&1&2	2	1		4	0	0	1	0&1		0	1	1	0		2	0	0	0	0	0	1	1	1	1	0
Euclea crispa	present	OtherSuperAsterids	Ericales	Ebenaceae	0	0	0		1	1	2&3	1&2	0&1	1&2&3	0		0&1	0	1	1	0	0	1		0&1	0	1				0	0	1	1		0
Eucnide bartonioides	present	OtherSuperAsterids	Cornales	Loasaceae	0	0	0		1	1	3			3		3	0	1	1	0	0	0	1	1	1	1		0	0			0	1	1	1		2
Eucommia ulmoides	present	Lamiids	Garryales	Eucommiaceae	0	0	0					0&1&2		1	1	3	1	0	0					1	0			0	0	1		0	1	1			2
Eucryphia lucida	present	Fabids	Oxalidales	Cunoniaceae	0	0	0		1	1	2	2		3&4	2	2	0	0	1	1	0	0	1	1	0	0						0	1	1	1	0	0
Eugeissona tristis	present	Commelinids	Arecales	Arecaceae	0	0	0		1	1	1	2	0	2	0	1	0	0	1	1		0	1	1	1	1	2	0			0		1	0		0	0
Euonymus americanus	present	Fabids	Celastrales	Celastraceae	0	0	0	3	1	1	3	0	0	3	1	3	0	0	1	0	0	0	1		0	0			0		0	0	1	1	1	0	2
Euphorbia epithymoides	present	Fabids	Malpighiales	Euphorbiaceae	0	0	0					0		2	0		1	0	0					1								0	1	1	1
Euphronia guianensis	present	Fabids	Malpighiales	Euphroniaceae	0	0	0		1	1	1&3	0		2	1		0	1	1	0&1	0	0	1	0&1	1	0	0	1	0	1	0	0	1	1	1	0
Eupomatia bennettii	present	Magnoliids	Magnoliales	Eupomatiaceae	0	0	0					1					0	1	0					0			0	0	1	1	1	1	1	0
Eupomatia laurina	present	Magnoliids	Magnoliales	Eupomatiaceae	0	0	0					2		4	1&2	2&3	0		0					0			0	0	1	1	1	1	1	0			0
Euptelea pleiosperma	present	OtherEudicots	Ranunculales	Eupteleaceae	0	0	0					1&2		3&4	0&1&2		0	0	0					1	0			0	1	1		0	0	0
Euptelea polyandra	present	OtherEudicots	Ranunculales	Eupteleaceae	0	0	0					1&2		4	0&1&2	3&4	0	0	0					1	0		1	0	1	1		0	0	0			0
Eurya japonica	present	OtherSuperAsterids	Ericales	Pentaphylacaceae	0	0	0		1	1	3	1&2	0	2	2		0	0	1	0&1	0	0	1	1	0	0&1	0	0	0	1	0	0	1	1	1	0
Euscaphis japonica	present	Malvids	Crossosomatales	Staphyleaceae	0	0	0	3	1	1	3	0	0	2		2&3	0	0	1		0	0							0		0	0	0&1				2
Euthystachys abbreviata	present	Lamiids	Lamiales	Stilbaceae	0	0	0		1	1	3	0							1			0	1	1
Evolvulus nuttallianus	present	Lamiids	Solanales	Convolvulaceae	0	0	0	3	1	1	3	0	0	1	1	3	0	0	1	1	0	0	1	1	0	1	0		0	0	0	0	1	1	0		0
Exacum affine	present	Lamiids	Gentianales	Gentianaceae	0	0	0	3	1	1	3	0	0	1		3	0	0	1	0&1	0	0	1	0			2	0	0		0	0	1	1		0	2
Exarata chocoensis	present	Lamiids	Lamiales	Schlegeliaceae	0	0	0	2		1	3	0	0	1			0			1	1		1	1				0	0	0		0	1	1	1	0
Fagus grandifolia	present	Fabids	Fagales	Fagaceae	0	0	0		0&1	0	1&2	1&2		2	1		1	1	1	0&1	0	0	0						0					1		0
Famatinanthus decussatus	present	Campanulids	Asterales	Asteraceae	0	0	0		0	1	3	0				3	0	1	1	1	0&1	0								1				1			2
Fendlera rupicola	present	OtherSuperAsterids	Cornales	Hydrangeaceae	0	0	0		1	1	2	1		3			0	1	1	0	0	0	1					0	0	1	0	0		1	1	0
Fevillea pedatifolia	present	Fabids	Cucurbitales	Cucurbitaceae	0	0	0	3	1	1	3	0	0	2		3		1	1		0	0			0		2		0	1	0	0		1	0		2
Ficalhoa laurifolia	present	OtherSuperAsterids	Ericales	Sladeniaceae	0	0	0		1	1	3	2	0	3	2		0	0	1	0&1	0	0	1		0		0	0	0		0		1		0	0
Ficaria verna	present	OtherEudicots	Ranunculales	Ranunculaceae	0	0	0		1&2			2		4	0	3	0	0	1	0	0	1	1				2				1						0
Ficus carica	present	Fabids	Rosales	Moraceae	0	0	0		0	0	2&3	0		0	0				1	0	0	0	0											1
Filipendula vulgaris	present	Fabids	Rosales	Rosaceae	0	0	0		1&2	1	3	2		4	1	3	0	0	1	0	0	0	1	1	0	0		1		0			0	1	0		2
Flagellaria indica	present	Commelinids	Poales	Flagellariaceae	0	0	0	1	1	1	1	1	1	2	0	1	0	0	1	0	0	0	1	1			1	0	0		0	0	1	1	1	0	1
Flagellaria neocaledonica	present	Commelinids	Poales	Flagellariaceae	0	0	0	1	1	1	1	1	1	2		1	0	0	1	0	0	0	1	1				0	0		0	0	1	1			1
Floerkea proserpinacoides	present	Malvids	Brassicales	Limnanthaceae	0	0	0	1	1	1	1	0&1	1	1&2	0	2	0	0	1	0	0	0	1	1	0						0			1	1		0&2
Fosterella caulescens	present	Commelinids	Poales	Bromeliaceae	0	0	0	1	1	1	1	1	1			1	0	0	1	0	0	0	1		0	1	0	0	0	0	0	0		1		0	0
Fouquieria columnaris	present	OtherSuperAsterids	Ericales	Fouquieriaceae	0	0	0	3	1	1	3	1	1	2	2	3	0	0	1	0&1	0	0	1	1	0	0&1	0	1	0	1	0	0	1	1	1	0	2
Fouquieria splendens	present	OtherSuperAsterids	Ericales	Fouquieriaceae	0	0	0		1	1	3	2	1	2	2	3	0	0	1	0&1	0	0	1	1	0&1	0&1	0	1	0	1	0	0	1	1	1	0	2
Frankenia pulverulenta	present	OtherSuperAsterids	Caryophyllales	Frankeniaceae	0	0	0		1	1	3	1					0	0	1	0&1	0	0	1				2		0					1		1
Frankenia salina	present	OtherSuperAsterids	Caryophyllales	Frankeniaceae	0	0	0		1&2	1	2&3	0&1	1	2&3			0	0	1	0&1	0	0	1	1				1		0	0	0	1	1	1
Fremontodendron californicum	present	Malvids	Malvales	Malvaceae	0	0	0	3	0	0	3	0	1	3			0	0	1	0&1	0	0	0	1	1	0	2	0	0		0	0	1	1		0
Fusispermum laxiflorum	present	Fabids	Malpighiales	Violaceae	0	0	0	3	1			0	0	2		3	0	0	1	0&1	0		1	1	0	0	0				0	0	1	1		1	2
Gaiadendron punctatum	present	OtherSuperAsterids	Santalales	Loranthaceae	0	0	0			1		1	0	2&3		3	0	1			0	0	1	1	0	1	0	1	0		0	0	1	1	1		0
Galax urceolata	present	OtherSuperAsterids	Ericales	Diapensiaceae	0	0	0	3	1	1	3	0	1	2	2	3	0	0	1	0	0	0	1	1	1	0&1	0	0		0	0	0	1	1	1	0	2
Galbulimima belgraveana	present	Magnoliids	Magnoliales	Himantandraceae	0	0	0					2		4	0&1	1	0	0	0					0			2	0	1	1	1	1		1			0
Galearia filiformis	present	Fabids	Malpighiales	Pandaceae	0	0	0	3	1	1	3	1	1	1	0	3			1	1	0	0	1	0	0	0	1	0	0	0	0	0	1	0			2
Galium aparine	present	Lamiids	Gentianales	Rubiaceae	0	0	0	2	0	0	2	0	0	1	0	4	0	1	1	0&1	0	0	0	1	0	0&1	0	0			0	0	1	1	0	0	0
Garcinia subelliptica	present	Fabids	Malpighiales	Clusiaceae	0	0	0	3	1	1	3	2	0	2&3	0		0&1	0	1		0	0	1		1				0		0	0	1
Garrya elliptica	present	Lamiids	Garryales	Garryaceae	0	0	0	2	0	0	0&2	0	0	1		3	1	1	1	0	0	0	0	1	0	0	0	0	0		0	0	1	1	0		2
Geissoloma marginatum	present	Malvids	Crossosomatales	Geissolomataceae	0	0	0	2	0	1	0	1	1	3	1	3	0	0	1		0	0	0	1			0	1	0		0		1	1			2
Gelsemium sempervirens	present	Lamiids	Gentianales	Gelsemiaceae	0	0	0	3	1	1	3	0	0	1	2	3	0	0	1	1	0	0	1	1	0	0	0	0	0		0	0	1	1		0	2
Gentiana saponaria	present	Lamiids	Gentianales	Gentianaceae	0	0	0	2&3	1&2	1	2&3	0&1		1			0	0	1	1	0	0				1					0	0	1
Geosiris aphylla	present	OtherMonocots	Asparagales	Iridaceae	0	0	0	1	1	1	1	0	0	2			0	1	1	0	0	0	0				2	0	0		0	0	1	1	1	0
Geranium sanguineum	present	Malvids	Geraniales	Geraniaceae	0	0	0	3	1	1	3	1	1	3	1	3	0	0	1	0	0	0	1	1	0	0	0	1		0	0	0	1	1	1
Gerrardina foliosa	present	Malvids	Huerteales	Gerrardiniaceae	0	0	0	3	1	1	3	0	0	1	1		0		1		0	0	1		0	0	0	0	0		0		1	1
Gesneria viridiflora	present	Lamiids	Lamiales	Gesneriaceae	0	0	0		1	1	3	0		1		3	0	1	1	1		0	1	1	0	1		1	0					1			0
Gisekia africana	present	OtherSuperAsterids	Caryophyllales	Gisekiaceae	0	0	0	3	0	0	3	1&2	0&1&2	3&4	0		0&1	0	1	0	0	0	1	1	0&1	0	1	1	0	0	0	0	0	1	0
Gisekia pharnaceoides	present	OtherSuperAsterids	Caryophyllales	Gisekiaceae	0	0	0	3	0	0	3	0	0	3	0		0	0	1	0	0	0	0		0	0					0			1		0
Gladiolus buckerveldii	present	OtherMonocots	Asparagales	Iridaceae	0	0	0	1	1	1	1	0		2			0	1	1	1	1	0	1	1	0	1	2	1	0		0	0	1	1		0
Glaucidium palmatum	present	OtherEudicots	Ranunculales	Ranunculaceae	0	0	0		0	1	0	2		1	2	3	0	0	1	0	0	0	0	1	0	0	0	0	0				0&1	1	0		0
Glomeropitcairnia penduliflora	present	Commelinids	Poales	Bromeliaceae	0	0	0	1	1	1	1	1	1	2			0	1	1	0	0	0	1		0	0					0	0				0
Glossocalyx brevipes	present	Magnoliids	Laurales	Siparunaceae	0	0	0		0&1	0	3	2		3	0	0	1	0	1	1	1	0	0	0	0		0	0	2	1	1		0	1
Glossopetalon spinescens	present	Malvids	Crossosomatales	Crossosomataceae	0	0	0		1	1	1&2&3	1		0&1	0&1				1			0	1		0	0				0	0		0	0
Goetzea elegans	present	Lamiids	Solanales	Solanaceae	0	0	0		1&2	1	3	1	0	1	0	3	0	0	1	1		0	1	1	0	1	2	1		0	0			1			0
Gomortega keule	present	Magnoliids	Laurales	Gomortegaceae	0	0	0		0&1			1&2		1&2	0	0	0	1	1	0	0	1	1	1	0	0	0	0	2	1	1	1	1	1	1
Gonatopus angustus	present	OtherMonocots	Alismatales	Araceae	0	0	0	0	0&1	1	0&1	0	1			1	1	0	1			0	0			0		0	0		0	0	1	1
Gonocaryum litorale	present	Campanulids	Aquifoliales	Cardiopteridaceae	0	0	0	3	1	1	3	0	0	1	1		0	0	1	1	0	0	1	0	0	1	0	1	0	0	0		1	1		0
Gonystylus bancanus	present	Malvids	Malvales	Thymelaeaceae	0	0	0		2		3	2		2&3	0		0	0	1	1	0	0	1	1	0			0	0	0				1	1
Gossypium hirsutum	present	Malvids	Malvales	Malvaceae	0	0	0	3	1	1	3	2	0	2&3	2	4	0	0	1	1	0	0	1	1	1	1			0		0		1	1		0	1
Goupia glabra	present	Fabids	Malpighiales	Goupiaceae	0	0	0	3	1	1	3	0	0	3	2		0	0	1	1	0	0	1				0		0		0	0	1			0
Gratiola pilosa	present	Lamiids	Lamiales	Plantaginaceae	0	0	0		1	1	3	0	0				0	0	1	0&1	1	0	1	1	0	1				0	0			1
Grewia occidentalis	present	Malvids	Malvales	Malvaceae	0	0	0		1	1	3	2		3	0		0	0	1	0	0	0	1	1	0	0		1	0	0		0	1	1		0
Greyia radlkoferi	present	Malvids	Geraniales	Francoaceae	0	0	0		1&2	1	2&3	1&2	1	3&4	2		0	1	1		0	0	1	1	0	0	1	0	0	1	0	0	1	1	1	0
Grielum humifusum	present	Malvids	Malvales	Neuradaceae	0	0	0	3	1	1	3	1	1		0	3	0		1	1	0	0	1	1	0	1	0	1		0	0			1			2
Griselinia lucida	present	Campanulids	Apiales	Griseliniaceae	0	0	0	3	0&1	0&1	3	0	0	2	0	3	0		1	0	0	0	0&1				1	1	0		0			1	0		2
Griselinia racemosa	present	Campanulids	Apiales	Griseliniaceae	0	0	0	3	0&1	0&1	3	0	0	2			1	1	1	0	0	0	0&1	1			1	1	0		0	0	1	1	0
Grubbia rosmarinifolia	present	OtherSuperAsterids	Cornales	Grubbiaceae	0	0	0	2	0	0	2	1	1	1	0		0	1	1	0	0	0	0		0		2	0	0		0		1	1
Grubbia tomentosa	present	OtherSuperAsterids	Cornales	Grubbiaceae	0	0	0	2	0	0	2	1	1				0	1	1		0	0			0						0	0		1
Guamatela tuerckheimii	present	Malvids	Crossosomatales	Guamatelaceae	0	0	0	3	1	1	3	1	1				0	0	1		0	0	1								0			1
Guettarda uruguensis	present	Lamiids	Gentianales	Rubiaceae	0	0	0	2&3	1	1	2&3	0&1	0	1	0	3	0	1	1	1	0	0	1	1	0		0	1		0	0	0	1	1			2
Gunnera herteri	present	Gunnerales	Gunnerales	Gunneraceae	0	0	0		0	0	0	0		1	0	3	1	1	0&1	0		0	0	1			1	0	0	0			1	1	0		0
Gunnera manicata	present	Gunnerales	Gunnerales	Gunneraceae	0	0	0	0	0	0&1	0	0	0	1	0		0&1	1	1			0	1	1	0		1	0	0	0	0		1	1	0
Gymnarrhena micrantha	present	Campanulids	Asterales	Asteraceae	0	0	0		0			0				3			1					1	0									1			2
Gymnostachys anceps	present	OtherMonocots	Alismatales	Araceae	0	0	0	0	0	1	0	0	1	0	0	1	0	0	1	0		0	0	0	0	0	2	0	0	0	0			1			0
Gymnostoma deplancheanum	present	Fabids	Fagales	Casuarinaceae	0	0	0					0		1		3	1		0									0				0	1				1
Gynostemma pentaphyllum	present	Fabids	Cucurbitales	Cucurbitaceae	0	0	0	3	1	1	3	0	0	2	1	3	1		1		0	0	1		1		2		0		0	0	1	1	0		2
Gyrocarpus americanus	present	Magnoliids	Laurales	Hernandiaceae	0	0	0	2	0&1	0	2&3	0	1	0	0	0	0&1	1	1	1	0	0	0	1	0		1	0	2	1	0			1
Gyrostemon tepperi	present	Malvids	Brassicales	Gyrostemonaceae	0	0	0			0			0	0&1			1	0			0	0	0		0	0	0		0		0			1
Gyrostemon thesioides	present	Malvids	Brassicales	Gyrostemonaceae	0	0	0		0	0	2	1	0	1	0		1	0	1			0	0								0		1	1	0
Habenaria dentata	present	OtherMonocots	Asparagales	Orchidaceae	0	0	0	0	1	1	1	0	0				0		1	0	1		1		0					0
Habropetalum dawei	present	OtherSuperAsterids	Caryophyllales	Dioncophyllaceae	0	0	0		1	1	3	1		1			0		1	0	0	0	1	1	0	0				0	0	0	1	1	1
Hachettea austrocaledonica	present	OtherSuperAsterids	Santalales	Mystropetalaceae	0	0	0		0			0				3&4	1	1	1		1	0	0	0	0	0		1		0	0	0		1			1
Halesia carolina	present	OtherSuperAsterids	Ericales	Styracaceae	0	0	0	1&2	1	1	2	2	0	3	2		0&1	1	1	1	0	0	1	1	0&1	0&1	0	0	0	0	0	0	1	1	1	0
Halleria lucida	present	Lamiids	Lamiales	Stilbaceae	0	0	0	2	1	1	1&2&3	0	0	1	2	3	0	0	1	1	1	0	1	1		1					0	0	1	1	1	2	2
Halodule wrightii	present	OtherMonocots	Alismatales	Cymodoceaceae	0	0	0					0	0	1			1	0	0					1				0	0				0	1	0
Halophytum ameghinoi	present	OtherSuperAsterids	Caryophyllales	Halophytaceae	0	0	0	2	0	0	2	0	0	2	0	4	1	0	0&1	0		0	0	1	0	0	1	1	0	0	0	0	1	1	1		1
Haloragodendron racemosum	present	OtherSuperRosids	Saxifragales	Haloragaceae	0	0	0	2	1	1	2	1	1	1&2&3	0		0	1	1		0	0	1		0	0	1	0	0	1	0			1
Haloxylon ammodendron	present	OtherSuperAsterids	Caryophyllales	Amaranthaceae	0	0	0	3	0		3	0	0	1&2&3	0	4	0	0	1	0	0		1	1	1	0	1&2	1	0	0	0	0	1	1			1
Hamamelis virginiana	present	OtherSuperRosids	Saxifragales	Hamamelidaceae	0	0	0	2	1	1	2	0		1	0	3	0	1	1	0&1	0	0	1	0		0	0&1	0	2	1	0	0	1	1	0	1	0
Hanguana malayana	present	Commelinids	Commelinales	Hanguanaceae	0	0	0	1	1	1	1	1	1	2	0		0&1	0	1	0	0	0	1	1		1		0	0		0	0	1	0
Hanguana podzolica	present	Commelinids	Commelinales	Hanguanaceae	0	0	0		1	1	1	1		2			1	0	1			0	0									0	1	0
Haplophyton crooksii	present	Lamiids	Gentianales	Apocynaceae	0	0	0	3	1	1	3	0	0	1			0	0	1	1	0	0	1		0	1	0		0		0	0	0	1	1	0	1
Harrimanella hypnoides	present	OtherSuperAsterids	Ericales	Ericaceae	0	0	0		1		3	1	1	3	2		0	0	1		0		1		0		0		0				1	1	1	0
Hecastocleis shockleyi	present	Campanulids	Asterales	Asteraceae	0	0	0	3		1	3	0	0	1	0		0	1			0	0	1				0				0			1
Hechtia glomerata	present	Commelinids	Poales	Bromeliaceae	0	0	0	1	1	1	1	1	1	2		1	1	0	1	0	0	0	1			1		1		0	0	0		1		0	0
Hechtia lundelliorum	present	Commelinids	Poales	Bromeliaceae	0	0	0	1	1	1	1	1	1	2		1	1	1	1	0	0	0	1			1		1			0	0		1		0	0
Hedycarya arborea	present	Magnoliids	Laurales	Monimiaceae	0	0	0		0&1&2	2	0&1&2	2		4	0	0	1	0	1	0		0	0		0		1	0		1		0&1	0	0
Hedyosmum arborescens	present	Chloranthales	Chloranthales	Chloranthaceae	0	0	0		0	0	1	0		0	0	1	1	1	0&1	0	0	0		0			1	0	0	1				1			0
Heisteria parvifolia	present	OtherSuperAsterids	Santalales	Erythropalaceae	0	0	0	2&3	1	1	2&3	1	1	2	0	3	0	0	1	1	0	0	1		0	1		0	0		0	0	1	1			2
Helianthemum nummularium	present	Malvids	Malvales	Cistaceae	0	0	0		1	1	3	2		2	2	3	0	0	1		0	0	1	1	0	0	0		0			0	1	1	1	1	2
Helianthus annuus	present	Campanulids	Asterales	Asteraceae	0	0	0	3	0	1	3	0	0	1	0	3	0	1	1	0&1	0&1	0	1	1	0	1	0	0			0		1	1	1		2
Heliconia irrasa	present	Commelinids	Zingiberales	Heliconiaceae	0	0	0		1	1	1	0					0	1	1			0
Heliconia rostrata	present	Commelinids	Zingiberales	Heliconiaceae	0	0	0	3	1	1	1	0	0	2	0	0	0	1	1	1	1	0		1	0	1	0	0	0		0	0	1	1
Heliotropium arborescens	present	Lamiids	Boraginales	Heliotropiaceae	0	0	0	3	1	1	3	0	0	1			0	0	1	1	0	0	1				0	1	0		0	0	1	1
Helosis cayennensis	present	OtherSuperAsterids	Santalales	Balanophoraceae	0	0	0		0			0				3	1	1	1				0		1				0	0		0		1	0		0
Helwingia himalaica	present	Campanulids	Aquifoliales	Helwingiaceae	0	0	0	2	0	0	1&2	0	0	2&3			1	1	1			0		1	0	0	0			0	0		1	1
Helwingia japonica	present	Campanulids	Aquifoliales	Helwingiaceae	0	0	0	1&2&3	0	0	1&2&3	0	0	1	0	3	1	1	1	0	0	0		1	0	0	0	1	0	0	0		1	1		0	2
Hemiphylacus alatostylus	present	OtherMonocots	Asparagales	Asparagaceae	0	0	0	1	1	1	1	0	1	2	2		0	0	1	1		0	0	1	0	1	0	1			0	0	1	1	1	0
Heptacodium miconioides	present	Campanulids	Dipsacales	Caprifoliaceae	0	0	0	3	1	1	3	0	0	2		3	0	1	1	0&1	1	0	1	1	0		0	1			0			1			1
Hermas villosa	present	Campanulids	Apiales	Apiaceae	0	0	0	3	1	1	3	0	0	1	0		0&1	1	1	0	0	0	1	1	0	0	0		0		0	0	1	1
Hernandia ovigera	present	Magnoliids	Laurales	Hernandiaceae	0	0	0	1	1	1	1&2	0	0	0	0		1	1	1		0	0	0&1		0				2		0			1
Herniaria glabra	present	OtherSuperAsterids	Caryophyllales	Caryophyllaceae	0	0	0	3	0	0	3	0	1			4	0	0	1	0	0	0	0								0			1			1
Hesperis matronalis	present	Malvids	Brassicales	Brassicaceae	0	0	0	0&2	1			1	1	1		3	0	0	1	0	0	0	1	1		0	0	0	0	0	0	0	1			1	0
Heteranthera limosa	present	Commelinids	Commelinales	Pontederiaceae	0	0	0	1	1	1	1	0	0	2	2		0	0	1	1	0	0	0	1	0		0	0		0	0	0		1		1
Heteranthia decipiens	present	Lamiids	Solanales	Solanaceae	0	0	0	2	1	1	3	0	0	1		3	0	0	1		1	0			0	1	2		0	0	0	0	1	1	1	0	2
Heteromorpha arborescens	present	Campanulids	Apiales	Apiaceae	0	0	0		1	1	3	0		1			0&1	1	1			0	1											1
Heteropyxis natalensis	present	Malvids	Myrtales	Myrtaceae	0	0	0									3					0	0				0	0	1			0		1	1			2
Heuchera micrantha	present	OtherSuperRosids	Saxifragales	Saxifragaceae	0	0	0	3	1	1	3	0	0				0	1	1	0	0	0	1		0	0			0		0	0	1	1	0	1
Hevea brasiliensis	present	Fabids	Malpighiales	Euphorbiaceae	0	0	0	3	0	0	3	1	1	2	0	3	0&1	1	1	1	0	0	0		1		2	1	0		0	0	1	1			1
Heywoodia lucens	present	Fabids	Malpighiales	Phyllanthaceae	0	0	0		1	1		1&2	1	3	1		0		1				1		0&1
Hibbertia volubilis	present	Dilleniales	Dilleniales	Dilleniaceae	0	0	0		1	1	3	1&2		3	2	3&4	0	0	1	0&1	0	0	1	1	0	0	0	0	0	1	0	0	0	1			0
Hillebrandia sandwicensis	present	Fabids	Cucurbitales	Begoniaceae	0	0	0		1	1	2&3	2		3				1	1		1	0	1				1	0	0	1				1
Hippophae rhamnoides	present	Fabids	Rosales	Elaeagnaceae	0	0	0	2	0	0	0	0	0	0	0	3	1	0	1	0&1		0		1	0	0				0	0			1			2
Hoplestigma klaineanum	present	Lamiids	Boraginales	Hoplestigmataceae	0	0	0		2			2		1	1	3	0	0	1				1			1	1	1	0					1		1	2
Hordeum bulbosum	present	Commelinids	Poales	Poaceae	0	0	0		0			0		1	0	1	0	0	1						0	0		0	0						0		1
Houttuynia cordata	present	Magnoliids	Piperales	Saururaceae	0	0	0	1				0	0	2	2	1	0&1	1	0					1					0	0	0	0	1	1	0	1	0
Hua gabonii	present	Fabids	Oxalidales	Huaceae	0	0	0		1	1	3	1	0&1	3			0	0	1	0	0	0	1		0	0		0					1	1
Huertea glandulosa	present	Malvids	Huerteales	Tapisciaceae	0	0	0	3	1	1	3	0	0					0	1		0	0	1		1						0			1
Humbertia madagascariensis	present	Lamiids	Solanales	Convolvulaceae	0	0	0	3	1	1	3	0	0	1	2	3	0	0	1	1	1	0	1		0	1	0	1	0	0	0	0	1	1	1	0	0
Humiria balsamifera	present	Fabids	Malpighiales	Humiriaceae	0	0	0	3	1	1	3	2	0	3	1	3	0		1	0&1	0	0	1	0	0&1			1			0	0	1	1	1		2
Humulus lupulus	present	Fabids	Rosales	Cannabaceae	0	0	0	3	0	0	3	0	0	1	0	3	0	0	1		0&1	0	0	1	0			0	0	0	0			1	0		1
Hyalis argentea	present	Campanulids	Asterales	Asteraceae	0	0	0			1	3						0				0&1	0	1											1
Hyaloseris rubicunda	present	Campanulids	Asterales	Asteraceae	0	0	0	3	0	1	3	0	0	1	0		0	1	1	1	1	0		1			0		0		0	0	1	1
Hydnocarpus heterophylla	present	Fabids	Malpighiales	Achariaceae	0	0	0		2	1		2		2&3	2		0&1	0	1	0			1	1	0	0	1	1	0			0	1	1	1	1
Hydnora africana	present	Magnoliids	Piperales	Aristolochiaceae	0	0	0		0	0	1		0				0	1	1	1	0	0	0		0		2				0		1
Hydrangea macrophylla	present	OtherSuperAsterids	Cornales	Hydrangeaceae	0	0	0										0	1				0	1					0	0	0				1		0
Hydrastis canadensis	present	OtherEudicots	Ranunculales	Ranunculaceae	0	0	0		0	0	1	2		3&4	1&2	3	0	0	1	0	0	0	0	1	0		1	0	0	0		0&1	0	1			0
Hydrocharis dubia	present	OtherMonocots	Alismatales	Hydrocharitaceae	0	0	0	1	1	1	1	1	2	4		0		1	1		0	0	1	1	0&1	0	1	0	0	1	0					3
Hydrocotyle vulgaris	present	Campanulids	Apiales	Araliaceae	0	0	0	3	0	0	3	0	0	1		3	0	1	1	0	0	0		1	0	0			0	0	0	0	1	1	0	0	2
Hydrolea corymbosa	present	Lamiids	Solanales	Hydroleaceae	0	0	0	3	1	1	3	0	0	1			0	0	1	1		0	1	1	0		2	1	0	0	0	0	1	1		0
Hydrolea ovata	present	Lamiids	Solanales	Hydroleaceae	0	0	0	3	1	1	3	0	0	1			0	0	1	0&1	0	0	1	1		0&1		0			0		1	1	0	0
Hydrophyllum capitatum	present	Lamiids	Boraginales	Hydrophyllaceae	0	0	0	3	1	1	3	0	0				0	0	1	1	0	0	1	1	0	0&1					0					1
Hydrostachys angustisecta	present	OtherSuperAsterids	Cornales	Hydrostachyaceae	0	0	0					0		1			1		0					1					0			0	1	1		1
Hydrostachys multifida	present	OtherSuperAsterids	Cornales	Hydrostachyaceae	0	0	0					0		1			1										2						1	1	1	1
Hypericum perforatum	present	Fabids	Malpighiales	Hypericaceae	0	0	0		1	1	3	2		2	2	3	0	0	1	0	0	0	1	1		0			0			0	1	1		0	2
Hypertelis spergulacea	present	OtherSuperAsterids	Caryophyllales	Molluginaceae	0	0	0	1	0	0	3	2	0&1&2	2&3	0		0	0	1	0	0	0	0	1	0	0	1	1	0	0	0	0	1	1	0	0
Hypodaphnis zenkeri	present	Magnoliids	Laurales	Lauraceae	0	0	0	1	1	1	1	1	2	0	0		0	1	1	0	0	0	0	0			0&2	0	2	1	0			1
Hypolytrum nemorum	present	Commelinids	Poales	Cyperaceae	0	0	0					0		1	0		0&1	0	0									0	0			0		1
Hypseocharis bilobata	present	Malvids	Geraniales	Geraniaceae	0	0	0	3	1	1	3	2	1	3			0		1	0&1	0	0	1	1	0	0		1		0	0	0	1	1		0
Ibicella lutea	present	Lamiids	Lamiales	Martyniaceae	0	0	0		1	1	3	0		1				0	1		1		1						0							1
Icacina mannii	present	Lamiids	Icacinales	Icacinaceae	0	0	0		1	1	3					3	0		1			0	1														2
Idiospermum australiense	present	Magnoliids	Laurales	Calycanthaceae	0	0	0		2			2			1	2	0&1	0	1	0	0	1	1			0	2	1	0	1	1	1	0	0	0		0
Ilex cornuta	present	Campanulids	Aquifoliales	Aquifoliaceae	0	0	0	2	1	1	2	0	0	3			0	0	1	1	0	0	1	1	0	0	0	1	0	0	0		1	1		0
Ilex opaca	present	Campanulids	Aquifoliales	Aquifoliaceae	0	0	0	2	1	1	2	0	0	3			1	0	1	1	0	0	1		0	1	0		0	0	0	0	1			0
Illicium floridanum	present	ANA	Austrobaileyales	Schisandraceae	0	0	0		2			2		4	0	3&4	0	0	1		0	1	1	0			0	0	0	1		0&1		1			0
Impatiens repens	present	OtherSuperAsterids	Ericales	Balsaminaceae	0	0	0	3	1	1	1&2&3	0	0	3			0	0	1	0&1	1	0	1	0	1	0					0	0	1	1		0
Ipomoea alba	present	Lamiids	Solanales	Convolvulaceae	0	0	0	3	1	1	3	0	0	1	2		0	0	1	0&1	0	0	1	1			2		0		0			1
Iriartea deltoidea	present	Commelinids	Arecales	Arecaceae	0	0	0		1			1&2		2	0	1	0		1	1	0		1				1	0						0			0
Iris missouriensis	present	OtherMonocots	Asparagales	Iridaceae	0	0	0	1	1	1	1	0	0	2	2		0	1	1		0	0	1		0	1	2	0	0	0	0		1	1	0	0
Irvingbaileya australis	present	Campanulids	Aquifoliales	Stemonuraceae	0	0	0	3	1	1	3	0	0	1	0	3	0	0	1	0&1	0	0	1	0	0	0	0	1	0	0	0		1	0		0	1
Irvingia malayana	present	Fabids	Malpighiales	Irvingiaceae	0	0	0		1	1	2&3	1		1	0	3	0	0	1		0	0	1	1	0		1	0&1	0		0	0	1	1		0	2
Isophysis tasmanica	present	OtherMonocots	Asparagales	Iridaceae	0	0	0	1	1	1	1	0	0	2			0	0	1	0	0	0	1		0		2		0		0		1	1
Ixerba brexioides	present	Malvids	Crossosomatales	Strasburgeriaceae	0	0	0	3	1	1	3	0	0	3	1	4	0	0&1	1		0	0	1				0	1	0	1	0		1	1		0	2
Ixiolirion songaricum	present	OtherMonocots	Asparagales	Ixioliriaceae	0	0	0	1	1	1	1	1	1				0	1	1	0		0	0	0	0	1	0	1	0	0	0			1
Ixiolirion tataricum	present	OtherMonocots	Asparagales	Ixioliriaceae	0	0	0	1	1	1	1	1	1	2			0	1	1	0&1	0	0	1	1	0	1		0	0		0	0	1	1		0
Ixonanthes reticulata	present	Fabids	Malpighiales	Ixonanthaceae	0	0	0		1	1	3	1		3	1	3	0	0	1			0	1	1	0	0		0	0	0				1		0	2
Ixorhea tschudiana	present	Lamiids	Boraginales	Heliotropiaceae	0	0	0	3	1	1	3	0	0	1	1	3	0	0	1	1	0	0	1	1	0	1			0	1	0	0	1	1			2
Jacaranda mimosifolia	present	Lamiids	Lamiales	Bignoniaceae	0	0	0	3	1	1		0	0			3	0	0	1	0&1		0	1	1	0		0	1	0		0			1		0	2
Japonolirion osense	present	OtherMonocots	Petrosaviales	Petrosaviaceae	0	0	0	1	1	1	1	1	1	2	2	1	0	0	1	0	0	0	1	1	0	0	0	0	0		0	0	1	0			0
Joinvillea ascendens	present	Commelinids	Poales	Joinvilleaceae	0	0	0		1	1	1	1		2	0		0	0	1	0	0	0	0					0		1			1
Joinvillea plicata	present	Commelinids	Poales	Joinvilleaceae	0	0	0	1	1	1	1	1	1	2	0	1	0	0	1	0	0	0	0				1	0	0		0		1	1	0		1
Jovellana violacea	present	Lamiids	Lamiales	Calceolariaceae	0	0	0		1	1	2	0		1			0		1		1	0	1										1	1
Juglans mandshurica	present	Fabids	Fagales	Juglandaceae	0	0	0		0	0	2	2		1	0	4	1	1	1			0	0						0					1			1
Juncus effusus	present	Commelinids	Poales	Juncaceae	0	0	0	1	1	1	1	0	0	2		1	0	0	1	0	0	0	1	1	0				0		0	0					1
Junellia succulentifolia	present	Lamiids	Lamiales	Verbenaceae	0	0	0	2		1		0		1	1	3	0				1	0												1	1		0
Justicia americana	present	Lamiids	Lamiales	Acanthaceae	0	0	0	3	1	1	3	0	0	1	1		0	0	1	1	1	0	1		0						0	0	1	1	1	0
Kalanchoe daigremontiana	present	OtherSuperRosids	Saxifragales	Crassulaceae	0	0	0	2	1	1	2	1	1	3	2	3	0	0&1	1	1	0	0	1	1	0	1	0		0		0	0	1	1	0	0	2
Kaliphora madagascariensis	present	Lamiids	Solanales	Montiniaceae	0	0	0	2	1	1	2	0	0	1	0		1	0	1			0	1	1	0			0	0	1	0	0	1	1		0
Kalmia latifolia	present	OtherSuperAsterids	Ericales	Ericaceae	0	0	0		1	1	3	1				3&4	0	0	1	1	0	0	1	1	0		0	1	0	0	0	0	1	1	1	0	2
Karomia speciosa	present	Lamiids	Lamiales	Lamiaceae	0	0	0		1	1	3	0		1	1		0	0	1	1	1	0	1	1	0	1	0			0	0	0	1	1		0
Kewa bowkeriana	present	OtherSuperAsterids	Caryophyllales	Kewaceae	0	0	0	3	0			0		3			0	0	1	0	0		1	1		0				0		0	1	0
Kewa salsoloides	present	OtherSuperAsterids	Caryophyllales	Kewaceae	0	0	0	3	0			2	2	3			0	0	1	0	0	1	1	1	0&1	0	0	1	0	0	0	0	1	0		0
Kingdonia uniflora	present	OtherEudicots	Ranunculales	Circaeasteraceae	0	0	0		0&1			0&1		2&3&4	0	3	0	0	1	0	0	1	0		0			0	0	0	1	1	0	1	0		0
Kirkia acuminata	present	Malvids	Sapindales	Kirkiaceae	0	0	0	2	1	1	2	0	0	3	0			0	1		0	0	1		0	0	0				0		1	1
Kirkia wilmsii	present	Malvids	Sapindales	Kirkiaceae	0	0	0	1&2&3	1&2	1	1&2&3	0&1	0	2&3&4			0	0	1		0	0	1				0	1	0		0		1	1	1
Klotzschia brasiliensis	present	Campanulids	Apiales	Apiaceae	0	0	0	1	1	1	3	0	0	1	0		1	1	1	0		0	1		0	0	0		0		0	0	1	1	0		0
Koeberlinia spinosa	present	Malvids	Brassicales	Koeberliniaceae	0	0	0	2	1	1	2	1	1	3	2	3	0	0	1	0	0	0	1	0	0	0	0	0	0	1	0		1			0	2
Krameria ixine	present	Fabids	Zygophyllales	Krameriaceae	0	0	0		1	1	2&3	0		0&1	1	3	0	0	1	0&1	1	0	1		0	1					0	0	1	1			1
Lacistema aggregatum	present	Fabids	Malpighiales	Lacistemataceae	0	0	0		0	0	1&2	0		2	0&1	3	0	0	1			0		0					0			0	1	1		1	2
Lactoris fernandeziana	present	Magnoliids	Piperales	Aristolochiaceae	0	0	0	1	0	0	1	1	1	2	2	1	0&1	0	1	0	0	0	0		0		2		0	1	0	0	0	1	0		1
Lanaria lanata	present	OtherMonocots	Asparagales	Lanariaceae	0	0	0		1	0		1					0	1	1	1	0	0	0			1		1	0		0			1
Lapageria rosea	present	OtherMonocots	Liliales	Philesiaceae	0	0	0	1	1	1	1	1	1	2	2	0	0	0&1	1	0	0	0	1	1	0		0	0	0	0	0	0	1	1	1	1
Larrea tridentata	present	Fabids	Zygophyllales	Zygophyllaceae	0	0	0		0&1	1	3	1		3		3	0		1		0	0	1														2
Lasia spinosa	present	OtherMonocots	Alismatales	Araceae	0	0	0	0&1	0&1	1	0&1	0&1	1	0	0	1	0	0	1	0		0	0	0	0	0	2	0	0	0	0			1			0
Lasianthera africana	present	Campanulids	Aquifoliales	Stemonuraceae	0	0	0	3	1	1	3	0	0			3&4	0	0	1			0	1								0						1
Lathraea clandestina	present	Lamiids	Lamiales	Orobanchaceae	0	0	0	2	1	1	2	0	0	1		3	0	0	1	1	1	0	1	1	0	1	2	1	0	1	0	0	1	1	1	1	0
Laurus nobilis	present	Magnoliids	Laurales	Lauraceae	0	0	0	2	0	1	0	2	0&2	0	0	0	0	0	1	0	0	0	0	1	0		0	0	2	1	0			1
Lavandula angustifolia	present	Lamiids	Lamiales	Lamiaceae	0	0	0		1	1	3	0		1	1	4	0	0	1	1	1	0	1	1	0	1		1	0	0	0	0	1	1	1		0
Leea guineensis	present	OtherSuperRosids	Vitales	Vitaceae	0	0	0	3	1	1	3	0	0	2	1	3	0	1	1	1	0	0	1	1	0		0&2		0		0	0	1	1	1	1	2
Lemna minor	present	OtherMonocots	Alismatales	Araceae	0	0	0	0				0	0	0	0		0	0	0					1	0			0		0	0			0
Lepidobotrys staudtii	present	Fabids	Celastrales	Lepidobotryaceae	0	0	0	3	1	1	3	1	1	2	1	3	0	0	1		0	0	1			0		1	0		0					0	2
Lepionurus sylvestris	present	OtherSuperAsterids	Santalales	Opiliaceae	0	0	0	2	0	0	2	0	0	0	0		0	0	1	1	0	0	0	0	0				0	0	0			0		2
Leptolaena multiflora	present	Malvids	Malvales	Sarcolaenaceae	0	0	0	3	1	1	1&3	0&1	0	2	1	3	0	0	1	0		0	1	1	0	0			0	0	0	0	1	1	1	0
Leucophyllum frutescens	present	Lamiids	Lamiales	Scrophulariaceae	0	0	0		1	1	3	0					0	0	1	1	1	0	1	1	0	1	0	1						1		0	0
Leucosyke quadrinervia	present	Fabids	Rosales	Urticaceae	0	0	0	2	0	0	2&3	0	0				0&1		1		0	0	0								0
Lilium superbum	present	OtherMonocots	Liliales	Liliaceae	0	0	0		1		1	1					0	0	1		0		1	1										1		0
Limeum africanum	present	OtherSuperAsterids	Caryophyllales	Limeaceae	0	0	0		1			1		1	1	3	0	0	1	0	0	1	1	1	0&1	0	1	0&1	0	0		0	1	1	0	0	0
Limeum pterocarpum	present	OtherSuperAsterids	Caryophyllales	Limeaceae	0	0	0		0			1		1			0	0	1															1
Limnanthes douglasii	present	Malvids	Brassicales	Limnanthaceae	0	0	0		1	1	3	1		3		1	0	0	1	0&1	0	0	1		0				0					1			0
Limonium arborescens	present	OtherSuperAsterids	Caryophyllales	Plumbaginaceae	0	0	0		1	1	3	0			0		0	0	1	1	0	0	1			1							1
Limosella aquatica	present	Lamiids	Lamiales	Scrophulariaceae	0	0	0		1	1	3	0					0	0	1	1	0	0	1	1										1		0
Linconia alopecuroidea	present	Campanulids	Bruniales	Bruniaceae	0	0	0	3	1	1	3	0	0	1		3	0	1	1		0	0	1		0	0	0	1	0	0	0	0	1	1	0		2
Lindenbergia muraria	present	Lamiids	Lamiales	Orobanchaceae	0	0	0		1	1	3	0				3	0		1	1	1		1	1	0	1			0	0				1			2
Lindenbergia philippensis	present	Lamiids	Lamiales	Orobanchaceae	0	0	0		1	1	3	0				3	0		1	1	1		1	1	0	1			0	0				1			2
Lindernia nummulariifolia	present	Lamiids	Lamiales	Linderniaceae	0	0	0		1	1	3	0					0	0	1	1	1	0	1		0	1					0			1
Lindmania guianensis	present	Commelinids	Poales	Bromeliaceae	0	0	0	1	1	1	1	1	1	2		1	0	0	1	0	0	0	1					1	0	0	0	0		1			0
Lindmania longipes	present	Commelinids	Poales	Bromeliaceae	0	0	0	1	1	1	1	1	1	2			0	0	1	0	0	0	1								0	0		1
Linum perenne	present	Fabids	Malpighiales	Linaceae	0	0	0	3	1	1	3	0	0	3	1	3&4	0	0	1	0&1	0	0	1	1	0&1						0	0	1	1	1	0	0
Liquidambar styraciflua	present	OtherSuperRosids	Saxifragales	Altingiaceae	0	0	0					0&1	0	1	2	4	0&1	1	0					1	0		1	0	0	0	0	0	1	1	0	0	1
Liriodendron chinense	present	Magnoliids	Magnoliales	Magnoliaceae	0	0	0		1	2	1	2		4	1		0	0	1	0	0	0	1	1	0	0	2	0	0	1	1	1	0
Lissocarpa benthamii	present	OtherSuperAsterids	Ericales	Ebenaceae	0	0	0		1	1	2	1	0	3	1	3		1	1	1	0	0	1	0	0	1		0	0		0	0	1	1	1		1
Lobelia angulata	present	Campanulids	Asterales	Campanulaceae	0	0	0	3	1	1	3	0		1		3	0&1	1	1	1	1	0	1		1		0	0	0					1	1	0
Lobelia coronopifolia	present	Campanulids	Asterales	Campanulaceae	0	0	0	3	1	1	3	0	0	1		3	0	1	1	0&1	1	0	1		1	1	0	0	0			0	1	1		0
Lomandra longifolia	present	OtherMonocots	Asparagales	Asparagaceae	0	0	0	1	1	1	1	1	1	2	0		0&1	0	1	0	0	0	1	1	0	1	0	1	0	0	0	0	1	1		0
Lonicera japonica	present	Campanulids	Dipsacales	Caprifoliaceae	0	0	0	3	1	1	3	0	0	1&2		3	0	1	1	1	1	0	1	1	0	1	0	1	0				1	1		0	1
Lophiocarpus polystachyus	present	OtherSuperAsterids	Caryophyllales	Lophiocarpaceae	0	0	0	1&2	0			0	0	1	0	3	0	0	1	0			0		0	0	0		0	0			1	1			0
Lophopyxis maingayi	present	Fabids	Malpighiales	Lophopyxidaceae	0	0	0	3	1	1	3	0	0	3	1	3&4	0&1	0	1	0&1	0	0	1	1	0	0	1&2	0	0	0	0	0	1	0		0	2
Lophostemon confertus	present	Malvids	Myrtales	Myrtaceae	0	0	0		1	1	3	2					0	1	1			0	1					1	0		0			1		0
Lozania pittieri	present	Fabids	Malpighiales	Lacistemataceae	0	0	0		0	0	2	0		2	0&1		0	0	1					1					0				1	0		1
Luculia gratissima	present	Lamiids	Gentianales	Rubiaceae	0	0	0	3	1	1	3	0	0		2		0	1	1	1	0	0	1		0	1	1	1			0		1	1		0
Ludwigia adscendens	present	Malvids	Myrtales	Onagraceae	0	0	0	3	1	1	3	1&2	1	3	1&2		0	1	1		0	0	1						0		0			1
Luzula elegans	present	Commelinids	Poales	Juncaceae	0	0	0		1	1	1	1	0	2			0	0	1	0		0	0	1	0	0		0		0	0	0	1	1
Luzuriaga radicans	present	OtherMonocots	Liliales	Alstroemeriaceae	0	0	0	1	1	1	1	1	1				0		1	0		0	1								0			1
Lyonothamnus floribundus	present	Fabids	Rosales	Rosaceae	0	0	0		1	1	3	2	0	1	2	3	0	0	1	0	0	0	1	1	0	0		1		0	0	0	0	1	0		2
Lysimachia tenella	present	OtherSuperAsterids	Ericales	Primulaceae	0	0	0	3	1	1	3	0	0	3		3	0	0	1	0&1	0	0	1	1	1	0&1	0				0	0	1	1	1	2	2
Lythrum salicaria	present	Malvids	Myrtales	Lythraceae	0	0	0		1&2	1		2		1		3	0	0	1	1	0	0	1	1	0		0	1	0	0	0	0	1	1	1	0	2
Macarthuria australis	present	OtherSuperAsterids	Caryophyllales	Macarthuriaceae	0	0	0		1			1	0	2&3	1&2		0	0	1	0		1	1	1	1	0	2	0		0	0	0	1	1	0	0
Macarthuria neocambrica	present	OtherSuperAsterids	Caryophyllales	Macarthuriaceae	0	0	0		1			1			0&1&2	3		0	1						1									1			0
Mackinlaya confusa	present	Campanulids	Apiales	Apiaceae	0	0	0	3	1&2	1	3	0&1	0	1	0		0&1	1	1		0		1								0	0		1	0
Maesa lanceolata	present	OtherSuperAsterids	Ericales	Primulaceae	0	0	0	3	1	1	3	0	0			3	0	1	1			0	1	1			0	1	0		0			1		2	2
Maesa myrsinoides	present	OtherSuperAsterids	Ericales	Primulaceae	0	0	0		1&2		3						0	0	1	1			1				0		0					1
Magnolia denudata	present	Magnoliids	Magnoliales	Magnoliaceae	0	0	0		1	2	1						0	0	1	0	0	0			0						1	1	0
Mahonia bealei	present	OtherEudicots	Ranunculales	Berberidaceae	0	0	0		2	2	1	1		0	2		0	0	1	0	0	0	1	0	0			0	2	0	0			1			0
Malania oleifera	present	OtherSuperAsterids	Santalales	Ximeniaceae	0	0	0		1	1	2&3	1					0	0	1		0	0	1					0	0
Malesherbia linearifolia	present	Fabids	Malpighiales	Passifloraceae	0	0	0	3	1	1	3	0	0	2	2	3	0	0	1	1	0	0	1	1	0	0	0	1	0	0	0	0	1	1	0	1	2
Malpighia emarginata	present	Fabids	Malpighiales	Malpighiaceae	0	0	0		1	1	3	1		2	0		0	0	1		1	0	1	1									1	1	0
Mammea americana	present	Fabids	Malpighiales	Calophyllaceae	0	0	0		0&1	1		1&2		1&2&3	1&2			0	1		0	0	1						0		0	0	1	1		0
Manekia sydowii	present	Magnoliids	Piperales	Piperaceae	0	0	0					0		3			0	0	0										0					0
Manihot esculenta	present	Fabids	Malpighiales	Euphorbiaceae	0	0	0	3	0	0	3	1	1	2	0	4	0&1	0	1	0&1	0	0	0	1	0	0	0	1	0		0	0	1	1	0	0	1
Manilkara zapota	present	OtherSuperAsterids	Ericales	Sapotaceae	0	0	0	3	2	2	1	0&1	1	2&3&4	0	3	0	0	1	0&1	0	0	1		0	1	2	0	0		0	0	1	1	1	0	2
Maranta cristata	present	Commelinids	Zingiberales	Marantaceae	0	0	0	0&1	1	1	1	0	1	3	0		0	1	1	0&1		0	1	0	1		1	0		1	0	0		1		0
Marathrum rubrum	present	Fabids	Malpighiales	Podostemaceae	0	0	0		1&2	0		1	0	1	2		0	0	1		0	0		1		0	0	0	0		0	0	1	1		0
Marcgravia rectiflora	present	OtherSuperAsterids	Ericales	Marcgraviaceae	0	0	0		1		0	2	0	4	2		0	0	1	0&1	0		1		1		1	0	0		0		1		1	0
Martynia annua	present	Lamiids	Lamiales	Martyniaceae	0	0	0	3	1	1	3	0	0	1	1	4	0	0	1	1	1	0	1	1	0	1			0		0	0	1	1	1	1	1
Mauloutchia chapelieri	present	Magnoliids	Magnoliales	Myristicaceae	0	0	0		0	0	1	2		0	0		1	0	1		0	0	0				2	0
Maundia triglochinoides	present	OtherMonocots	Alismatales	Maundiaceae	0	0	0	1	0			1	1	3	0	0	0	0	1	0			0				2			1	0	0	1	0
Mayaca fluviatilis	present	Commelinids	Poales	Mayacaceae	0	0	0	1	1	1	1	0	0	2	1	1	0	0	1	0	0	0	1		0	0	2	0		0	0	0	1	1	1		0
Mazus pumilus	present	Lamiids	Lamiales	Mazaceae	0	0	0		1	1	3	0	0	1	2		0	0	1	1	1	0	1		0					0	0	0	1	1	1	0
Medicago sativa	present	Fabids	Fabales	Fabaceae	0	0	0		1	1	3	1			2	3	0	0	1	0&1	1	0	1		0&1	0								1			2
Medusagyne oppositifolia	present	Fabids	Malpighiales	Ochnaceae	0	0	0		1	1	3	2		4	1	2&3&4	0&1	0	1	0&1	0	0	1	1	0	0	1	0	0	1		0	1	1	0	0	1
Medusandra richardsiana	present	OtherSuperRosids	Saxifragales	Peridiscaceae	0	0	0	3	1	1	3	0	1	2	1	3	0	0	1	0	0	0	1	0	0	0	1	0		0	0	0	1	1	0
Melanophylla alnifolia	present	Campanulids	Apiales	Torricelliaceae	0	0	0	3	1	1	3	0	0	2	0	3	0	1	1	0&1	0	0	1	1	0	0	0	1	0				1		0		2
Melicope pteleifolia	present	Malvids	Sapindales	Rutaceae	0	0	0	2	1	1	2	0	0	3			0&1	0	1	1		0	1		0						0			1
Meliosma veitchiorum	present	OtherEudicots	Proteales	Sabiaceae	0	0	0		1			0		1	1		0	0	1	0	1		1	1	0	0&1	2	1	0	0			1	1	1	0
Mendoncia gracilis	present	Lamiids	Lamiales	Acanthaceae	0	0	0			1	3	0	0	1			0	0		1	1	0	1		0						0	0	1	1	1
Menispermum canadense	present	OtherEudicots	Ranunculales	Menispermaceae	0	0	0		1&2		1&2	2		1&2&3	1	3	0&1	0	1		0	0	1		0			0	0	0				1	0		0&2
Mentzelia lindleyi	present	OtherSuperAsterids	Cornales	Loasaceae	0	0	0		1	1	3			2			0	1	1	0	0	0	1	1	0	0						0	1	1	1
Menyanthes trifoliata	present	Campanulids	Asterales	Menyanthaceae	0	0	0	3	1	1	3	0		1	2	3	0	0	1	1	0	0	1	1	0	0	0						1	1	1	1	2
Mesembryanthemum crystallinum	present	OtherSuperAsterids	Caryophyllales	Aizoaceae	0	0	0		2			2				3	0	0	1		0		1														0
Metanarthecium luteoviride	present	OtherMonocots	Dioscoreales	Nartheciaceae	0	0	0	1	1	1	1	1	1	2	2	1	0	1	1	0	0	0	0	1					0		0	0	1	1	1	0	0
Metteniusa tessmanniana	present	Lamiids	Metteniusales	Metteniusaceae	0	0	0	3	1	1	3	0	0	0			0	0	1	1	0	0	1		0			1			0			1
Metternichia princeps	present	Lamiids	Solanales	Solanaceae	0	0	0	3	1	1	3	0	0	1	2		0	0	1	1	0	0	1		0	0		0	0	0	0	0	1	1
Micraira adamsii	present	Commelinids	Poales	Poaceae	0	0	0					0	0		0		0	0	0					1							0				1
Microdesmis puberula	present	Fabids	Malpighiales	Pandaceae	0	0	0	3	1	1	3	0	0	1&2	0	3		0	1		0	0	1						0		0	0	1	1			0&2
Microtea debilis	present	OtherSuperAsterids	Caryophyllales	Microteaceae	0	0	0			0	3			1&2			0	0		0		0	0
Microtea scabrida	present	OtherSuperAsterids	Caryophyllales	Microteaceae	0	0	0		0			1							1				0											1	0
Milla biflora	present	OtherMonocots	Asparagales	Asparagaceae	0	0	0		1	1	1	1		2			0	0	1	1	0	0	1	1	0	1			0		0	0	1	1	1
Milligania stylosa	present	OtherMonocots	Asparagales	Asteliaceae	0	0	0		1	0		1	0	2		1	0	0	1	1	0	0	0	1	0	1	0&1		0	0	0	0		1		0	0
Mimulus aurantiacus	present	Lamiids	Lamiales	Phrymaceae	0	0	0	2	1	1	3	0	0	1			0	0	1	1	1		1	1	0	1		0	0	0			1	1	1	1	0
Minquartia guianensis	present	OtherSuperAsterids	Santalales	Coulaceae	0	0	0	3	1	1	3	1	1	2&3	0	3	0	0	1	1	0	0	1		0	1		1			0	0	1	1	1		2
Minuartia geniculata	present	OtherSuperAsterids	Caryophyllales	Caryophyllaceae	0	0	0	3	1	1	3	1	1			3	0	0	1	0	0	0	1	1	0		0		0	0	0	0				2	0
Mirabilis jalapa	present	OtherSuperAsterids	Caryophyllales	Nyctaginaceae	0	0	0		0	0	3	0		0	0	4	0	0	1	1	0	0	0	1		1			0					1			1
Misodendrum linearifolium	present	OtherSuperAsterids	Santalales	Misodendraceae	0	0	0	1	0	0	1	0		2	0	4	0&1	1	0&1	1	0	0	0						0			0	1	1	1	2	1
Misodendrum quadriflorum	present	OtherSuperAsterids	Santalales	Misodendraceae	0	0	0		0			0		2	0	4	0&1	1	0&1										0			0	1	1	1	2	1
Mitrastemon yamamotoi	present	OtherSuperAsterids	Ericales	Mitrastemonaceae	0	0	0			0	2	2	0	4	2		0	0		1	0	0	0		1		2				0		1	1	1	1
Mkilua fragrans	present	Magnoliids	Magnoliales	Annonaceae	0	0	0		1	2	1	2		4	2		0	0	1	0	0	0	1	0				0	0				0
Molineria capitulata	present	OtherMonocots	Asparagales	Hypoxidaceae	0	0	0		1	1	1	1	0	2			0	1	1	0	0	0	0		0		0	1	0		0	0	1	1		0
Mollugo verticillata	present	OtherSuperAsterids	Caryophyllales	Molluginaceae	0	0	0	0&1&2&3	0	0	2&3	0	0	2&3	2	4	0	0	1	0	0	0	0	1	0	0	0	1	0		0	0	1	1	0	0	0
Monachather paradoxus	present	Commelinids	Poales	Poaceae	0	0	0	1	0	0		0	0		0		0	0	1	0		0	0	1	0			1	0	0	0
Monocostus uniflorus	present	Commelinids	Zingiberales	Costaceae	0	0	0		1	1	1	0					0	1	1	1	1	0	1	0										1		0
Monotes katangensis	present	Malvids	Malvales	Dipterocarpaceae	0	0	0		1	1	3			2	1	3	0	0	1		0	0	1				0	1		1			1	1	1	0	2
Monotropa hypopitys	present	OtherSuperAsterids	Ericales	Ericaceae	0	0	0	2&3	0&1	0&1	2&3	1	1				0	0	1	0	0	0	0&1		0						0			1		0
Montinia caryophyllacea	present	Lamiids	Solanales	Montiniaceae	0	0	0	1&2&3	1	1	2	0	0	1	0&1&2	3	0	1	1		0	0		1	0	0					0		1	1	0	0	2
Morina longifolia	present	Campanulids	Dipsacales	Caprifoliaceae	0	0	0		1	1	3	0	0	2	0	3	0	1	1	1	1	0	1	1		1							1				1
Moringa drouhardii	present	Malvids	Brassicales	Moringaceae	0	0	0		1	1	3	0		2		3	0	0	1	0	0	0	1	1	0			1	0		0	0	1	1			2
Moringa oleifera	present	Malvids	Brassicales	Moringaceae	0	0	0	3	1	1	3	0	1	2			0	0	1	0	1	0	1		0			1	0		0		1	1		1
Morus indica	present	Fabids	Rosales	Moraceae	0	0	0	2	0	0	2	0	0		0		1	0	1	0	0	0	0	1	0	0					0
Mostuea brunonis	present	Lamiids	Gentianales	Gelsemiaceae	0	0	0	3	1	1	3	0	0	1	1		0	0	1	1	1	0	1	1	0	1	1		0	1	0	0	1	1		0
Moultonianthus leembruggianus	present	Fabids	Malpighiales	Euphorbiaceae	0	0	0	2&3	1	1	3	1&2	1	2	0		0	0	1	0		0	1	1	0	0	0&1	0	0		0	0	1	1	1
Mouriri cyphocarpa	present	Malvids	Myrtales	Melastomataceae	0	0	0	3	1	1	3	1	1	3	2		0	1	1	0		0	1		0	0	0	0	0	0	0	0	1	1	1	0
Muntingia calabura	present	Malvids	Malvales	Muntingiaceae	0	0	0		1	1	3	2		3&4	2	3	0	0	1	0&1	0	0	1	1	0	0	0	1	0				1	1	1	0	2
Musa acuminata	present	Commelinids	Zingiberales	Musaceae	0	0	0		1	1	1	0		2			0	1	1	0&1	1	0											1	1		0
Myodocarpus fraxinifolius	present	Campanulids	Apiales	Myodocarpaceae	0	0	0	3	1	1	3	0	0	1	0		0	1	1		0	0	1	1	0			1			0	0		1	0
Myoporum mauritianum	present	Lamiids	Lamiales	Scrophulariaceae	0	0	0	2&3	1&2	1	3	0	0	3&4	0		0	0	1	1	0	0	1	1		0&1	0	0	0		0		1	1
Myrica cerifera	present	Fabids	Fagales	Myricaceae	0	0	0	1&2				0	0	1	0	3	1		0					1	1		2		0	0	0		1	1	0		1
Myriophyllum sibiricum	present	OtherSuperRosids	Saxifragales	Haloragaceae	0	0	0	2	0&1	0&1		1	1	3	0		0&1	1	1		0	0		1				0	0					1
Myristica fragrans	present	Magnoliids	Magnoliales	Myristicaceae	0	0	0		0	0	1	1&2		0	0	1	1	0	1	1	0	0	0			0	2		0	0				1			0
Myrothamnus flabellifolia	present	Gunnerales	Gunnerales	Myrothamnaceae	0	0	0					0		2&3	2	3	1	0	0					1	1		1	0	0	1	0		1	1	0	0	1
Myrothamnus moschata	present	Gunnerales	Gunnerales	Myrothamnaceae	0	0	0	2				0	0	2&3		3	1	0	0					1	0		1	0	0	1	0	0	1	1	0	0	1
Myrtus communis	present	Malvids	Myrtales	Myrtaceae	0	0	0					2				3	0				0	0				0	0	1			0		1	1			2
Mystropetalon thomii	present	OtherSuperAsterids	Santalales	Mystropetalaceae	0	0	0	0	0	0	1	0	0			4	1	1	1		1	0	0		0	1	0&2	1	0	0	0	0		1			0
Nama demissa	present	Lamiids	Boraginales	Namaceae	0	0	0	3	1	1	3	0	0	1		3	0	0	1	0&1	0	0	1	1	0	1					0	0	1	1	1		2
Napoleonaea vogelii	present	OtherSuperAsterids	Ericales	Lecythidaceae	0	0	0		1	1	3	1	2	3	2		0	1	1	1	0	0	1		1		0	1	0		0		1		1	0
Nassauvia gaudichaudii	present	Campanulids	Asterales	Asteraceae	0	0	0	3	0	1	3	0	0			3	0	1	1	1	1	0					0			1	0			1			0
Navia saxicola	present	Commelinids	Poales	Bromeliaceae	0	0	0	1	1	1	1	1	1	2			0	0	1	0	0	0	1								0	0		1		0
Nelsonia canescens	present	Lamiids	Lamiales	Acanthaceae	0	0	0	0	1	1	2&3	0	0			3	0		1	0&1		0	1		0	1					0			1			0
Nelumbo lutea	present	OtherEudicots	Proteales	Nelumbonaceae	0	0	0		2			2		4	0	3	0	0	1	0	0	1	1	1	0		0&1	0	0	1		0	0	1	0		0
Nelumbo nucifera	present	OtherEudicots	Proteales	Nelumbonaceae	0	0	0		2			2	2	4	0	3	0	0	1	0	0	1	1	1			0&1&2	0	0	1		0	0	1	0		0
Nemacladus ramosissimus	present	Campanulids	Asterales	Campanulaceae	0	0	0	3	1	1	3	0	0				0	1	1	1	0	0	1	1	1					0	0			1
Neocinnamomum mekongense	present	Magnoliids	Laurales	Lauraceae	0	0	0	1	1	1	1	1	2	0	0		0	0	1	0	0	0	1	0	0		0&2	0	2		0			1
Neoscortechinia kingii	present	Fabids	Malpighiales	Euphorbiaceae	0	0	0		0	0	2	0&1		1	0	3	0&1		1		0	0		0			1	0	0			0	1	0			2
Neottia fugongensis	present	OtherMonocots	Asparagales	Orchidaceae	0	0	0		1	1	1			2			0	1	1			0										0	1
Nepenthes alata	present	OtherSuperAsterids	Caryophyllales	Nepenthaceae	0	0	0		0	0	2			3	2		1	0	1	0&1	0	0					2					0	1	0
Nesogordonia crassipes	present	Malvids	Malvales	Malvaceae	0	0	0	3	1	1	3	1	1	3	1		0	0	1	0	0	0	1		1						0	0	1	1	1
Neurada procumbens	present	Malvids	Malvales	Neuradaceae	0	0	0	3	1	1	3	1	1	4	0&1	4	0	1	1		0	0	1	1	0	0	0	1	0	0	0	0	1	1		0	1
Neuwiedia veratrifolia	present	OtherMonocots	Asparagales	Orchidaceae	0	0	0	1	1	1	1	0	0	2	2		0	1	1	0	1	0	0		1	0	0	1	0	0	0	0	1	1	1	0
Neyraudia reynaudiana	present	Commelinids	Poales	Poaceae	0	0	0	1	0			0	0	0	0	1	0	0	1	0				1	0	0		1		0	0			1	0		1
Nicotiana tabacum	present	Lamiids	Solanales	Solanaceae	0	0	0	3	1	1	3	0	0	1		3	0	0	1	1	0&1	0	1	1	0	1			0		0	0	1	1	1	0	2
Nitraria retusa	present	Malvids	Sapindales	Nitrariaceae	0	0	0		1	1	3	2	0	2	0	3	0	0	1	0&1	0	0	1	1	0	0	0&1	0	0	0	0	0	1	1			2
Nitrophila occidentalis	present	OtherSuperAsterids	Caryophyllales	Amaranthaceae	0	0	0	3	0	0	3	0	0				0	0	1	0	0	0	0	0	0	0				0				1
Nivenia stokoei	present	OtherMonocots	Asparagales	Iridaceae	0	0	0	1	1	1	1	0	0			1	0		1	1	0	0	0	1		1		1		0	0			1			0
Nolana humifusa	present	Lamiids	Solanales	Solanaceae	0	0	0	3	1	1	3	0	0	3&4			0	0	1	1	0	0	1	1		0&1	0	0	0		0		1	1		0
Norantea guianensis	present	OtherSuperAsterids	Ericales	Marcgraviaceae	0	0	0		1	1	3	2					0	0	1	0	0	0	1				0	0					1		1
Nothofagus antarctica	present	Fabids	Fagales	Nothofagaceae	0	0	0		0	0	2	1&2		1&2	1	4	1		1	1	0	0	0	1				0		1			1				2
Nothofagus cunninghamii	present	Fabids	Fagales	Nothofagaceae	0	0	0		0&1	0	0&1	2		1&2	1		1	1	1	1		0	0				1	0		1			1	1	0
Nuphar advena	present	ANA	Nymphaeales	Nymphaeaceae	0	0	0		2	2	1&2&3	2		4		1	0	0	1	0	0	0	1				0		0		0	0	1	0		3	0
Nuytsia floribunda	present	OtherSuperAsterids	Santalales	Loranthaceae	0	0	0		1&2	1		1	0	2&3	0&1&2	3	1	1	1	1	0	0	1	1	0	1	0	1	0	0	0		1	1			0
Nyctanthes arbortristis	present	Lamiids	Lamiales	Oleaceae	0	0	0	0&1	1&2	1	2&3	0	0	1&2		3	0	0	1	1	0	0	1			1				0	0	0	1	1	1		0
Nymphaea odorata	present	ANA	Nymphaeales	Nymphaeaceae	0	0	0		1&2	2	2&3	2	2	3&4	2		0	1	1	0	0	0	1	0		0	0		0	1	0	0	1	0		3
Nymphoides peltata	present	Campanulids	Asterales	Menyanthaceae	0	0	0	3	1	1	3	0	0	1		3	0	0	1	1	0	0	1	1	0	1	0	1	0		0		1	1	1	1	0
Nypa fruticans	present	Commelinids	Arecales	Arecaceae	0	0	0		1	1	1	0&1		2			1	0	1	0	0	0	1
Nyssa ogeche	present	OtherSuperAsterids	Cornales	Nyssaceae	0	0	0		0	0	3	0&1				3	0&1	1	1		0	0												1			2
Ochagavia elegans	present	Commelinids	Poales	Bromeliaceae	0	0	0	1	1	1	1	1	1	2		1	0	1	1	0	0	0	1		0			1		0	0	0	1	1		2	0
Ochroma pyramidale	present	Malvids	Malvales	Malvaceae	0	0	0	3	1	1	3	2	1	3	2		0	0	1	0&1	0	0	1	1	1	0&1	2		0	1	0	0	1	1	1	0
Ochthocosmus longipedicellatus	present	Fabids	Malpighiales	Ixonanthaceae	0	0	0	3	1	1	3	0	0	3	1		0	0	1	0&1	0	0	1	1	0	0&1	0		0		0			1	1
Octoknema borealis	present	OtherSuperAsterids	Santalales	Octoknemaceae	0	0	0	3	0	0	2&3	0	0	2	0		0		1		0	0	0					1			0			1		2
Octomeles sumatrana	present	Fabids	Cucurbitales	Tetramelaceae	0	0	0	3	1&2	0&1		0&1	0	4		3	1	1	1	0	0	0	0&1		0	1	0	0	0	1	0			1	0		2
Olax aphylla	present	OtherSuperAsterids	Santalales	Olacaceae	0	0	0					0			0						0		1				0	0	0
Oldenburgia grandis	present	Campanulids	Asterales	Asteraceae	0	0	0	3	0	1	3	0	0				0	1	1	1	1	0			0	0	0	0			0			1
Olea europaea	present	Lamiids	Lamiales	Oleaceae	0	0	0	0&1&2	1	1	2	0	0	1	1	3	0&1	0	1	1	0	0	1			1	2		0		0			0&1			2
Oncotheca balansae	present	Lamiids	Icacinales	Oncothecaceae	0	0	0	3	1	1	3	0	0	3	1	2&3	0	0	1	0&1	0	0	1	1	0	1	2	0	0	1	0	0	1	1			2
Onoseris hastata	present	Campanulids	Asterales	Asteraceae	0	0	0	3	0	1	3	0	0				0&1	1	1	0&1	0&1	0	1		0		0			1	0			1	1
Opilia amentacea	present	OtherSuperAsterids	Santalales	Opiliaceae	0	0	0	3	0	0	2&3	0	0		0	3	0	0	1	0	0	0	0	1	0	0	0		0	0	0						2
Opuntia microdasys	present	OtherSuperAsterids	Caryophyllales	Cactaceae	0	0	0					2					0	1			0		1	1
Orchidantha chinensis	present	Commelinids	Zingiberales	Lowiaceae	0	0	0		1	1	1	0		2		0	0	1	1		1	0	1	1				0	0	1				1		0
Orchidantha siamensis	present	Commelinids	Zingiberales	Lowiaceae	0	0	0		1	1	1	0		2			0	1	1	0&1	1	0	1		0	1	0		0	1		0	1	1		0
Orobanche fasciculata	present	Lamiids	Lamiales	Orobanchaceae	0	0	0	3	1			0		1		3	0	0	1	1	1		1	1		1	2	1	0					1
Orontium aquaticum	present	OtherMonocots	Alismatales	Araceae	0	0	0	1	1	1	1	1	1		0	1	0&1		1			0									0						0
Oryza sativa	present	Commelinids	Poales	Poaceae	0	0	0		0	0		1		0	0	1	0	0	1		1	0	0	1	0	0		0	0	0				1			1
Oxalis dillenii	present	Fabids	Oxalidales	Oxalidaceae	0	0	0	3	1	1	3	1	1	3	0&1&2	3	0	0	1	1	0	0	1	1	1	0	0&2	1	0	1	0	0	1	1	0	0	0
Oxygyne shinzatoi	present	OtherMonocots	Dioscoreales	Thismiaceae	0	0	0	1	1	1	1	0	0						1			0					0				0			1
Oziroe biflora	present	OtherMonocots	Asparagales	Asparagaceae	0	0	0	1	1	1	1	1	1	2	1&2	1	0	0	1		0	0	0		1		0	1	0	0	0	0	1	1		0	0
Paeonia californica	present	OtherSuperRosids	Saxifragales	Paeoniaceae	0	0	0		1&2			2		0&1&2&3&4	2		0	0	1	0	0	1	1		0	0	2	0	0				0	0&1	0
Paeonia suffruticosa	present	OtherSuperRosids	Saxifragales	Paeoniaceae	0	0	0		1&2					3			0	0	1				1										0	0
Pakaraimaea dipterocarpacea	present	Malvids	Malvales	Cistaceae	0	0	0		1	1	3	2		3	1&2	3	0	0	1		0	0	1	1		0		0	0	1		0	1	1	1	0	2
Panax quinquefolius	present	Campanulids	Apiales	Araliaceae	0	0	0	3	1	1	3	0	0	1	0&1	3	0&1	1	1	0&1	0	0	1	1			0	1	0	0	0	0	1	1			2
Pandanus tectorius	present	OtherMonocots	Pandanales	Pandanaceae	0	0	0					1&2		3&4	0		1	0	0									0	0
Paphiopedilum bellatulum	present	OtherMonocots	Asparagales	Orchidaceae	0	0	0	0	0	1	1	0	1	2			0	1	1	1	1	0	0								0	0	1			1
Paracryphia alticola	present	Campanulids	Paracryphiales	Paracryphiaceae	0	0	0		0	0	2	1	0	4	2	3	0	0	1	0		0	0	1				0	0	0	0	0	1	0		0	0
Parietaria debilis	present	Fabids	Rosales	Urticaceae	0	0	0	1&2	0	0	1&2	0	0				0&1	0	1			0	0								0
Parnassia palustris	present	Fabids	Celastrales	Celastraceae	0	0	0	3	1	1	3	0	1	1		3	0	0	1	0	0	0	1		0						0		1	1	1	1	2
Paronychia canadensis	present	OtherSuperAsterids	Caryophyllales	Caryophyllaceae	0	0	0	3	0	0	3	0		1			0	0	1	1	0	0	0								0			1
Passiflora biflora	present	Fabids	Malpighiales	Passifloraceae	0	0	0	3	1	1	3	0	0	2	2		0	0	1	1	0	0	1		1			1			0	0	1	1		1
Patersonia glabrata	present	OtherMonocots	Asparagales	Iridaceae	0	0	0	1	1	1	1	0	0	2			0	1	1		0	0						0	0		0		1	1		0
Paulownia tomentosa	present	Lamiids	Lamiales	Paulowniaceae	0	0	0	2	1	1	3	0	0	1	2	3	0	0	1	1	1	0	1	1	0	1	0	0	0	0	0	0	1	1		0	2
Pedicularis foliosa	present	Lamiids	Lamiales	Orobanchaceae	0	0	0	2	1	1	2&3	0		1		1	0	0	1	0&1	1	0	1			1	0					0	1	1		0
Peganum harmala	present	Malvids	Sapindales	Nitrariaceae	0	0	0	3	1	1	3	2	1	2	2	3	0	0	1	0	0	0	1	1	0	0	0	1	0		0	0	1	1		0	2
Pelliciera rhizophorae	present	OtherSuperAsterids	Ericales	Tetrameristaceae	0	0	0		1	1	3	0	0	3	0	3	0	0	1	0	0		1		0		1	1	0		0		1		1	0
Pellionia repens	present	Fabids	Rosales	Urticaceae	0	0	0	3	0	0	3	0	0				0&1		1	0&1	0	0	0								0
Peltanthera floribunda	present	Lamiids	Lamiales	Peltantheraceae	0	0	0	3	1	1	3	0	0	1	2	3	0	0	1	1	1	0	1	1		1	0	1	0	0	0	0	1	1	1	0	2
Penaea acutifolia	present	Malvids	Myrtales	Penaeaceae	0	0	0	2	0	0	2	0	0	3	1	4	0	0	1	0	0	0	0	1	0	0	0	0	0	0	0	0	1	1	1	0	2
Pennantia corymbosa	present	Campanulids	Apiales	Pennantiaceae	0	0	0	3	1	1	3	0	0	2	0	3	0	0	1	0	0	0		1	0			1	0	0	0	0	1	1	1		2
Pennantia cunninghamii	present	Campanulids	Apiales	Pennantiaceae	0	0	0	3	1	1	3	0	0	2	0	3	0&1	0	1	0	0	0	1	1	0	0	0	1		0	0	0	1	1	1		2
Pentadiplandra brazzeana	present	Malvids	Brassicales	Pentadiplandraceae	0	0	0	3	1	1	3	1	1	3	2		0	0	1		0	0	1	1	1		1			1	0	0	1	1		0
Pentaphragma ellipticum	present	Campanulids	Asterales	Pentaphragmataceae	0	0	0	3	1	1	3	0		1				1	1	1	0		1		0		2	0								0
Pentaphylax euryoides	present	OtherSuperAsterids	Ericales	Pentaphylacaceae	0	0	0				3	0	0	3	1		0	0			0		1		0		0	0	0		0		1		1	0
Pentastemona sumatrana	present	OtherMonocots	Pandanales	Stemonaceae	0	0	0	3	0	0	3	0	0	1			0	1	1	1	0	0	0	0			0&1				0			1
Penthorum chinense	present	OtherSuperRosids	Saxifragales	Penthoraceae	0	0	0	3	0&1	0&1	3	1	1	3&4			0	0	1					1	0						0		1	1	0
Penthorum sedoides	present	OtherSuperRosids	Saxifragales	Penthoraceae	0	0	0	3	0	0	3	1		3&4		3	0	0&1	1	1	0	0	0		0	0	1	0	0		0	0	1	1	0		2
Peperomia caliginigaudens	present	Magnoliids	Piperales	Piperaceae	0	0	0					0		0			0		0									1
Pereskia aculeata	present	OtherSuperAsterids	Caryophyllales	Cactaceae	0	0	0		0&1&2			2		3			0	0	1	0	0	1	1	1	0	0&1			0			0	1	1	1	1
Peridiscus lucidus	present	OtherSuperRosids	Saxifragales	Peridiscaceae	0	0	0		0	0	2&3	2		2&3	1		0	1	1	1	0	0	0	1	1	0	0		0	0			1	1	0
Perilla frutescens	present	Lamiids	Lamiales	Lamiaceae	0	0	0		1	1	3	0		1	1		0	0	1	1	1	0	1	1	0	1		1	0	0	0	0	1	1	1
Peronema canescens	present	Lamiids	Lamiales	Lamiaceae	0	0	0	2	1	1	3	0	0	1			0	0	1	1	1		1	1	0	1			0	0	0	0	1	1	1		0
Perrottetia ovata	present	Malvids	Huerteales	Dipentodontaceae	0	0	0	3	1		3	0		1	2		0	0	1						0		0		0			0	1	1	1
Persoonia lanceolata	present	OtherEudicots	Proteales	Proteaceae	0	0	0		0	0	2	0		0	0&1		0	0	1	0	0	0	0	0	0	1	0	0	0	0				1
Pertya scandens	present	Campanulids	Asterales	Asteraceae	0	0	0	3	0			0	0		0	3	0	1	1	1		0		1	0		0			1	0			1			2
Petenaea cordata	present	Malvids	Huerteales	Petenaceae	0	0	0		0	0	2&3			3				0	1			0	0					1								0
Petermannia cirrosa	present	OtherMonocots	Liliales	Petermaniaceae	0	0	0	1	1	1	1	1	1	2			0	1	1		0	0	1				2		0		0		1	1		1
Petraeovitex wolfei	present	Lamiids	Lamiales	Lamiaceae	0	0	0	2	1	1	3	0	0	1	1		0	0	1	1	1	0	1	1	0	0&1		1		0	0	0	1	1	1
Petrea volubilis	present	Lamiids	Lamiales	Verbenaceae	0	0	0	3	1	1	3	0	0	1	1	3	0	0	1	1	1	0	1		0	1	0	1	0		0		1	1	1		0
Petrophile canescens	present	OtherEudicots	Proteales	Proteaceae	0	0	0	2	0	0	2	0	0	0	0&1		0	0	1		0	0	0							1	0			1
Petrosavia sakuraii	present	OtherMonocots	Petrosaviales	Petrosaviaceae	0	0	0	1	1	1	1	1	1	2		1	0		1	1	0	0	1				0				0			1			1
Petunia axillaris	present	Lamiids	Solanales	Solanaceae	0	0	0	3	1	1	3	0	0	1		3	0	0	1	1	0	0	1	1							0			1		0	2
Peumus boldus	present	Magnoliids	Laurales	Monimiaceae	0	0	0		1&2			2		3&4	0	0	0&1	0	1	0	0	1	1	1	0	0	1	0	1	0	1	1	0	1
Phacelia campanularia	present	Lamiids	Boraginales	Hydrophyllaceae	0	0	0	3	1	1	3	0	0	1		3	0	0	1	0&1	0	0	1	1	0			1		0	0	0	1	1			2
Phanerodiscus capuronii	present	OtherSuperAsterids	Santalales	Aptandraceae	0	0	0	3	1&2	1	3	0&1	0				0	0	1		0	0	1				2	0	0	0	0	0		1
Pharus lappulaceus	present	Commelinids	Poales	Poaceae	0	0	0	1	0			1	1	2	0	1	0		0&1		1			0	0	0	1	0	0		0	0	1	1			0
Pharus latifolius	present	Commelinids	Poales	Poaceae	0	0	0	1	0			1	1		0	1	0		0&1		1			0	0	0	1	0			0			1
Phaulothamnus spinescens	present	OtherSuperAsterids	Caryophyllales	Achatocarpaceae	0	0	0		0	0	2	2		1	0		1	0	1	0	0	0	0	1	0	0		0				0	1	0
Phelline comosa	present	Campanulids	Asterales	Phellinaceae	0	0	0	2&3	1	1	2&3	0	0	3	0	3	0	0	1		0	0	1		0	0	0	1	0		0	0	1	1	1		2
Phelline lucida	present	Campanulids	Asterales	Phellinaceae	0	0	0	2&3	1	1	2&3	0	0	3	0	3	0	0	1			0	1		0	0	0	1	0		0	0	1	0&1			2
Phemeranthus spinescens	present	OtherSuperAsterids	Caryophyllales	Montiaceae	0	0	0		1	1		2					0		1			0	1											1		2
Philesia magellanica	present	OtherMonocots	Liliales	Philesiaceae	0	0	0	1	1	1	1	1	1			0	0		1	0	0	0	1					0	0		0			1		1
Philydrella pygmaea	present	Commelinids	Commelinales	Philydraceae	0	0	0		0	1	0	0	0	2	2	1	0	0	1	0	1	0	0		0	1	0&2	1	0		0			1		0	0
Philydrum lanuginosum	present	Commelinids	Commelinales	Philydraceae	0	0	0		0	1	0	0		2	2	1	0	0	1	0	1	0	1	0		1		0	0				1	1	1	0	0
Phoenix dactylifera	present	Commelinids	Arecales	Arecaceae	0	0	0		1	1	1	1		2		1	1	0	1		0	0	1				1										0
Phragmites australis	present	Commelinids	Poales	Poaceae	0	0	0		0	0		0		2	0	1	0&1	0	1															1			1
Phryma leptostachya	present	Lamiids	Lamiales	Phrymaceae	0	0	0		1	1	3	0		1	0	3	0	0	1	1	1	0	1						0				1	1			0
Phyllanthus flexuosus	present	Fabids	Malpighiales	Phyllanthaceae	0	0	0	3	0&1	0	3	0	0	2	1		1		1	0&1	0	0	0		0	0					0	0		1
Phyllonoma laticuspis	present	Campanulids	Aquifoliales	Phyllonomaceae	0	0	0	3	1	1	3	0	0	1	1&2	3	0	1	1	0	0	0	1	1	0	0	0	1	0	0	0		1	0		1
Phyllonoma ruscifolia	present	Campanulids	Aquifoliales	Phyllonomaceae	0	0	0	3	1	1	3	0	0	1	2	3	0	1	1	0	0	0	1	1	0	0			0	0	0	0	1	1		1	2
Phyllospadix iwatensis	present	OtherMonocots	Alismatales	Zosteraceae	0	0	0					0		0	0		0		0										0					1
Physena madagascariensis	present	OtherSuperAsterids	Caryophyllales	Physenaceae	0	0	0			0		1&2		1	0	3	0&1	0			0	0	0		0	0	0	0	0				1	1		1	0
Phytolacca americana	present	OtherSuperAsterids	Caryophyllales	Phytolaccaceae	0	0	0	1&2&3	0	0	3	1&2	0	4	0	3	0	0	1	0	0	0	0	1	0	0	0	1	0	0	0	0	1	0&1	0		0
Picramnia polyantha	present	Malvids	Pricramniales	Picramniaceae	0	0	0					0&1	0	1	1		0	0			0	0			0	0	0		0		0		1
Pilea cadierei	present	Fabids	Rosales	Urticaceae	0	0	0		0	0	2	0				2	0		1	1	0	0	0														1
Pilostyles collina	present	Fabids	Cucurbitales	Apodanthaceae	0	0	0		0	2			1				1	1	1	0	0	0	0						0		0					1
Pimelodendron zoanthogyne	present	Fabids	Malpighiales	Euphorbiaceae	0	0	0		0	0	0	1&2	1	4	0		1		1	0&1		0	0		0&1		1&2	1	0		0	0	1	1
Pinguicula moranensis	present	Lamiids	Lamiales	Lentibulariaceae	0	0	0	0	1	1	2&3	0	0			4	0	0	1		1	0	1			1		1	0		0			1		2	2
Piper betle	present	Magnoliids	Piperales	Piperaceae	0	0	0					0			0		1	0	0					0					0				1
Pitcairnia feliciana	present	Commelinids	Poales	Bromeliaceae	0	0	0	1	1	1	1	1	1	2			0		1		1	0	1				0		0		0	0	1	1	1	0
Pittosporum tobira	present	Campanulids	Apiales	Pittosporaceae	0	0	0	3	1	1	3	0	0	1&2&3		3	0	0	1	0&1	0	0	1	1	0	0	1	0	0	1	0	0	1	1	1	1	0
Plantago lanceolata	present	Lamiids	Lamiales	Plantaginaceae	0	0	0	2	1	1	2	0	0	1		4	0	0	1	1	0	0	1			1	2	1	0		0		1	1		0	1
Platanus occidentalis	present	OtherEudicots	Proteales	Platanaceae	0	0	0	1&2&3		0&1	1&2&3	0&1	0&1	3&4	0&1	3	0&1	0		0&1		0	1	1			0&1	0	1	1	0	0	0	1	0		0
Platanus racemosa	present	OtherEudicots	Proteales	Platanaceae	0	0	0	1&2&3	0	0	1&2&3	0&1	0&1	3&4	0&1	3	0&1	0	1	0		0	1	1			1	0	1	1	0	0	0	1	0		0
Platea latifolia	present	Lamiids	Metteniusales	Metteniusaceae	0	0	0	3	1	1	3	0	0	1	0	3	1	0	1	1	0	0	1	1	0	1				0	0		1	0			2
Platysace lanceolata	present	Campanulids	Apiales	Apiaceae	0	0	0	3	1	1	3	0	0			3&4			1		0	0	1	1							0						2
Platyspermation crassifolium	present	Campanulids	Asterales	Alseuosmiaceae	0	0	0	3	1	1	3	0	0	1		3	0	1	1	1	0	0	1		0		0		0	1	0		1	1	1	0	2
Pleea tenuifolia	present	OtherMonocots	Alismatales	Tofieldiaceae	0	0	0	1	1	1	1	1		2		2	0	0	1	0	0	0	1	1	0		0			0				1	0		0
Plocosperma buxifolium	present	Lamiids	Lamiales	Plocospermataceae	0	0	0	3	1	1	3	0&1	0	1	0&1		0	0	1	1	1	0	1	1	0	1	0&2	0	0	0	0	0	1	1	1	1
Ploiarium alternifolium	present	Fabids	Malpighiales	Bonnetiaceae	0	0	0	3	1	1	3		0	3			0	0	1	0&1	0	0	1	1	0&1	0	0	0	0	0	0	0	1	1	0	0&1
Plumbago auriculata	present	OtherSuperAsterids	Caryophyllales	Plumbaginaceae	0	0	0		1	1	3	0		0	0	3	0	0	1	1	0	0	1	1	0	0		1	0	0				1	1		0
Podocalyx loranthoides	present	Fabids	Malpighiales	Picrodendraceae	0	0	0	2&3	1	1	2&3	0		2			1		1	0&1							2					0	1
Podophyllum peltatum	present	OtherEudicots	Ranunculales	Berberidaceae	0	0	0		2	2	1	2		0	2	3	0	0	1	0	0	0	1	1	0		1&2	0		1	0			1			0
Poeppigia procera	present	Fabids	Fabales	Fabaceae	0	0	0	3	1	1	3	1	1	0	2	3	0	0	1	1	0	0	1	1	0	0	0	1	0	0	0			1			2
Pogonia japonica	present	OtherMonocots	Asparagales	Orchidaceae	0	0	0		1	1	1	0					0	1	1	0	1		1
Pogonophora schomburgkiana	present	Fabids	Malpighiales	Peraceae	0	0	0	3	1	1	3	0	0	2	2		0&1	0	1		0	0	1	1	0		0				0	0	1			0
Pogostemon cablin	present	Lamiids	Lamiales	Lamiaceae	0	0	0	2	1	1	3	0	0			3	0	0	1	1	1	0	1	1	0	1				0	0			1	1		2
Poikilospermum suaveolens	present	Fabids	Rosales	Urticaceae	0	0	0	2	0	0	2	0	0	0	0		0	0	1			0	0		0	0		1		0	0			1
Pollia thyrsiflora	present	Commelinids	Commelinales	Commelinaceae	0	0	0	1	1	1	1	1	1	2			0	0	1	0	0	0		1	0	0			0	0	0	0		1
Polyalthia suberosa	present	Magnoliids	Magnoliales	Annonaceae	0	0	0		1&2	2	1&2&3	2		4	0&1		0	0	1	0		0		0					0	1			0	1	0
Polycarpon tetraphyllum	present	OtherSuperAsterids	Caryophyllales	Caryophyllaceae	0	0	0		1	1	3	0				3	0	0	1		0	0	1		1							0		1		2	0
Polycnemum majus	present	OtherSuperAsterids	Caryophyllales	Amaranthaceae	0	0	0	1	0	0	3	0	0				0	0	1	0	0	0	0			0				0				1
Polygala pauciflora	present	Fabids	Fabales	Polygalaceae	0	0	0							1			0	0			1		1				0		0					1
Polypremum procumbens	present	Lamiids	Lamiales	Tetrachondraceae	0	0	0	2	1	1	2&3	0	0	1		3&4	0	1	1	1	0	0	1	1	0	1	0	1	0		0	0	1	1	1	0	2
Pontederia cordata	present	Commelinids	Commelinales	Pontederiaceae	0	0	0	1	1	1	1	1	1	2		2	0	0	1	1	1	0	0	1				0	0		0						0
Populus tremuloides	present	Fabids	Malpighiales	Salicaceae	0	0	0					1&2		1			1	0	0														1	1
Portulaca grandiflora	present	OtherSuperAsterids	Caryophyllales	Portulacaceae	0	0	0			1	3	2		3&4		4	0	1		0	0	0	1			0						0	1	1	1	2	0
Portulaca quadrifida	present	OtherSuperAsterids	Caryophyllales	Portulacaceae	0	0	0		1	1	0&2						0	1	1		0	0	1						0				1
Portulacaria afra	present	OtherSuperAsterids	Caryophyllales	Didieraceae	0	0	0	3		1	3	0	0	2			0					0	1								0
Posidonia australis	present	OtherMonocots	Alismatales	Posidoniaceae	0	0	0	1				0		0	0		0	0	0						0		2		0	1
Posidonia oceanica	present	OtherMonocots	Alismatales	Posidoniaceae	0	0	0	1				0	0	0	0		0&1		0								2			1
Posoqueria latifolia	present	Lamiids	Gentianales	Rubiaceae	0	0	0	3	1	1	3	0	0	1		3	0	1	1	1	1	0	1	1	0	1	0	0	0	1	0	0	1	1	1		2
Potamogeton berchtoldii	present	OtherMonocots	Alismatales	Potamogetonaceae	0	0	0		0	0	2	0		3	0	0	1		1	0		0	0		0	0	2		0				0
Potentilla indica	present	Fabids	Rosales	Rosaceae	0	0	0		1	1	3	2		4	0	3	0	0	1	0	0	0	1	1	0	0			0				0	1			2
Pothoidium lobbianum	present	OtherMonocots	Alismatales	Araceae	0	0	0	1	1	1	1	0&1	1	0	0	1	0&1	0	1	0		0	0		0	0	2	0	0	0	0			0			0
Premna microphylla	present	Lamiids	Lamiales	Lamiaceae	0	0	0	2	1	1	2&3	0	0				0	0	1	1	1	0	1	1	0	1					0		1	1	1
Primula sieboldii	present	OtherSuperAsterids	Ericales	Primulaceae	0	0	0	3	1	1	3	0	0	3			0	0	1	1	0	0	1				0		0		0	0	1	1	1
Prionium serratum	present	Commelinids	Poales	Thurniaceae	0	0	0		1	1	1	1		2			0	0	1	0	0	0	0	1				0		0	0	0	1	1		0
Prionotes cerinthoides	present	OtherSuperAsterids	Ericales	Ericaceae	0	0	0				3	0	0	3			0	0		1	0		1		0	1			0				1	1	1	0
Prostanthera calycina	present	Lamiids	Lamiales	Lamiaceae	0	0	0	2	1	1	0&1&2&3	0	0	1	1		0	0	1	1	1	0	1	1	0	1	0	0	0	0	0		1	1	1
Prunus persica	present	Fabids	Rosales	Rosaceae	0	0	0		1	1	3	2		0	1	3	0	0	1		0	0	1	1	0			1		0	0			1		1	2
Pseudonemacladus oppositifolius	present	Campanulids	Asterales	Campanulaceae	0	0	0	3	1	1	3	0	0	1	1&2	2&3	0	1	1	1	1		1	1	1	1	0				0		1	1	1	0	2
Pseudophoenix vinifera	present	Commelinids	Arecales	Arecaceae	0	0	0	1	1	1	1	1	1	2	0	1	0	0	1	1		0	1		1	1	1				0	0	1	0			0
Psilocaulon parviflorum	present	OtherSuperAsterids	Caryophyllales	Aizoaceae	0	0	0		0								0	1	1	0	0	0	0		0				0	0			1	1		0
Psiloxylon mauritianum	present	Malvids	Myrtales	Myrtaceae	0	0	0	3	1	1	3	1&2	1	2		3	0	0	1	0	0	0	1		0	0				0	0	0	1	1		0	2
Pternandra coerulescens	present	Malvids	Myrtales	Melastomataceae	0	0	0	2		1	2	1	1	3	2	3	0				0	0	1	1	0	0		0	0	0	0	0	1	1		1	2
Pterospermum celebicum	present	Malvids	Malvales	Malvaceae	0	0	0	3	1	1	3	2		3	2		0		1	0		0	1							1			1	1	1
Pterospora andromedea	present	OtherSuperAsterids	Ericales	Ericaceae	0	0	0		1	1	3	1		3		4	0	0	1	0&1	0	0	1	1	0		0		0	1		0	1	1	1	0	2
Pterostemon rotundifolius	present	OtherSuperRosids	Saxifragales	Iteaceae	0	0	0	3	1	1	3	0	1	3	2		0	1	1	0&1	0	0	1	0	0		0	1		1	0	0	1	1	1	0
Pterygiella duclouxii	present	Lamiids	Lamiales	Orobanchaceae	0	0	0		1							3		0	1	1	1		1			0&1		1	0								0
Ptychopetalum petiolatum	present	OtherSuperAsterids	Santalales	Olacaceae	0	0	0	3	0	0	2&3	0	0		1	3	0	0	1			0	0			0				0	0			1			0
Puelia ciliata	present	Commelinids	Poales	Poaceae	0	0	0		0			1					1	0	1	0					1	0					0			1	1
Puelia olyriformis	present	Commelinids	Poales	Poaceae	0	0	0		0	0		1			0		0&1	0	1			0	0		1	0	2		0		0			1	1
Punica granatum	present	Malvids	Myrtales	Lythraceae	0	0	0		1&2	1	3	2		4	2	3	0	1	1	1		0	1	1	0	0		1	0	0		0		1		0&1	2
Purdiaea nutans	present	OtherSuperAsterids	Ericales	Clethraceae	0	0	0		1		3	1	1	2&3	0		0	0	1	0	0		1		0		0		0		0		1		1	0
Putranjiva roxburghii	present	Fabids	Malpighiales	Putranjivaceae	0	0	0		0	0	2&3	0		2	1		1	0	1		0	0	0		1		2	0	0	0		0	1			0
Putranjiva zeylanica	present	Fabids	Malpighiales	Putranjivaceae	0	0	0	0	0	0&1	0	0	0	1	1		1	0	1	0		0		1	0	0	2	1	0	0	0	0	1	0
Puya chilensis	present	Commelinids	Poales	Bromeliaceae	0	0	0	1	1	1	1	1	1	2		1	0	0	1	0	0	0	1	1	0	0		1	0	0	0	0		1		0	0
Puya raimondii	present	Commelinids	Poales	Bromeliaceae	0	0	0		1	1	1	1					0	0&1	1	0	0	0	1	1	0	0					0			1
Pyrola rotundifolia	present	OtherSuperAsterids	Ericales	Ericaceae	0	0	0		1	1	3	1		3	2	3	0	0	1		1	0	1		0		0		0		0		1		1	0	2
Qualea grandiflora	present	Malvids	Myrtales	Vochysiaceae	0	0	0	1	1	1	3	0	0	2	2	3	0	0	1	0&1	1	0	1		0	0	0	1		0&1	0	0	1	1	1		0&2
Quercus rubra	present	Fabids	Fagales	Fagaceae	0	0	0			0	1&2	0&1&2		2&3&4	1		1	1		1	0	0	0						0							0
Quiina pteridophylla	present	Fabids	Malpighiales	Ochnaceae	0	0	0			1						3		0				0	1					0	0					1			2
Quillaja saponaria	present	Fabids	Fabales	Quillajaceae	0	0	0	3	1&2	1	3	1&2	1	3	2		0&1	0	1	0	0	0	1	1	0	0	0	1				0	0		0
Quinchamalium chilense	present	OtherSuperAsterids	Santalales	Schoepfiaceae	0	0	0	3	1	1	3	0	0	0	0		0	1	1	1	0	0	1	1	1	0	0	0	0		0			1
Quintinia verdonii	present	Campanulids	Paracryphiales	Paracryphiaceae	0	0	0	3	1	1	3	0	0	2&3	2	4	0	1	1	0	0	0	1	1	0	0	0	1			0	0	1	1	1	0&1	2
Rafflesia keithii	present	Fabids	Malpighiales	Rafflesiaceae	0	0	0		0	0	3	2				1	1	1	1	0	0	0	0														1
Ranunculus acris	present	OtherEudicots	Ranunculales	Ranunculaceae	0	0	0		1			2		4	0	4	0	0	1	0	0	1	1	1	0	0	2	0	0	0	1	1	0	1			0
Rapatea paludosa	present	Commelinids	Poales	Rapateaceae	0	0	0	1	1	1	1	1	1	2	0		0		1		0	0	1				0	0		1	0		1	1
Ravenala madagascariensis	present	Commelinids	Zingiberales	Strelitiziaceae	0	0	0	1	1	1	1	1		2	2		0	1	1	0&1	1	0	1	0	0	0		0	0	0	0	0	1	1	1	0
Reaumuria soongarica	present	OtherSuperAsterids	Caryophyllales	Tamaricaceae	0	0	0		1	1	3	1		2			0	0	1	0	0	0	1						0
Recchia mexicana	present	Fabids	Fabales	Surianaceae	0	0	0	3	1	1	3	1	1						1			0	1								0
Reevesia thyrsoidea	present	Malvids	Malvales	Malvaceae	0	0	0	3	1	1	3	2		3	1	3	0	0	1	0&1	0	0	1		1		2	1	0	0			1	0			2
Rehmannia glutinosa	present	Lamiids	Lamiales	Orobanchaceae	0	0	0	2	1	1	3	0	0			3	0		1	1	1	0	1		0						0			1			0
Reichenbachia hirsuta	present	OtherSuperAsterids	Caryophyllales	Nyctaginaceae	0	0	0	0	0	0	3	0	0	0	0	3	0	0	1	1	0	0	0	1	0	0	0		0	0	0			0			0
Renealmia alpinia	present	Commelinids	Zingiberales	Zingiberaceae	0	0	0		1	1	1	0		2			0	1	1	1	1	0	1	1				1		0		0	1	1		0
Reseda alba	present	Malvids	Brassicales	Resedaceae	0	0	0		1&2	1	3	1&2		3				0	1	0&1	1	0	1										1			1
Reynoutria sachalinensis	present	OtherSuperAsterids	Caryophyllales	Polygonaceae	0	0	0		0	0	3	1						0	1	1		0			0						0	0		1	0&1
Rhabdodendron amazonicum	present	OtherSuperAsterids	Caryophyllales	Rhabdodendraceae	0	0	0		1	1	3	2		0	0	3&4	0	0	1	1	0	0	1	0	0	0		0	0	1				1			2
Rhabdodendron macrophyllum	present	OtherSuperAsterids	Caryophyllales	Rhabdodendraceae	0	0	0		1	1	3	2		0	1	3&4	0	0	1	1	0	0	1	0		0		0	0	1				1			0
Rhamnus cathartica	present	Fabids	Rosales	Rhamnaceae	0	0	0	2	0&1	0&1	2	0	0	3	0	3	0	0	1		0	0	0&1	1	0		0	1	0		0	0	1	1	1		2
Rhizanthes lowii	present	Fabids	Malpighiales	Rafflesiaceae	0	0	0		2	1					2		0	1	1	1	0	0	0					0	0		0
Rhizophora stylosa	present	Fabids	Malpighiales	Rhizophoraceae	0	0	0	2	1	1	2	1	1	1	1	3	0	1	1	0&1	0	0	1	0	0	0	0	0		1	0	0	1	1	1	0	2
Rhododendron hippophaeoides	present	OtherSuperAsterids	Ericales	Ericaceae	0	0	0		1	1	3	1				3	0		1	1	1	0	1		0						0		1	1	1		2
Rhodohypoxis milloides	present	OtherMonocots	Asparagales	Hypoxidaceae	0	0	0	1	1	1	1	1	1	2			0	1	1	1	0	0	0		0	1	0	1			0	0	1	1		0
Rhodoleia championii	present	OtherSuperRosids	Saxifragales	Hamamelidaceae	0	0	0		1	1		0&1&2		1	2	3	0	0	1	0&1	1	0	1	1	0	0	0&1	0	1				1	1	0	0	0&2
Rhoiptelea chiliantha	present	Fabids	Fagales	Juglandaceae	0	0	0		0	1	0	1		1	0	3	0&1	0	1	0	0	0	0		0	0		0	0			0	1	1	0		2
Rhopalocarpus lucidus	present	Malvids	Malvales	Sphaerosepalaceae	0	0	0		1	1	2	2		1&2	1&2		0	0	1	0	0	0	1	1		0	0	1	0		0		1	1	1
Rhynchocalyx lawsonioides	present	Malvids	Myrtales	Penaeaceae	0	0	0	3	1&2	1	3	0&1	0	1	2	3	0	0	1	0	0	0	1	1	0	0	0	1	0	0	0	0	1	1	1	0	2
Rhynchoglossum notonianum	present	Lamiids	Lamiales	Gesneriaceae	0	0	0	2&3	1	1	3	0	0	1	2		0	0	1	0&1	1	0	1		0	1	0				0	0	1	1	1	1
Rhynchoryza subulata	present	Commelinids	Poales	Poaceae	0	0	0		0			1							1					1	0	0									0
Rhynchospora latifolia	present	Commelinids	Poales	Cyperaceae	0	0	0					0			0		0	0	0						0			0
Ribes aureum	present	OtherSuperRosids	Saxifragales	Grossulariaceae	0	0	0	3	1	1	3	0	0	1		4	0	1	1	0	0	0	1		0	0	0		0	1	0	0		1	1	1	1
Ribes fasciculatum	present	OtherSuperRosids	Saxifragales	Grossulariaceae	0	0	0	3	1	1	3	0	0				0	1	1		0	0	1	1	0						0			1
Ripogonum elseyanum	present	OtherMonocots	Liliales	Rhipogonaceae	0	0	0	1	1	1	1	1	1	2			0	0	1	0	0	0	0		0	0	1		0		0		1			0
Ripogonum scandens	present	OtherMonocots	Liliales	Rhipogonaceae	0	0	0	1	1	1	1	1	1				0		1		0	0	1					0	0	0	0
Rivina humilis	present	OtherSuperAsterids	Caryophyllales	Petiveriaceae	0	0	0	2	0	0	2	0	0	0	0		0	0	1	0	0	0	0	1	0	0		1	0	0	0			1
Roridula dentata	present	OtherSuperAsterids	Ericales	Roridulaceae	0	0	0		1	1	3	0	0	2	0		0	0	1	0	0	0	1		0		0		0		0		1		1	0
Roridula gorgonias	present	OtherSuperAsterids	Ericales	Roridulaceae	0	0	0	3	1	1	3	0	0	2	1&2	3	0	1	1	0	0	0	1	1	0	0	0		0	0	0	0	1	1	1	0	0
Roupala montana	present	OtherEudicots	Proteales	Proteaceae	0	0	0		0	0	2	0		0	1	3	0	0	1	0	0	0	0		0	1	0	0	0		0			1			1
Rourea minor	present	Fabids	Oxalidales	Connaraceae	0	0	0		1	1	3	1		3	1	3	0	0	1	1	0	0	1				0		0				0	1			2
Roussea simplex	present	Campanulids	Asterales	Rousseaceae	0	0	0	2&3	1	1	2&3	0					0	0	1	0&1	0		1		0		2	0						1	1	0
Ruppia maritima	present	OtherMonocots	Alismatales	Ruppiaceae	0	0	0	0				0	0	1&2&3	0	3	0	0	0								2		0		0	0	0	0
Ruppia megacarpa	present	OtherMonocots	Alismatales	Ruppiaceae	0	0	0	0				0		3	0		0		0										0				0	0
Ruptiliocarpon caracolito	present	Fabids	Celastrales	Lepidobotryaceae	0	0	0	3	1	1	3	1	1	1	1		0&1	0	1	0	0	0	1	1	1	0		0		1	0	0	1	1		0
Ruta graveolens	present	Malvids	Sapindales	Rutaceae	0	0	0	2&3	1	1	2&3	1	1	3	2	3	0	0	1	0	0	0	1	1	0	1		1	0	0	0	0	1	1		0	2
Sabal minor	present	Commelinids	Arecales	Arecaceae	0	0	0	1	1	1	1	1	1	2		1	0	0	1		0	0	1		1	1	1	1	0	0	0	0	1	1	1	0	0
Sabia swinhoei	present	OtherEudicots	Proteales	Sabiaceae	0	0	0	3	1	1	3	0	0	1	1	3	0	0	1	0	0	0	1	1	0		0	0		1	0		1	1	1		2
Saccifolium bandeirae	present	Lamiids	Gentianales	Gentianaceae	0	0	0	2&3	1	1	2&3	0	0	1		3	0	0	1	1	0	0		0	0	1	0	0	0	1	0	0	1	1		0	2
Sacoglottis amazonica	present	Fabids	Malpighiales	Humiriaceae	0	0	0	3	1	1	3	1	0	3	0		0		1	0&1	0	0	1	0	0&1			1			0	0	1	1	1
Sagina procumbens	present	OtherSuperAsterids	Caryophyllales	Caryophyllaceae	0	0	0		1	1	2	0		3			0	0	1	0	0	0	1								0			1
Sagittaria lichuanensis	present	OtherMonocots	Alismatales	Alismataceae	0	0	0		1	1	1	2			0		1	0	1	0	0	0	1			0	2		0		0	1	0	1	0
Salicornia bigelovii	present	OtherSuperAsterids	Caryophyllales	Amaranthaceae	0	0	0		0								0		1		0													1
Salix reticulata	present	Fabids	Malpighiales	Salicaceae	0	0	0	0				0		1	2	3	1	0							0	0							1	1	1	0	2
Salpiglossis sinuata	present	Lamiids	Solanales	Solanaceae	0	0	0		1	1	3	0		1			0	0	1		1	0	1	1				1	0	0		0	1
Salsola canescens	present	OtherSuperAsterids	Caryophyllales	Amaranthaceae	0	0	0	3	0	0	3	0	0		0	4	0	0	1	0	0	0	1		1	0			0	1	0	0	1	1			1
Salvadora angustifolia	present	Malvids	Brassicales	Salvadoraceae	0	0	0	2	1	1	2	0	0	1		3	0	0	1		1	0	1		0	1	0		0	0	0	0	1	0			0
Samolus repens	present	OtherSuperAsterids	Ericales	Primulaceae	0	0	0				3	0	1	1&2&3			0	1			0		1				0		0				1	1	1	2
Sanango racemosum	present	Lamiids	Lamiales	Gesneriaceae	0	0	0	1&2	1	1	2&3	0	0	1		3	0	0	1	1	1	0	1				0		2	0	0	0	1	1		0	2
Sanicula gregaria	present	Campanulids	Apiales	Apiaceae	0	0	0	3	1	1	3	0	0	1		4	0&1	1	1	0&1	0	0	1	1				1	0	0	0	0	1	1	0		2
Santalum album	present	OtherSuperAsterids	Santalales	Santalaceae	0	0	0	2	0	0	2	0	0	2&3	0	2&3&4	0	0	1	1	0	0			0	0	0	1			0	0	1	1	1	2	2
Sararanga sinuosa	present	OtherMonocots	Pandanales	Pandanaceae	0	0	0		0					4	0	0	1		1	0				0				1		0				1
Sarcandra chloranthoides	present	Chloranthales	Chloranthales	Chloranthaceae	0	0	0					0		0	0	4	0		0					0			0	0	1	0				0			1
Sarcobatus vermiculatus	present	OtherSuperAsterids	Caryophyllales	Sarcobataceae	0	0	0		0	0	0			1	0		1	1	0&1	1	0	0	0									0	1
Sarcolaena oblongifolia	present	Malvids	Malvales	Sarcolaenaceae	0	0	0		1	1	1&3	2		2	1		0	0	1	0	0	0	1	1	0	0	0	1	0	0		0	1	1	1	0
Sarcosperma laurinum	present	OtherSuperAsterids	Ericales	Sapotaceae	0	0	0	3	1	1	3	0	1	0	0		0	0	1		0	0	1		0		0	0	0		0		1	1	1	0
Sargentodoxa cuneata	present	OtherEudicots	Ranunculales	Lardizabalaceae	0	0	0	1	2	2	1	1	1	4	0	2&3	0	0	1	0	0	0	1	1	0		2	0	0	1	0	0	0	1	0		2
Sarracenia purpurea	present	OtherSuperAsterids	Ericales	Sarraceniaceae	0	0	0		1	1	3	2	1	3	2	4	0	0	1	0	0	0	1	1	0&1	0	2	1	0	0	0	0	1	1	1	0	2
Sartidia dewinteri	present	Commelinids	Poales	Poaceae	0	0	0	1	0	0		0	0		0		0	0	1	0		0	0	1					0		0				0
Saruma henryi	present	Magnoliids	Piperales	Aristolochiaceae	0	0	0		1	1	1	2		4	2	1	0	1	1	0	0	0	1	1	0		0	0	0	1	0	0	1	0		0	0
Saurauia kegeliana	present	OtherSuperAsterids	Ericales	Actinidiaceae	0	0	0		1	1	3	2	0	3	2		0	0	1	0&1	0	0	1		0		0	0	0		0		1		0	0
Saururus cernuus	present	Magnoliids	Piperales	Saururaceae	0	0	0					1		3	1	1	0	0	0					1	0			0		0			1	1	0
Sauvagesia erecta	present	Fabids	Malpighiales	Ochnaceae	0	0	0	3	1	1	3	0	1	2	2	3	0	0	1	0	0	0	1	0	0	0	0&1	0	0	1	0	0	1	1	1	1	2
Saxifraga cernua	present	OtherSuperRosids	Saxifragales	Saxifragaceae	0	0	0	3	1	1	3	1	1	1	2		0	1	1	0	0	0	1	1	0	0			0	0	0	0	1	1	0
Scaevola aemula	present	Campanulids	Asterales	Goodeniaceae	0	0	0	3	1	1	3	0		1		3	0	1	1	0&1	1	0	1	1	0		0	0						1	1		2
Scheuchzeria palustris	present	OtherMonocots	Alismatales	Scheuchzeriaceae	0	0	0	1	1	1	1	1				0	0		1	0	0	0	0		0	0	2	0	0		0			0&1
Schinus molle	present	Malvids	Sapindales	Anacardiaceae	0	0	0	3	1	1	3	1	1	2	0	3	1	0	1	0&1	0	0	1	1	0	0	1	1	0	0	0	0	1	1	0		2
Schisandra chinensis	present	ANA	Austrobaileyales	Schisandraceae	0	0	0		0&1			0&1		4	1&2	4	1	0	1	0	0	1	0		0	0	2	0	0			1	0	1	0		0
Schizanthus grahamii	present	Lamiids	Solanales	Solanaceae	0	0	0		1	1	3	0	0	1			0	0	1		1	0	1	1			0	1	0	0	0	0	1	1
Schizanthus pinnatus	present	Lamiids	Solanales	Solanaceae	0	0	0		1	1	3	0		1					1		1	0	1					1						1
Schlegelia fuscata	present	Lamiids	Lamiales	Schlegeliaceae	0	0	0	2		1	2&3	0	0	1	2	3		0		1	1		1	1	0				0	0			1	1	1	0	0
Schoepfia schreberi	present	OtherSuperAsterids	Santalales	Schoepfiaceae	0	0	0	3	1	1	3	0	0	2	0	4	0	0	1	1	1	0	1	1	0	1	0	1	0		0	0	1	1	1	2	1
Schotia brachypetala	present	Fabids	Fabales	Fabaceae	0	0	0	3	1	1	3	1	1	0	1&2	3	0	0	1	0	0	0	1	1	0	0		1			0						2
Schwalbea americana	present	Lamiids	Lamiales	Orobanchaceae	0	0	0		1	1	3	0					0		1				1			1										0
Schwenckia americana	present	Lamiids	Solanales	Solanaceae	0	0	0	3	1	1	3	0	0	1			0	0	1		0	0	1	1	0	0	2		0		0	0	1	1
Sciaphila densiflora	present	OtherMonocots	Pandanales	Triuridaceae	0	0	0		1	0		1	0	4	0		0&1		1		0	0	0						0		0		0
Scleranthus annuus	present	OtherSuperAsterids	Caryophyllales	Caryophyllaceae	0	0	0		0	0	3	0	1	1	0		0	0	1		0	0	0	0	1	0				0	0	0	1	1	0
Sclerolaena obliquicuspis	present	OtherSuperAsterids	Caryophyllales	Amaranthaceae	0	0	0	3		0		0	0	1&2	0			0			0	0	1						0		0		1				1
Scorodocarpus borneensis	present	OtherSuperAsterids	Santalales	Strombosiaceae	0	0	0		1	1	3	1		2&3	0		0	0	1		0	0	1		0	1		0		0	0	0	1	1
Scutellaria indica	present	Lamiids	Lamiales	Lamiaceae	0	0	0	2	1	1	3	0	1			3	0	0	1	1	1	0	1	1	0						0			1			0
Scyphostegia borneensis	present	Fabids	Malpighiales	Salicaceae	0	0	0	1	1	1	1	0	0	4	2	3	1	0	1	1	0	0	0&1		1	0	2	1	0	1	0		1	0			0
Sedum x rubrotinctum	present	OtherSuperRosids	Saxifragales	Crassulaceae	0	0	0			1							0	0			0	0	1						0
Seguieria aculeata	present	OtherSuperAsterids	Caryophyllales	Petiveriaceae	0	0	0		0	0		2							1				0											0&1
Sesamum indicum	present	Lamiids	Lamiales	Pedaliaceae	0	0	0	3	1	1	3	0	0	1	2	4	0	0	1	1	1	0	1	1	0	1	0	1	0	1	0	0	1	1	1	0	0
Sesuvium portulacastrum	present	OtherSuperAsterids	Caryophyllales	Aizoaceae	0	0	0		0	0	3	2		2&3		3	0	1	1	1	0	0	0										1				0
Setchellanthus caeruleus	present	Malvids	Brassicales	Setchellanthaceae	0	0	0		1&2	1	3	2		2			0	0	1		0	0	1			0	0	0	0		0		1	1		0
Sextonia rubra	present	Magnoliids	Laurales	Lauraceae	0	0	0	1	1	1	1	1	2	0	0		0	0	1		0	0	1	0	0			0	2	1	0
Silene vulgaris	present	OtherSuperAsterids	Caryophyllales	Caryophyllaceae	0	0	0		1	1	3	1	1			4	0&1	0	1		0&1	0	1	1	0					0	0		1	1	0	2	1
Silvianthus bracteatus	present	Lamiids	Lamiales	Carlemanniaceae	0	0	0	0	1	1	2&3	0	0				0	1	1		1	0	1					1			0			1
Simmondsia chinensis	present	OtherSuperAsterids	Caryophyllales	Simmondsiaceae	0	0	0		0&1	0	2&3	1&2		2		3	1	0	1	0	0	0	0	0	0	0	2	0	0	0			1	1	0	0	0
Sinclairia palmeri	present	Campanulids	Asterales	Asteraceae	0	0	0		0	1	3						0		1		0	0	1											1
Siparuna decipiens	present	Magnoliids	Laurales	Siparunaceae	0	0	0		0&1			0&1		3&4	0	0	1	0	1	1	0				0	0	0	0	2	0			0	1	1
Siphonochilus kirkii	present	Commelinids	Zingiberales	Zingiberaceae	0	0	0	1	1	1	1	0	1	2			0	1	1			0	1								0		1
Sladenia celastrifolia	present	OtherSuperAsterids	Ericales	Sladeniaceae	0	0	0		1	1	3	1&2	0	2	1		0	0	1	0&1	0	0	1		0		0	0	0		0		1		1	0
Sloanea latifolia	present	Fabids	Oxalidales	Elaeocarpaceae	0	0	0		0	0	2	2		3			0	0	1	0	0	0		1	0	0	1	0	0	1		0	1	1	1
Smilax aspera	present	OtherMonocots	Liliales	Smilacaceae	0	0	0		1	1	1	1				0	0&1	0	1	0	0	0	1						0	0				1
Smilax glauca	present	OtherMonocots	Liliales	Smilacaceae	0	0	0		1	1	1	1		2	0&1	0	0&1	0	1	0	0	0	0&1		0	1	0	0					1	1
Solanum dulcamara	present	Lamiids	Solanales	Solanaceae	0	0	0	3	1	1	3	0	0	1		3	0	0	1	1	0	0	1		0	1	2	0	0		0	0	1	1		0	2
Sparganium eurycarpum	present	Commelinids	Poales	Typhaceae	0	0	0		0			0&1		0&1&2	0		1	0&1	1	0&1		0	0	1	1			0	0	1			1	1	1
Spathelia bahamensis	present	Malvids	Sapindales	Rutaceae	0	0	0	3	1	1	3	0	0	2			0	0	1	0	0	0	1	1		0				0	0
Spathiphyllum wallisii	present	OtherMonocots	Alismatales	Araceae	0	0	0	1	1	1	1	1	1	2	1	0	0	0	1	0	0	0	0		0					1	0	0	1	1	1	0
Spergularia marina	present	OtherSuperAsterids	Caryophyllales	Caryophyllaceae	0	0	0		1	1	3	0&1			2	3	0	0	1	0	0	0	1		0	0				0				1			0
Sphenoclea zeylanica	present	Lamiids	Solanales	Sphenocleaceae	0	0	0	3	1	1	3	0	0	2		3	0	1	1	1	0	0	1	0	0	1	0	1	0		0		1	1		0	2
Spigelia marilandica	present	Lamiids	Gentianales	Loganiaceae	0	0	0	3	1	1	3	0		1		3	0	0	1	1	0	0	1			1					0	0	1	1			1
Spinacia oleracea	present	OtherSuperAsterids	Caryophyllales	Amaranthaceae	0	0	0	2	0	0	2	0	0		0	4	1	0	0&1	0	0	0	0	1	1		0	1	0	0	0		1	1			1
Spiraea betulifolia	present	Fabids	Rosales	Rosaceae	0	0	0		1	1	3	1&2		3			0		1	0	0	0	1	1		0							0
Spiraeanthemum ellipticum	present	Fabids	Oxalidales	Cunoniaceae	0	0	0								0		0	0		1														1	0
Spiranthes cernua	present	OtherMonocots	Asparagales	Orchidaceae	0	0	0		1	1	1	0		2		0	0	1	1	0	1		1							0		0	1
Spirobassia hirsuta	present	OtherSuperAsterids	Caryophyllales	Amaranthaceae	0	0	0		0	0	3	0		0	0		0		1			0	0		0				0	0				1
Spirodela polyrhiza	present	OtherMonocots	Alismatales	Araceae	0	0	0					0		0	0&1	1	0	0	0						0					0	0			1			1
Spondias tuberosa	present	Malvids	Sapindales	Anacardiaceae	0	0	0		1	1	3	1	1	3	0	3	0		1		0	0	1	1	0	0		1	0	0	0			1	0		2
Stachyurus chinensis	present	Malvids	Crossosomatales	Stachyuraceae	0	0	0	2	1	1	2	1	1	3	2	3	0	0	1		0	0	1	1	0	0	0	1	0		0		1	1			2
Stachyurus praecox	present	Malvids	Crossosomatales	Stachyuraceae	0	0	0	2	1	2	0&2	1	1	3		3			1		0	0	1		0	0	0		0		0		1	1			2
Stackhousia minima	present	Fabids	Celastrales	Celastraceae	0	0	0	3	1	1	3	0	0	2			0	0	1		0	0				0			0	0	0		1	1
Staphylea trifolia	present	Malvids	Crossosomatales	Staphyleaceae	0	0	0	3	1	1	3	0	0	1&2	2		0	0	1	1	0	0	1	1	0	1	0	1	0	1	0	0	1	1	1	0
Staurogyne concinnula	present	Lamiids	Lamiales	Acanthaceae	0	0	0		1		3	0				3	0		1	0&1			1														0
Stegnosperma cubense	present	OtherSuperAsterids	Caryophyllales	Stegnospermataceae	0	0	0		1	1	3	1		2	0			0	1			0	0					0				0	1
Stegnosperma halimifolium	present	OtherSuperAsterids	Caryophyllales	Stegnospermataceae	0	0	0		1	1	3	1	0	3	0	3	0	0	1	0	0	0	1	1	1	0		1		1	0	0	1	1			0
Stegolepis ligulata	present	Commelinids	Poales	Rapateaceae	0	0	0		1	1	1	1		2			0	0	1	1	0	0	1		0&1			0	0			0	1	1	1	0
Stellaria media	present	OtherSuperAsterids	Caryophyllales	Caryophyllaceae	0	0	0	1&2&3	1	1	3	0&1	0			4	0	0	1	0	0	0	1	1	0	0					0	0		1			1
Stemodiopsis ruandensis	present	Lamiids	Lamiales	Linderniaceae	0	0	0		1	1	3	0							1		1
Stenomeris borneensis	present	OtherMonocots	Dioscoreales	Dioscoreaceae	0	0	0	1	1	1	1	1	1				0	1	1		0	0							0		0			1
Sterculia apetala	present	Malvids	Malvales	Malvaceae	0	0	0		0	0	3	2		3	1&2		0&1	0	1	1	0	0					2		0			0	1	1	1	0
Stewartia sinensis	present	OtherSuperAsterids	Ericales	Theaceae	0	0	0		1	1	3			3	1&2		0	0	1			0	1					1			0	0	1
Stifftia chrysantha	present	Campanulids	Asterales	Asteraceae	0	0	0			1	3						0			1	0	0	1											1
Stimpsonia chamaedryoides	present	OtherSuperAsterids	Ericales	Primulaceae	0	0	0				3	0	0	3	2		0	0			0		1		0								1		1	2
Strasburgeria robusta	present	Malvids	Crossosomatales	Strasburgeriaceae	0	0	0		2		3	1	0	3&4	0	3&4	0	0	1	0	0	0&1	1		0	0	0	1	0	1	0		1	1		0	2
Stratiotes aloides	present	OtherMonocots	Alismatales	Hydrocharitaceae	0	0	0		1	1	1					0			1		0	0	1													1
Strelitzia nicolai	present	Commelinids	Zingiberales	Strelitiziaceae	0	0	0		1	1	1	0		2			0	1	1			0	1	1					0				1
Strephonema pseudocola	present	Malvids	Myrtales	Combretaceae	0	0	0		1	1	3	1	1			3	0	1	1			0	1						0		0			1			2
Streptocarpus holstii	present	Lamiids	Lamiales	Gesneriaceae	0	0	0	3	1	1	3	0	0				0	0	1	1	1	0	1	1	0				0	0		0	1	1	1	1
Streptochaeta angustifolia	present	Commelinids	Poales	Poaceae	0	0	0		0		1	1					0	0	1			0			1	0				0				1
Streptogyna americana	present	Commelinids	Poales	Poaceae	0	0	0	0	0			0	0				0		1					1	0	0		0		0	0			1
Streptothamnus moorei	present	OtherSuperAsterids	Berberidopsidales	Berberidopsidaceae	0	0	0		1	1	3	2				3	0	0	1	0	0	0	1	1			0&1	0	0					1		1	2
Striga asiatica	present	Lamiids	Lamiales	Orobanchaceae	0	0	0		1	1	3	0					0	0	1	1	1		1	1	0			1								0
Strombosia grandifolia	present	OtherSuperAsterids	Santalales	Strombosiaceae	0	0	0		1	1	3	0			0	3	0	1	1			0	1		0			1						1			2
Stylidium graminifolium	present	Campanulids	Asterales	Stylidaceae	0	0	0	0	1	1	3	0	0	1	2	4	0	1	1	0&1	1	0	1		1		2	0	0	0	0	0	1			0	0
Stylobasium spathulatum	present	Fabids	Fabales	Surianaceae	0	0	0	3	0	0	3	1	1	0	1		0	0	1		0	0	0	1	0	0	2	0	0		0
Stylochaeton bogneri	present	OtherMonocots	Alismatales	Araceae	0	0	0					0		0	1&2	0	1	0		1			0	1	0	0	2	0	0	0				1		0&1
Styrax officinalis	present	OtherSuperAsterids	Ericales	Styracaceae	0	0	0	3	1&2	1	3	1&2	1	2	2	3	0	1	1	1	0	0	1	1	0	1	0	1	0		0	0	1	1	1	0	2
Suaeda altissima	present	OtherSuperAsterids	Caryophyllales	Amaranthaceae	0	0	0	3	0	0	3	0	0	3	0	4	0	0	1	1	0	0	1					1	0	0	0	0	1				1
Suregada boiviniana	present	Fabids	Malpighiales	Euphorbiaceae	0	0	0		0&1	0		1&2		2	0		0&1	0	1	0					0		2		0					1	0&1
Swietenia macrophylla	present	Malvids	Sapindales	Meliaceae	0	0	0	3	1	1	3	1	0	3	2		0	0	1	0&1	0	0	1		1		1	1	0	1	0	0	1	1	1	0
Symmeria paniculata	present	OtherSuperAsterids	Caryophyllales	Polygonaceae	0	0	0		1	1	1	2		2		3	1	0	1		0	0	0					1	0	0	1						2
Symphionema montanum	present	OtherEudicots	Proteales	Proteaceae	0	0	0		0	0	2	0		0	0&1	3	0	0	1	0	0	0	0	0	0	1	0	0	0	1				1			1
Symplocarpus foetidus	present	OtherMonocots	Alismatales	Araceae	0	0	0		0	1	0	0		0	0	1	0	0	1	0	0	0	0		0	0	2	0	0	0	0			1		1	0
Symplocos zizyphoides	present	OtherSuperAsterids	Ericales	Symplocaceae	0	0	0		1	1	3	2		2	1&2		0	1	1	0&1	0	0	1		0&1	0&1	0	0	0			0	1	1	1	0
Syngonanthus flavidulus	present	Commelinids	Poales	Eriocaulaceae	0	0	0	1	1	1	1	0	0	2	0		0	0	1	1		0	1	1	0		0	1	0	0	0	0	1	1
Syringa vulgaris	present	Lamiids	Lamiales	Oleaceae	0	0	0		1	1	2	0		1	1	3	0	0	1	1	0	0	1	1		1						0	1	1	1		2
Tabernaemontana divaricata	present	Lamiids	Gentianales	Apocynaceae	0	0	0	3	1&2	1	3	0	0	1		4	0	0	1	1	0	0	1	1	0	1	0		0	1	0	0	0	1	1	0	2
Tacca chantrieri	present	OtherMonocots	Dioscoreales	Taccaceae	0	0	0		1	1	1	1			2	1	0	1	1	1	0	0	1		0		0			1				1		1	0
Tacca leontopetaloides	present	OtherMonocots	Dioscoreales	Taccaceae	0	0	0		1	1	1	1		2	2		0	1	1		0	0	1	0			0
Takhtajania perrieri	present	Magnoliids	Canellales	Winteraceae	0	0	0	0&1&3	2	2	0&2&3	2	2	1	2		0	0	1	0&1	0	0	1	0	0	0	2	0	0	0	0		1	0
Talinopsis frutescens	present	OtherSuperAsterids	Caryophyllales	Anacampserotaceae	0	0	0		1			2		2		4	0	0	1		0			1				0	0			0		1	1	2	1
Talinum caffrum	present	OtherSuperAsterids	Caryophyllales	Talinaceae	0	0	0		1	1	0&1&2&3						0	0	1		0	0	1	1
Talinum paniculatum	present	OtherSuperAsterids	Caryophyllales	Talinaceae	0	0	0		1	1	1&3	1&2		2	2	4	0	0	1	0	0	0	1				0		0					1		2	0
Tamarindus indica	present	Fabids	Fabales	Fabaceae	0	0	0		1	1	2&3	0		0			0	0	1	0&1	1	0	1		1	0		1	0					1
Tamarix chinensis	present	OtherSuperAsterids	Caryophyllales	Tamaricaceae	0	0	0	3	1	1	3	0	0			2&3&4	0		1	0	0	0	1	1	0	0	2		0		0	0		1	0		0
Tapiscia sinensis	present	Malvids	Huerteales	Tapisciaceae	0	0	0	3	1	1	3	0	0			3		0	1	1	0	0	1				0	1	0		0		1	1		0	2
Tapura guianensis	present	Fabids	Malpighiales	Dichapetalaceae	0	0	0	3	1	1	3	0	0	2	1		0	0	1	1	1	0	1	0		1	0	1			0	0	1	1	1
Tecophilaea cyanocrocus	present	OtherMonocots	Asparagales	Tecophilaeaceae	0	0	0	1	1	1	1	0	1	2			0	1	1	0&1	0	0	1		0	1		0	0		0	0	1	1		0
Tectona grandis	present	Lamiids	Lamiales	Lamiaceae	0	0	0		2	1		1					0	0	1	1	0	0	1		0	1			0					1
Tectona hamiltoniana	present	Lamiids	Lamiales	Lamiaceae	0	0	0	3	1	1	3	0	0	1			0		1	1	0	0	1	1	0			1	0		0	0	1	1
Telephium imperati	present	OtherSuperAsterids	Caryophyllales	Caryophyllaceae	0	0	0	3	1	1	3	0	0	2			0	0	1	0	0	0	1	1	0	0		1		0	0	0	1
Terminalia catappa	present	Malvids	Myrtales	Combretaceae	0	0	0	3	0	0	3	1	1	1&2	1	4	0&1	1	1	1	0	0	0		0	0		1	0	0	0	0	1	1	1		0&2
Tetracarpaea tasmannica	present	OtherSuperRosids	Saxifragales	Tetracarpaeaceae	0	0	0	2	1	1	2	0&1	1	3	2	3	0	0	1	0&1	0	0	1		0&1	0	1	0	0		0	0	0&1	0			0
Tetracentron sinense	present	OtherEudicots	Trochodendrales	Trochodendraceae	0	0	0	0	0	1	0	0	1	3	2	3	0	1	1	0	0	0	0	1	0	0	1	0	1	0	0	0	1	1	0	0	2
Tetracera asiatica	present	Dilleniales	Dilleniales	Dilleniaceae	0	0	0		1			2		0&1	2		0	0	1				1	1	0	0		0	0				0	1	0
Tetrachondra patagonica	present	Lamiids	Lamiales	Tetrachondraceae	0	0	0	2	1	1	2	0	0	1		3	0	0	1		0	0	1		0		0	1			0	0	1	1			2
Tetragonia tetragonoides	present	OtherSuperAsterids	Caryophyllales	Aizoaceae	0	0	0		0	0	1&2&3	0&1&2	0	3		3	0	1	1	0		0	0	1	0	0					0			1			0
Tetrameles nudiflora	present	Fabids	Cucurbitales	Tetramelaceae	0	0	0		0	0	2&3	0		3		3	1	1	1	1	0	0	0	1				0					1	1	0	1	2
Tetramerista crassifolia	present	OtherSuperAsterids	Ericales	Tetrameristaceae	0	0	0	2	1	1	2	0	0	3	0	3	0	0	1	0	0	0		0	0&1	0		0			0	0	1	1	1		2
Tetroncium magellanicum	present	OtherMonocots	Alismatales	Juncaginaceae	0	0	0	2	0	0	2	0	0	3	0	0	1	0	1	0		0	0	1	0	1	2	0		0	0		1	1
Tetrorchidium gabonense	present	Fabids	Malpighiales	Euphorbiaceae	0	0	0		0	0		0		2	0			0	1			0												0	0
Thalictrum minus	present	OtherEudicots	Ranunculales	Ranunculaceae	0	0	0		0	0		1&2		2&3&4	0	4	0	0	1	0	0	0	0	1	0	0		0	0	1			0				1
Theobroma cacao	present	Malvids	Malvales	Malvaceae	0	0	0	3	1	1	3	0	1	3		3	0	0	1	1	0	0	1	1	1		2	1	0	0	0	0	1	1		0	0
Thismia rodwayi	present	OtherMonocots	Dioscoreales	Thismiaceae	0	0	0	1	1	1	1	1	1					1	1		0	0	1				0&2				0			1		2
Thomandersia hensii	present	Lamiids	Lamiales	Thomandersiaceae	0	0	0	3	1	1	3	0	0	1	0&1&2		0	0	1		1	0	1								0		1
Thomandersia laurifolia	present	Lamiids	Lamiales	Thomandersiaceae	0	0	0	3	1	1	3	0	0	1	0&1&2		0	0	1		1	0	1	1	0						0	0	1	1	1	0
Thunbergia alata	present	Lamiids	Lamiales	Acanthaceae	0	0	0	3		1	3	0	0	1	1		0	0		1	1	0	1	1	0	1	0	1	0	1	0	0	1	1	1	0
Thurnia sphaerocephala	present	Commelinids	Poales	Thurniaceae	0	0	0		1			1						0	1	0				1				0						1
Thymelaea hirsuta	present	Malvids	Malvales	Thymelaeaceae	0	0	0	2	0	0	2	1	1	0	0		0	0	1	1	0	0	0				0		0		0			1		0	1
Thysanolaena latifolia	present	Commelinids	Poales	Poaceae	0	0	0	0	0			0	0	0	0		0		1	0				1	0	0				0	0			1	0
Ticodendron incognitum	present	Fabids	Fagales	Ticodendraceae	0	0	0					1		1	2		1	1	0		0				0			0	0	1			1	1		0
Tilia americana	present	Malvids	Malvales	Malvaceae	0	0	0		1	1	3	2		3	1	3	0	0	1	0	0	0	1	1	0	0	2	1	0	0		0	1	1			2
Tofieldia calyculata	present	OtherMonocots	Alismatales	Tofieldiaceae	0	0	0	1	1	1	1	1	1	2&3	2	2	0	0	1	0	0	0	0	1	0	0		1		0	0	0			0	0	0
Tovaria pendula	present	Malvids	Brassicales	Tovariaceae	0	0	0		2	1		1		4	2	2&3	0	0	1		0	0	1	1	0		1	0	0	1			1	1		0	2
Trachelium caeruleum	present	Campanulids	Asterales	Campanulaceae	0	0	0	3	1	1	3	0	0			3	0	1	1	1	0	0	1	1	0						0			1			1
Tradescantia spathacea	present	Commelinids	Commelinales	Commelinaceae	0	0	0	1	1	1	1	1	1	2	0&1		0	0	1	0	0	0	1		0	0			0		0		1	1	1
Tragopogon dubius	present	Campanulids	Asterales	Asteraceae	0	0	0	3	0	1	3	0	0	1	0	3	0	1	1	1	1	0	1		0	1	0	0					1	1	1		2
Triaenophora rupestris	present	Lamiids	Lamiales	Orobanchaceae	0	0	0	2	1	1	3	0	0	1	2		0	0	1	1	1	0	1	1	0		0	1		0	0	0	1	1		0
Trianthema portulacastrum	present	OtherSuperAsterids	Caryophyllales	Aizoaceae	0	0	0		0	0	3	0&1&2	1	0			0	0&1	1	1	0	0	0	1	0	0	1		0	0	0	0		1		1
Tribulus terrestris	present	Fabids	Zygophyllales	Zygophyllaceae	0	0	0	3	1	1	3	1	1	3	2		0	0	1	0	0	0	1						0		0	0	1				1
Trichilia emetica	present	Malvids	Sapindales	Meliaceae	0	0	0		1	1	3	1		1&2	1		0	0	1	0&1	0	0	1	0	1	0	0	1	0		0	0	1	1	1	0
Trichopus zeylanicus	present	OtherMonocots	Dioscoreales	Dioscoreaceae	0	0	0	1	1	1	1	1	1				0	1	1	1	0	0	0				0				0			1
Triglochin maritima	present	OtherMonocots	Alismatales	Juncaginaceae	0	0	0	1	1	1	1	1	1	4	0	0	0	0	1	0	0	0	0		0	0	2	0	0	0	0	0	1	0	0
Trigonia nivea	present	Fabids	Malpighiales	Trigoniaceae	0	0	0		1	1	3	1		2		3&4	0	0	1		1	0	1		1		0	0				0	1	1	1	0	1
Trigoniastrum hypoleucum	present	Fabids	Malpighiales	Trigoniaceae	0	0	0		1			1		2			0	0	1		1		1				0		0				1
Trillium erectum	present	OtherMonocots	Liliales	Melanthiaceae	0	0	0	1	1	1	1	1	1	2			0	0	1		0	0	1	1			0	0	0	1	0
Trimenia moorei	present	ANA	Austrobaileyales	Trimeniaceae	0	0	0		0&1&2			1&2		0	0	2	0&1	0	1	0	0	1	1	1	0	0	2	0	0	1	1			0			0
Triphyophyllum peltatum	present	OtherSuperAsterids	Caryophyllales	Dioncophyllaceae	0	0	0		1	1	3	1		3			0	0	1	0&1	0	0	1				0	0	0		0		1	1	1		0
Triplostegia glandulifera	present	Campanulids	Dipsacales	Caprifoliaceae	0	0	0		1	1	2&3	0		1	0	3&4	0	1	1	1	1	0	1	1		1	0		0		0		1				0&2
Trithuria cowieana	present	ANA	Nymphaeales	Hydatellaceae	0	0	0					0		0	0	1	1		0					1				0	0	0			0				0
Trithuria submersa	present	ANA	Nymphaeales	Hydatellaceae	0	0	0					0		0	0	1	1	0	0		0			1			1	0	0	1				0			0
Triuris hexophthalma	present	OtherMonocots	Pandanales	Triuridaceae	0	0	0	1	0	0	1	0	0	4			1		1			0	0						0		0		0
Trochodendron aralioides	present	OtherEudicots	Trochodendrales	Trochodendraceae	0	0	0					2		3&4	2	3	0	1	0					1	0		1	0	1	1		0	1	1	0	0	0
Tropaeolum majus	present	Malvids	Brassicales	Tropaeolaceae	0	0	0		1	1	3	1				3	0	0	1	0&1	1	0	1	1	0	0		0				0		1			2
Tropaeolum tricolor	present	Malvids	Brassicales	Tropaeolaceae	0	0	0		1	1	3	1		2	0	3	0	0	1	0	1	0	1	1	0		1	0	0			0	1	1	1	0	2
Turnera ulmifolia	present	Fabids	Malpighiales	Passifloraceae	0	0	0	3	1	1	3	0	0	2	2	0	0	0	1	0&1	0	0	1	1	0	0&1	0	0	0		0	0	1	1		1
Typha latifolia	present	Commelinids	Poales	Typhaceae	0	0	0					0		0	0	1	1	0	0									0	0					1			1
Uncarina grandidieri	present	Lamiids	Lamiales	Pedaliaceae	0	0	0	2	1	1	3	0	0			4	0	0	1	0&1	1	0	1	1	0	1	0	1	0	0	0	0		1			2
Urospatha sagittifolia	present	OtherMonocots	Alismatales	Araceae	0	0	0	1&2&3	0&1	0	1&2&3	0&1	0	0		1	0	0	1	0		0	0	0	0	0	2	0	0	0	0	0	1	1	1	0	0
Urtica dioica	present	Fabids	Rosales	Urticaceae	0	0	0		0	0	2	0		0	0	3	0&1	0	1	0&1	0	0	0					0	0					0			1
Utricularia alpina	present	Lamiids	Lamiales	Lentibulariaceae	0	0	0	0		1		0	0	1		4	0	0		0&1	1	0	1	0	0	0&1							1	1		0	2
Vaccinium uliginosum	present	OtherSuperAsterids	Ericales	Ericaceae	0	0	0		1	1	2&3	1		0&3		3	0	1	1	1	0	0	1		0	0					0	0	1	1	1		2
Vahlia capensis	present	Campanulids	Vahliales	Vahliaceae	0	0	0	3	1	1	3	0	0	1	2		0	1	1	0	0	0	1	1	0	0	0	1	0	0	0	0	1	1	0
Vahlia digyna	present	Campanulids	Vahliales	Vahliaceae	0	0	0	3	1	1	3	0	0	1&2				1	1	0&1		0	1	1							0	0	1
Valeriana officinalis	present	Campanulids	Dipsacales	Caprifoliaceae	0	0	0		1	1	3	0		2	0	3	0	1	1	1		0	1						0			0		1			0
Vanilla planifolia	present	OtherMonocots	Asparagales	Orchidaceae	0	0	0		1	1	1	0		2		0	0	1	1	0	1	0	1				0		0				1	1
Varronia bullata	present	Lamiids	Boraginales	Cordiaceae	0	0	0	3	0&1	1	3	0	0	1		3	0	0	1		0	0	1	1	0	1		1	0	0	0	0		1	1		1
Veratrum oxysepalum	present	OtherMonocots	Liliales	Melanthiaceae	0	0	0	1	1	1	1	1	1	2		1	0	1	1	0	0	0	0	1		1	2	0		0	0	0	1	1	0	0	0
Verbascum thapsus	present	Lamiids	Lamiales	Scrophulariaceae	0	0	0	3	1	1	3	0	0	1		3	0	0	1	1	1	0	1	1					0		0		1	1		0	2
Verhuellia lunaria	present	Magnoliids	Piperales	Piperaceae	0	0	0					0		2&3	0	0	0	0	0					1			1	0	0			0	1	0
Veronica anagallisaquatica	present	Lamiids	Lamiales	Plantaginaceae	0	0	0	0	1	1	2	0	0	1		3	0	0	1		1	0	1			0&1					0			1		0	0
Viburnum acerifolium	present	Campanulids	Dipsacales	Adoxaceae	0	0	0	3	1	1	3	0	0	2	0	3	0	1	1	1	0	0	1	1		1					0	0	1	1	1		2
Viola pubescens	present	Fabids	Malpighiales	Violaceae	0	0	0	3	1	1	3	0	0	2	2	3	0	0	1	0	1	0	1		0	0				0	0	0	1	1	1		2
Vitekorchis excavata	present	OtherMonocots	Asparagales	Orchidaceae	0	0	0	1	1	1	1	0	0	2	2		0	1	1	0	1		1			0						0	1			1
Vitex agnuscastus	present	Lamiids	Lamiales	Lamiaceae	0	0	0		1	1	3	0		1	1	3	0	0	1	1	1	0	1	1	0	1		1	0			0	1	1			0
Vitis aestivalis	present	OtherSuperRosids	Vitales	Vitaceae	0	0	0	3	0		3	0		1	1	3	0&1		1								0	1				0	1	1	1		2
Viviania marifolia	present	Malvids	Geraniales	Francoaceae	0	0	0	3	1	1	3	1	1	2	1	4	0	0	1	0&1	0	0	1	1	0	0	1		0	0	0	0	1	1	1	0	1
Vochysia guatemalensis	present	Malvids	Myrtales	Vochysiaceae	0	0	0									3	0				1	0	1			0	0		0					1			2
Voyria tenuiflora	present	Lamiids	Gentianales	Gentianaceae	0	0	0	3	1	1	3	0	0	1	2	1&2&3&4	0	0	1	1	0	0	1	1	0	1		0	0	1	0	0	1	1	1	1	1
Vriesea carinata	present	Commelinids	Poales	Bromeliaceae	0	0	0	1	1	1	1	1	1	2		1	0	0	1		0&1	0	1	1	0				0	0	0	0		1		0	0
Warneckea membranifolia	present	Malvids	Myrtales	Melastomataceae	0	0	0		1			1						1	1				1	1	0				0
Wellstedia dinteri	present	Lamiids	Boraginales	Wellstediaceae	0	0	0	2	1	1	2	0	0	1	0	3	0	0	1	1	0	0	1		0	1	0	1		0	0	0	1	1			2
Wellstedia somalensis	present	Lamiids	Boraginales	Wellstediaceae	0	0	0	2	1	1	2	0	0		0	3	0	0	1	1	0	0	1	1	0	1	0	1		0	0			1			2
Wenchengia alternifolia	present	Lamiids	Lamiales	Lamiaceae	0	0	0		1	1	3	0				3	0	0	1	1		0	1	1		1		1		0				1			0
Witsenia maura	present	OtherMonocots	Asparagales	Iridaceae	0	0	0	1	1	1	1	0	0	2			0	1	1	1	0	0	1	1	0	1	0	0	0	0	0	0	1	1	1	0
Wunderlichia mirabilis	present	Campanulids	Asterales	Asteraceae	0	0	0	3	0	1	3	0	0	1	0	3	0	1	1	1	0	0		1			0	0			0	0	1	1			2
Xanthoceras sorbifolium	present	Malvids	Sapindales	Sapindaceae	0	0	0	2	1	1	3	1	1	2	2	3	0	0	1		0	0	1	1	0	0	0	0		1	0	0	1	1		0	2
Xanthocercis zambesiaca	present	Fabids	Fabales	Fabaceae	0	0	0		1	1	3	1		0			0	0	1	0&1		0	1	1	1	0			0
Xanthophyllum octandrum	present	Fabids	Fabales	Polygalaceae	0	0	0		1	1	3	1		1		4	0	0	1	0	1	0	1	0	0	1				0				1			2
Xanthorhiza simplicissima	present	OtherEudicots	Ranunculales	Ranunculaceae	0	0	0	3	1	1	3	0&1	0&1	3&4	1	4	0	0	1	0	0	0	1	1	0	0		0	0		0			1			1
Xanthorrhoea resinosa	present	OtherMonocots	Asparagales	Asphodelaceae	0	0	0	1	1	1	1	1	1	2			0	0	1	0	0	0	1	1	0	0	0	1	0		0	0	1	1		0
Xanthosoma sagittifolium	present	OtherMonocots	Alismatales	Araceae	0	0	0					0&1		1&2&3&4	2		1	0	0								2		0				1	1	1	0&1
Xeronema callistemon	present	OtherMonocots	Asparagales	Xeronemataceae	0	0	0	1	1	1	1	1	1	2			0		1	0	0	0	0						0		0		1	1
Xerophyta elegans	present	OtherMonocots	Pandanales	Velloziaceae	0	0	0	1	1	1	1	1	1	2	2	1	0	1	1	0&1	0	0	0&1				0&1&2	0	0		0	0	1	1		0	0
Xerosicyos danguyi	present	Fabids	Cucurbitales	Cucurbitaceae	0	0	0	2	1	1	2	0	0			3		1	1		0	0	1		1		2		0	0	0		1	1			2
Ximenia americana	present	OtherSuperAsterids	Santalales	Ximeniaceae	0	0	0	2	1	1	2&3	0&1	1	3		3	0	0	1	1	0	0	1	1	0			0	0		0	0		1		0	2
Xiphidium caeruleum	present	Commelinids	Commelinales	Haemodoraceae	0	0	0	1	1	1	1	0	0	2	2	1	0	0	1	0	0	0	0	1	0	0	0			0	0	0	1	1			0
Xyris jupicai	present	Commelinids	Poales	Xyridaceae	0	0	0	1	1	1	1	0	0	2			0	0	1	0	0	0	1		0	0							1	1	1	1
Zabelia tyaihyonii	present	Campanulids	Dipsacales	Caprifoliaceae	0	0	0		1	1	3	0	0	2		3	0	1	1	1	1	0	1		0		1	0	0		0	0	1	1	1	0	2
Zannichellia palustris	present	OtherMonocots	Alismatales	Potamogetonaceae	0	0	0					0		1&2&3	0	0	1	0	0					1				0	0	1			0	1	0
Zea mays	present	Commelinids	Poales	Poaceae	0	0	0	1	0	0		0	0	0	0	1	0	0	0&1	0				1	0	0		0	0					1			1
Zelkova serrata	present	Fabids	Rosales	Ulmaceae	0	0	0		0&1	0	2&3	0&1		1	0		0&1	0	1	0&1		0	0		0	0			0					1		1
Zingiber gramineum	present	Commelinids	Zingiberales	Zingiberaceae	0	0	0	0&1	1	1	1	0	1	2			0	1	1		1	0	1		0&1	0	0		0		0
Zippelia begoniifolia	present	Magnoliids	Piperales	Piperaceae	0	0	0					1		3	1		0	0	0					0	0		0	0	0	1			1	1
Zostera marina	present	OtherMonocots	Alismatales	Zosteraceae	0	0	0					0		1	0		1												0					1

## Sheet: Character States
characterName	stateNumber	stateName
AndroeciumMerism	0	dimerous
AndroeciumMerism	1	trimerous
AndroeciumMerism	2	tetramerous
AndroeciumMerism	3	pentamerous
AndroeciumPhyllotaxy	0	whorled
AndroeciumPhyllotaxy	1	spiral
AntherAttachment	0	basifixed
AntherAttachment	1	dorsifixed
AntherDehiscence	0	longitudinalSlit
AntherDehiscence	1	Hvalvate
AntherDehiscence	2	flapValvate
AntherOrientation	0	introrse
AntherOrientation	1	latrorse
AntherOrientation	2	extrorse
ApertureShape	0	elongate
ApertureShape	1	poreLike
ApertureShape	2	colporate
ConnectiveExtension	0	absent
ConnectiveExtension	1	present
Filament	0	laminar
Filament	1	typical
FusionFiltsPerianth	0	free
FusionFiltsPerianth	1	fused
FusionOfFilaments	0	free
FusionOfFilaments	1	fused
FusionOfOvaries	0	free
FusionOfOvaries	1	fused
FusionOfSyles	0	free
FusionOfSyles	1	fused
FusionPerianth	0	free
FusionPerianth	1	fused
GynoeciumPhyllotaxy	0	whorled
GynoeciumPhyllotaxy	1	spiral
NoAndroWhorls	0	one
NoAndroWhorls	1	two
NoAndroWhorls	2	moreThanTwo
NoApertures	0	inaperturate
NoApertures	1	monoaperturate
NoApertures	2	diaperturate
NoApertures	3	triaperturate
NoApertures	4	polyaperturate
NoCarpels	0	one
NoCarpels	1	two
NoCarpels	2	three
NoCarpels	3	fourOrFive
NoCarpels	4	moreThanFive
NoFertileStamens	0	oneToFive
NoFertileStamens	1	sixToTen
NoFertileStamens	2	moreThanTen
NoOvules	0	one
NoOvules	1	two
NoOvules	2	threeOrMore
NoPerianthParts	0	oneToFive
NoPerianthParts	1	sixToTen
NoPerianthParts	2	moreThanTen
NoPerianthWhorls	0	one
NoPerianthWhorls	1	two
NoPerianthWhorls	2	moreThanTwo
OvaryPosition	0	superior
OvaryPosition	1	inferior
PerianthDiff	0	undifferentiated
PerianthDiff	1	differentiated
PerianthMerism	0	dimerous
PerianthMerism	1	trimerous
PerianthMerism	2	tetramerous
PerianthMerism	3	pentamerous
PerianthPhyllotaxy	0	whorled
PerianthPhyllotaxy	1	spiral
PerianthPresence	0	absent
PerianthPresence	1	present
Placentation	0	axile
Placentation	1	parietal
Placentation	2	freeCentral
Placentation	3	laminar
sexOfFlowers	0	bisexual
sexOfFlowers	1	unisexual
StyleDiff	0	absent
StyleDiff	1	present
SymmetryPerianth	0	actinomorphic
SymmetryPerianth	1	zygomorphic

## Sheet: Info groups
group	speciesRichnessWorldFlora	speciesRichnessAPW	StemAge	CrownAge
ANA	249	181	195.76
Campanulids	62703	34112	130.21	124.39
Commelinids	36200	22635	139.83	136.38
Fabids	85621	52195	140.35	138.06
Lamiids	68113	51233	130.21	125.67
Magnoliids	12585	10293	159.94	153.66
Malvids	42373	31657	140.35	138.05
OtherEudicots	9953	6382	153.91
OtherMonocots	53071	44858	153.65
OtherSuperAsterids	41780	26211	143.85
OtherSuperRosids	5573	3450	142.54

## Sheet: Information about fossils
Fossil Taxa	Time bin	Age	Mode of Preservation	Group	Locality	Reference
Acacia eocaribbeanensis	Paleogene	Late Eocene	Amber	Fabids	Amber deposit from the Palo Alto mine, Dominican Republic	Dilcher and Herendeen, 1992
Actinocalyx bohrii	LateCretaceous	Late Santonian to Early Campanian	Charcoalified	OtherAsterids	Höganäs AB quarry at Åsen, Scania, Sweden	Friis, 1985
Allonia decandra	LateCretaceous	Late Santonian to Early Campanian	Charcoalified	OtherSuperRosids	Roberta, Georgia, USA	Magallón-Puebla, 1996
Androdecidua endressii	LateCretaceous	Late Santonian	Charcoalified	OtherSuperRosids	Allon locality, Georgia, USA	Magallón et al. 2001
Antiquacupula sulcata	LateCretaceous	Late Santonian	Charcoalified	Fabids	Gaillard locality, Georgia, USA	Sims et al., 1998
Antiquocarya verruculosa	LateCretaceous	Late Santonian to Early Campanian	Charcoalified	Fabids	Åsen, Scania, Sweden	Friis et al. 2006
Araripia florifera	EarlyCretaceous	Aptian	Impression/Compression	Magnoliids	Nova Olinda, Araripe Basin, Brazil	Mohr and Eklund, 2003
Archaeanthus linnenbergeri	EarlyCretaceous	Albian to Middle Cenomanian	Impression/Compression	Magnoliids	Linnenberger’s Ranch near Bunker Hill, Russel County, Kansas, USA	Dilcher and Crane, 1984
Archaefagacea futabensis	LateCretaceous	Early Coniacian	Charcoalified	Fabids	Kitaba River, Kamikitaba, Japan	Takahashi et al. 2008
Archaefructus eoflora	EarlyCretaceous	Hautevarian	Impression/Compression	Fossils	Beipiao, Western Liaoning, China	Qiang et al. 2004
Archaestella verticillatus	LateCretaceous	Early Coniacian	Charcoalified	OtherEudicots	Kitaba River, Kamikitaba, Japan	Takahashi et al. 2017
Archamamelis bivalvis	LateCretaceous	Late Santonian to Early Campanian	Charcoalified	OtherSuperRosids	Höganäs AB quarry at Åsen, Scania, Sweden	Endress and Friis, 1991
Austrodiospyros cryptostoma	Paleogene	LateEocene	Amber	OtherAsterids	Anglesea, Victoria, Australia	Basinger, 1985
Barnebyanthus buchananensis	Paleogene	Bartonian	Impression/Compression	Fabids	Buchanan Clay Pit, Tennessee, USA	Crepet and Herendeen, 1992
Bedellia pusilla	LateCretaceous	Late Santonian	Charcoalified	Fabids	Gaillard, Crawford County, Georgia, USA.	Sims et al. 1999
Bertilanthus scanicus	LateCretaceous	Early Campanian	Charcoalified	Campanulids	Höganäs AB quarry at Åsen, Scania, Sweden	Friis and Pedersen, 2012
Budvaricarpus serialis	LateCretaceous	Late Turonian to Santonian	Charcoalified	Fabids	Branisov, Czech Republic	Heřmanová et al. 2011
Caliciflora mauldiniensis	LateCretaceous	Early Cenomanian	Charcoalified	Fossils	Mauldin Mountain, Elk Neck Peninsula, Maryland, USA	Friis et al. 2016
Callicrypta chlamydea	LateCretaceous	Cenomanian	Impression/Compression	ANA	Tyung River, eastern Siberia	Krassilov and Golovneva, 2004
Canrightia resinifera	EarlyCretaceous	Late Barremianto Aptian	Charcoalified	Chloranthales	Catefica, Portugal	Friis and Pedersen, 2011
Carpestella lacunata	EarlyCretaceous	Early to Middle Albian	Charcoalified	ANA	Puddledock locality, Virginia, USA	von Balthazar et al. 2008
Caryanthus knoblochii	LateCretaceous	Late Santonian	Charcoalified	Fabids	Gaillard, Crawford County, Georgia, USA.	Sims et al. 1999
Castaneoidea puryearensis	Paleogene	Bartonian	Impression/Compression	Fabids	Puryear, Tennessee, USA	Crepet and Daghlian, 1980
Castanopsis kaulli	Paleogene	Late Eocene	Amber	Fabids	Samland, Kaliningrad	Sadowski et al. 2018
Catanthus dolichostemon	EarlyCretaceous	Late Barremian to Albian	Charcoalified	Magnoliids	Catefica, Portugal	Friis et al. 2021
Cecilanthus polymerus	LateCretaceous	Early Cenomanian	Charcoalified	Fossils	Elk Neck Peninsula, Maryland, USA	Herendeen et al. 2016
Cedrelospermum nervosum	Paleogene	Middle Eocene	Impression/Compression	Fabids	Colorado and Utah, USA	Manchester, 1989
Chloranthistemon alatus	LateCretaceous	Late Santonian to Early Campanian	Charcoalified	Chloranthales	Höganäs AB quarry at Åsen, Scania, Sweden	Eklund et al. 1997
Chloranthistemon crossmanensis	LateCretaceous	Turonian	Charcoalified	Chloranthales	Old Crossman Clay Pit, Sayreville, New Jersey, USA	Herendeen et al. 1993
Chloranthistemon endressii	LateCretaceous	Early Campanian	Charcoalified, Lignitized	Chloranthales	Höganäs AB quarry at Åsen, Scania, Sweden	Crane et al. 1989
Coahuilanthus belindae	LateCretaceous	Campanian	Impression/Compression	Fabids	El Almacigo, Coahuila, México	Calvillo-Canadell and Cevallos-Ferriz, 2007
Cohongarootonia hispida	EarlyCretaceous	Early to Middle Albian	Charcoalified	Magnoliids	Puddledock locality, Virginia, USA	von Balthazar et al. 2011
Cronquistiflora sayrevillensis	LateCretaceous	Turonian	Charcoalified	Magnoliids	Old Crossman Clay Pit, Sayreville, New Jersey, USA	Crepet and Nixon, 1998
Cunoniantha bicarpellata	Paleogene	Danian	Impression/Compression	Fabids	Palacio de los Loros-2, Argentina	Jud and Gandolfo, 2021
Dakotanthus cordiformis	EarlyCretaceous	Late Albian to Cenomanian	Impression/Compression	Fabids	Ottawa County, Kansas, USA	Manchester et al. 2018
Detrusandra mystagoga	LateCretaceous	Turonian	Charcoalified	Magnoliids	Old Crossman Clay Pit, Sayreville, New Jersey, USA	Crepet and Nixon, 1998
Divisestylus brevistamineus	LateCretaceous	Turonian	Charcoalified	OtherSuperRosids	Old Crossman Clay Pit, Sayreville, New Jersey, USA	Hermsen et al. 2003
Dressiantha bicarpellata	LateCretaceous	Turonian	Charcoalified	Malvids	Old Crossman Clay Pit, Sayreville, New Jersey, USA	Gandolfo et al. 1998
Eckhartianthus lusitanicus	EarlyCretaceous	Late Barremian to Early Aptian	Charcoalified	Fossils	Torres Vedras, Portugal	Friis et al. 2019
Endressianthus miraensis	LateCretaceous	Campanian to Maastrichtian	Charcoalified	Fabids	Mira locality, Portugal	Friis et al. 2003
Endressinia brasiliana	EarlyCretaceous	Aptian	Impression/Compression	Magnoliids	Nova Olinda, Araripe Basin, Brazil	Mohr and Bernardes-de-oliveira, 2004
Eoglandulosa warmanensis	Paleogene	Middle to Late Eocene	Impression/Compression	Fabids	Northwestern Tennesse, USA	Taylor and Crepet, 1987
Eomimosoidea plumosa	Paleogene	Middle Eocene	Impression/Compression	Fabids	Western, Tennesse, USA	Daghlian et al. 1980
Esgueiria adenocarpa	LateCretaceous	Campanian to Maastrichtian	Impression/Compression	Malvids	Esguira, Portugal	Friis et al. 1992
Esgueiria futabensis	LateCretaceous	Early Coniacian	Charcoalified	Malvids	Kitaba River, Kamikitaba, Japan	Takahashi et al. 1999
Florissantia ashwillii	Paleogene	Late Eocene to Early Oligocene	Impression/Compression	Malvids	Sheep Rock Creek, Oregon, USA	Manchester, 1992
Florissantia quilchenensis	Paleogene	LateEocene	Impression/Compression	Malvids	Quilchena, southern of British Columbia, Canada	Manchester, 1992
Futabanthus asamigawaensis	LateCretaceous	Early Coniacian	Charcoalified	Magnoliids	Kitaba River, Kamikitaba, Japan	Takahashi et al. 2008
Glandulocalyx upatoiensis	LateCretaceous	Early to Middle Santonian	Charcoalified	OtherAsterids	Upatoi Creek, Georgia, USA	Schonenberger et al. 2012
Hamatia elkneckensis	EarlyCretaceous	Late Albian	Charcoalified	OtherEudicots	Bull Mountain, Elk Neck Peninsula, Maryland, USA	Pedersen et al. 1994
Hymenaea protera	Paleogene	Late Eocene	Amber	Fabids	La Toca mine, Dominican Republic	Poinar, 1991
Icacinanthium tainiaphorum	Paleogene	Ypresian	Amber	Lamiids	Le Quesnoy, France	Del Rio et al. 2017
Jamesrosea burmensis	EarlyCretaceous	Late Albian to Early Cenomanian	Amber	Magnoliids	Myanmar	Crepet et al. 2016
Jerseyanthus calycanthoides	LateCretaceous	Turonian	Charcoalified	Magnoliids	Old Crossman Clay Pit, Sayreville, New Jersey, USA	Crepet et al. 2005
Kajanthus lusitanicus	EarlyCretaceous	Late Aptian to Early Albian	Charcoalified	OtherEudicots	Chicalhão, Portugal	Mendes et al. 2014
Kenilanthus marylandensis	EarlyCretaceous	Early to Middle Albian	Charcoalified	OtherEudicots	Kenialworth, Washington, USA	Friis et al. 2017
Lacinipetalum spectabilum	Paleogene	Danian	Impression/Compression	Fabids	Palacio de los Loros-2, Argentina	Jud et al. 2018
Lauranthus futabensis	LateCretaceous	Early Coniacian	Charcoalified	Magnoliids	Kitaba River, Kamikitaba, Japan	Takahashi et al. 2001
Lovellea wintonensis	EarlyCretaceous	Late Albian	Impression/Compression	Magnoliids	Lovelle Downs, Queensland, Australia	Dettmann et al., 2009
Mabelia archaia	LateCretaceous	Turonian	Charcoalified	OtherMonocots	Old Crossman Clay Pit, Sayreville, New Jersey, USA	Gandolfo et al. 2002
Mabelia connatifila	LateCretaceous	Turonian	Charcoalified	OtherMonocots	Old Crossman Clay Pit, Sayreville, New Jersey, USA	Gandolfo et al. 2002
Manningia crassa	LateCretaceous	Early Campanian	Charcoalified	Fabids	Höganäs AB quarry at Åsen, Scania, Sweden	Friis, 1983
Mauldinia angustiloba	EarlyCretaceous	Late Albian to Cenomanian	Charcoalified	Magnoliids	Rhenish Massif, Germany	Viehofen et al., 2008
Mauldinia bohemica	LateCretaceous	Cenomanian	Charcoalified	Magnoliids	Pecinov, Bohemia, Czech Republic	Eklund and Kvacek, 1998
Mauldinia hirsuta	LateCretaceous	Cenomanian to Early Turonian	Charcoalified	Magnoliids	Sarbay Quarry, Kazakhstan	Frumin et al., 2004
Mauldinia mirabilis	LateCretaceous	Early Cenomanian	Charcoalified	Magnoliids	Mauldin Mountain, Elk Neck Peninsula, Maryland, USA	Drinnan et al. 1990
Melloniflora virginiensis	EarlyCretaceous	Early to Middle Albian	Charcoalified	Fossils	Puddledock locality, Virginia, USA	Friis et al. 2020
Microaltingia apocarpela	LateCretaceous	Turonian	Charcoalified	OtherSuperRosids	Old Crossman Clay Pit, Sayreville, New Jersey, USA	Zhou, 2001
Microlaurus perigynus	LateCretaceous	Early Coniacian	Charcoalified	Magnoliids	Kitaba River, Kamikitaba, Japan	Takahashi et al. 2014
Microvictoria svitkoana	LateCretaceous	Turonian	Charcoalified	ANA	Old Crossman Clay Pit, Sayreville, New Jersey, USA	Gandolfo et al. 2004
Miranthus elegans	LateCretaceous	Campanian to Maastrichtian	Charcoalified	OtherAsterids	Mira locality, Portugal	Friis et al. 2021
Monetianthus mirus	EarlyCretaceous	Late Aptian to Early Albian	Charcoalified	ANA	Vale de Agua, Portugal	Friis et al. 2009
Nahinda axamilpensis	Paleogene	Oligocene	Impression/Compression	Fabids	Los Ahuehuetes, Puebla, México	Calvillo-Canadell and Cevallos-Ferriz, 2007
Neusenia tetrasporangiata	LateCretaceous	Santonian to Campanian	Charcoalified	Magnoliids	Neuse River, North Carolina, USA	Eklund, 2000
Noferinia fusicarpa	LateCretaceous	Late Santonian	Charcoalified	Fossils	Gaillard, Crawford County, Georgia, USA.	Lupia et al. 2002
Normanthus miraensis	LateCretaceous	Campanian to Maastrichtian	Charcoalified	Fabids	Mira locality, Portugal	Schönenberger et al. 2001
Notiantha grandensis	Paleogene	Paleocene	Impression/Compression	Fabids	Rancho Grande, Chubut, Argentina	Jud et al., 2017
Nuhliantha nyanzaiana	LateCretaceous	Turonian	Charcoalified	OtherMonocots	Old Crossman Clay Pit, Sayreville, New Jersey, USA	Gandolfo et al. 2002
Paisia pantoporata	EarlyCretaceous	Late Barremian to Albian	Charcoalified	OtherEudicots	Catefica, Portugal	Friis et al. 2017
Paleoclusia chevalieri	LateCretaceous	Turonian	Charcoalified	Fabids	Old Crossman Clay Pit, Sayreville, New Jersey, USA	Crepet and Nixon, 1998
Paleoenkianthus sayrevillensis	LateCretaceous	Turonian	Charcoalified	OtherAsterids	Old Crossman Clay Pit, Sayreville, New Jersey, USA	Crepet et al. 2018
Paleorosa similkameenensis	Paleogene	Middle Eocene	Permineralized	Fabids	Princeton chert of British Columbia, Canada	Cevalloz-Ferriz et al. 1993
Paradinandra suecica	LateCretaceous	Early Campanian	Charcoalified	OtherAsterids	Höganäs AB quarry at Åsen, Scania, Sweden	Schönenberger and Friis, 2001
Parasaurauia allonensis	LateCretaceous	Early Campanian	Charcoalified	OtherAsterids	Allon locality, Georgia, USA	Keller et al. 1996
Pecinovia annonoides	LateCretaceous	Cenomanian	Charcoalified	Magnoliids	Pecinov, Bohemia, Czech Republic	Kvacev and Eklund, 2003
Pennistemon portugallicus	EarlyCretaceous	Late Aptian to Early Albian	Charcoalified	Chloranthales	Vale de Agua, Portugal	Friis et al. 2000
Pentapetalum trifasciculandricus	LateCretaceous	Turonian	Charcoalified	OtherAsterids	Old Crossman Clay Pit, Sayreville, New Jersey, USA	Martínez-Millan et al. 2009
Perseanthus crossmanensis	LateCretaceous	Turonian	Charcoalified	Magnoliids	Old Crossman Clay Pit, Sayreville, New Jersey, USA	Herendeen et al. 1994
Platananthus synandrus	EarlyCretaceous	Early to Middle Albian	Charcoalified	OtherEudicots		Pedersen et al. 1994
Platanocarpus brookensis	EarlyCretaceous	Middle Albian	Charcoalified	OtherEudicots	Bank near Brooke, Maryland, USA	Crane et al. 1993
Platanus quedlinburgensis	LateCretaceous	Santonian	Charcoalified	OtherEudicots	Blankenburg and Westerhausen, Germany	Tschan et al. 2008
Platydiscus peltatus	LateCretaceous	Early Campanian	Charcoalified	Fabids	Höganäs AB quarry at Åsen, Scania, Sweden	Schönenberger et al. 2001
Potomacanthus lobatus	EarlyCretaceous	Early to Middle Albian	Charcoalified	Magnoliids	Puddledock locality, Virginia, USA	von Balthazar et al. 2007
Pragocladus lauroides	LateCretaceous	Cenomanian	Charcoalified	Magnoliids	Prague, Bohemia, CzechRepublic.	Kvacev and Eklund, 2003
Princetonia allenbyensis	Paleogene	Middle Eocene	Permineralized	OtherEudicots	Princeton chert of British Columbia, Canada	Stockey and Pigg, 1991
Protofagacea allonensis	LateCretaceous	Late Santonian	Charcoalified	Fabids	Gaillard, Crawford County, Georgia, USA.	Herendeen et al. 1995
Protomimosoidea buchananensis	Paleogene	Late Paleocene to Early Eocene	Impression/Compression	Fabids	Buchanan, Tennessee, USA	Crepet and Taylor, 1986
Prunus cathybrownae	Paleogene	Early Eocene	Impression/Compression	Fabids	Boot Hill, Washington, USA	Benedict et al. 2011
Quadriplatanus georgianus	LateCretaceous	Coniacian to Santonian	Charcoalified	OtherEudicots	Upatoi Creek, Georgia, USA	Magallón-Puebla et al. 1997
Rariglanda jerseyensis	LateCretaceous	Turonian	Charcoalified	OtherAsterids	Old Crossman Clay Pit, Sayreville, New Jersey, USA	Martínez et al. 2016
Raritaniflora glandulosa	LateCretaceous	Turonian	Charcoalified	OtherAsterids	Old Crossman Clay Pit, Sayreville, New Jersey, USA	Crepet et al. 2013
Raritaniflora sphaerica	LateCretaceous	Turonian	Charcoalified	OtherAsterids	Old Crossman Clay Pit, Sayreville, New Jersey, USA	Crepet et al. 2013
Raritaniflora tomentosa	LateCretaceous	Turonian	Charcoalified	OtherAsterids	Old Crossman Clay Pit, Sayreville, New Jersey, USA	Crepet et al. 2013
Salacia lombardii	Paleogene	Miocene	Amber	Fabids	Simojovel de Allende, Chiapas, México	Hernández-Damián et al. 2018
Saportanthus brachystemon	EarlyCretaceous	Late Aptian to Early Albian	Charcoalified	Magnoliids	Vale de Agua, Portugal	Friis et al. 2017
Saportanthus dolichostemon	EarlyCretaceous	Late Aptian to Early Albian	Charcoalified	Magnoliids	Vale de Agua, Portugal	Friis et al. 2017
Saportanthus parvus	EarlyCretaceous	Late Barremian to Albian	Charcoalified	Magnoliids	Catefica, Portugal	Friis et al. 2017
Saururus tuckerae	Paleogene	Middle Eocene	Permineralized	Magnoliids	Princeton Chert, British Columbia, Canada	Smith and Stockey, 2007
Schenkeriphyllum glanduliferum	EarlyCretaceous	Aptian	Impression/Compression	Magnoliids	Nova Olinda, Araripe Basin, Brazil	Mohr et al. 2013
Silvianthemum suecicum	LateCretaceous	Santonian to Campanian	Charcoalified	Campanulids	Höganäs AB quarry at Åsen, Scania, Sweden	Friis, 1990; Friis et al. 2013
Solanites pusilus	Paleogene	Early Eocene	Impression/Compression	Fabids	Claiborne, Tennesse, USA	Berry, 1930
Spanomera mauldinensis	LateCretaceous	Early Cenomanian	Charcoalified, Lignitized	OtherEudicots	Mauldin Mountain, Elk Neck Peninsula, Maryland, USA	Drinnan et al. 1991
Switenia miocenica	Paleogene	Miocene	Amber	Malvids	Simojovel de Allende, Chiapas, México	Castañeda-Posadas and Cevallos-Ferriz, 2007
Teixeiraea lusitanica	EarlyCretaceous	Early Albian	Charcoalified	OtherEudicots	Vale de Agua, Portugal	von Balthazar et al. 2005
Teuschestanthes squamata	LateCretaceous	Turonian	Charcoalified	Fossils	Old Crossman Clay Pit, Sayreville, New Jersey, USA	Crepet et al. 2018
Tinaflora beardiae	Paleogene	Eocene	Permineralized	Magnoliids	Appian Way, Vancouver Island, Canada	Atkinson et al. 2015
Tristaniandra alleyi	Paleogene	Middle Eocene	Impression/Compression	Malvids	Golden Grove locality, Australia	Basinger et al. 2007
Tylerianthus crossmanensis	LateCretaceous	Turonian	Charcoalified	Fossils	Old Crossman Clay Pit, Sayreville, New Jersey, USA	Gandolfo et al. 1998
Verneda hermaphroditica	LateCretaceous	Middle Cenomanian	Charcoalified	OtherEudicots	Saint Laurent la Vernede, France	Moreau et al., 2016
Virginianthus calycanthoides	EarlyCretaceous	Early to Middle Albian	Charcoalified	Magnoliids	Puddledock locality, Virginia, USA	Friis et al. 1994
Zlivifructus vachae	LateCretaceous	Turonian to Santonian	Charcoalified	Fabids	Třebeč, Czech Republic	Hermanova et al. 2017
