# Supplementary material for: Angiosperm flowers reached their highest morphological diversity early in their evolutionary history
Source: New Phytol. 2023 Nov 29;241(3):1348–60. doi: 10.1111/nph.19389 (PMC10952840; doi:10.1111/nph.19389)
Supplement: Supplementary file 3 — Dataset S3 Proteus extraction used to generate the dataset, containing all references. [file NPH-241-1348-s001.xlsx]

## Sheet: Contents
New Phytologist Supplementary Information Data S3
Title: Angiosperm flowers reached their highest morphological diversity early in their evolutionary history
Authors: Andrea M. López-Martinez, Maria von Balthazar, Jürg Schönenberger, Susana Magallón, Hervé Sauquet, Marion Chartier
Article acceptance date: 20 October 2023
Information on this file
This file contains all of the data recorded in the PROTEUS database to produce the NEXUS matrix used in the following publication:
	﻿López-Martínez AM, von Balthazar M, Schönenberger J, Magallón S, Sauquet H, Chartier M. Angiosperms reached their highest floral disparity early in their history. New Phytologist: In prep.
This file was output from PROTEUS 1.27 by Hervé Sauquet on 3 August 2023
Description of contents:
	Data	A self-explanatory list of all morphological data recorded for this project, with explicit references for each record
	PrimaryCharacters	List of primary characters (see brief explanation below) used to record morphological data
	PrimaryCharacterstates	List of character states for the primary characters listed in PrimaryCharacters
	Characters	List of characters (primary and/or secondary) included in the matrix
	SecondaryCharacterstates	List of character states for the secondary characters included in the matrix
	CharacterstateLumping	Character state lumping masks for D2d secondary characters included in the matrix (see below)
	References	Full references cited in Data
	PrimaryDataMatrix	Summary of the original data (as recorded) presented as a matrix
	TransformedDataMatrix	Summary of the transformed data (as analyzed) presented as a matrix
Brief explanation:
	PROTEUS is a collaborative multi-user Access database designed to record and archive morphological data in an explicit format that allows to track the source of each individual information (a datum).		→ see Data
	PROTEUS separates the process of recording morphological data from the production of matrices for analysis. Matrices are queries of the data, whereby each matrix cell may contain one or more data.		→ the purpose of this file is to provide the reader with access to the original data
	Data are recorded in primary characters, which may be discrete (D1) or continuous (C1). Discrete characters are recorded with character states, whereas continuous characters are recorded with a value or a range of values (min-max).		→ see Data, PrimaryCharacters, and PrimaryCharacterstates
	Matrices may include primary and/or secondary characters.		→ see Characters
	Secondary characters are compiled automatically by PROTEUS using data recorded in primary characters.		→ see Characters: primary characters are specified in the column ParentCharacter
	Discrete secondary characters compiled from discrete primary characters (D2d) use character state lumping masks to lump primary character states into a smaller number of secondary character states.		→ see SecondaryCharacterstates and CharacterstateLumping
	Discrete secondary characters compiled from continuous primary characters (D2c) use range specifiers (start-end) to assign continuous values to one or more discrete classes (character states).		→ see SecondaryCharacterstates: range specifiers are provided in the columns Start and End
Notes:
	Only data, characters, character states, and references relevant to this paper (i.e., used to produce the matrix) are included here. This explains why character numbers and some character state symbols do not follow continuous series.
	For convenience, secondary characters bear the same number as their parent primary character, but are tagged with a letter (e.g., 100_A is the secondary character and 100 is the parent primary character).
	There can be more than one secondary character compiled from the same parent primary character (e.g., 201_A and 201_B).
	Because PROTEUS is a multi-user environment independent of a specific goal and analysis, the number of character states in each discrete primary character is not fixed in advance. Instead, users add new character states as needed to best describe the taxon being recorded.
	In addition, most primary characters will never be analyzed as such, but instead be transformed as secondary characters before outputting a matrix for analysis. This explains why some primary characters are allowed to have numerous character states and why, occasionally, these character states are not mutually exclusive (such nested character states are lumped or treated as missing data in second…
Legend		§ NDat: Identification number of each data
		§ NUsrcrDat: User who created the data
		§ DcrDat: Date of data creation
		§ NUsrupDat: User who updated the data
		§ DupDat: Data of data update
		§ NChr: Identification number of each character
		§ NUsrcrChr: User who created the character
		§ DcrChr: Date of character creation
		§ NUsrupChr: User who updated the character
		§ DupChr: Date of character update
		§ NCst: Identification number of each character state
		§ NUsrcrCst: User who created the character state
		§ DcrCst: Date of character state creation
		§ NUsrupCsT: User who updated the character state
		§ DupCst: Date of character state update
		§ NCsl: Identification number of character state lumping

## Sheet: Data
NDat	Taxon	Character	Reference	CharacterState	Value	Min	Max	Notes	NUsrcrDat	DcrDat	NUsrupDat	DupDat
230959	+Acacia eocaribbeanensis	100. Floral structural sex (D1)	Poinar & Chambers 2016 (article)	100. Floral structural sex (D1): (0) bisexual					Richard Dimon	2018-09-26
405138	+Acacia eocaribbeanensis	100. Floral structural sex (D1)	Dilcher et al 1992 (book section)	100. Floral structural sex (D1): (2) unisexual				there are two publications on this species, one reports unisexual flowers with no carpels, and the other bisexual flowers	Maria von Balthazar	2022-03-17
405139	+Acacia eocaribbeanensis	102. Ovary position (D1)	Poinar & Chambers 2016 (article)	102. Ovary position (D1): (0) superior					Maria von Balthazar	2022-03-17
230575	+Acacia eocaribbeanensis	201. Number of perianth parts (C1)	Dilcher et al 1992 (book section)		10				Richard Dimon	2018-09-26
230723	+Acacia eocaribbeanensis	204. Fusion of perianth (C1)	Dilcher et al 1992 (book section)		0.95			calyx, united for most of their length, tips free	Richard Dimon	2018-09-26	Maria von Balthazar	2022-03-17
230975	+Acacia eocaribbeanensis	204. Fusion of perianth (C1)	Poinar & Chambers 2016 (article)		0.95			calyx	Richard Dimon	2018-09-26	Maria von Balthazar	2022-03-17
405140	+Acacia eocaribbeanensis	204. Fusion of perianth (C1)	Poinar & Chambers 2016 (article)		0			corolla	Maria von Balthazar	2022-03-17	Maria von Balthazar	2022-03-17
405141	+Acacia eocaribbeanensis	204. Fusion of perianth (C1)	Dilcher et al 1992 (book section)		0.8			corolla	Maria von Balthazar	2022-03-17
230746	+Acacia eocaribbeanensis	207. Symmetry of perianth (D1)	Dilcher et al 1992 (book section)	207. Symmetry of perianth (D1): (0) actinomorphic (strictly polysymmetric)					Richard Dimon	2018-09-26
230610	+Acacia eocaribbeanensis	230. Perianth phyllotaxy (D1)	Dilcher et al 1992 (book section)	230. Perianth phyllotaxy (D1): (0) whorled				does not explicitly mention whorls, but mentions the calyx is bassally fused followed by an inner corolla	Richard Dimon	2018-09-26
230619	+Acacia eocaribbeanensis	231. Number of perianth whorls (C1)	Dilcher et al 1992 (book section)		2			basally fused calyx with an inner corolla present	Richard Dimon	2018-09-26
230638	+Acacia eocaribbeanensis	232. Perianth merism (C1)	Dilcher et al 1992 (book section)		5				Richard Dimon	2018-09-26
230652	+Acacia eocaribbeanensis	234. Perianth differentiation (D1)	Dilcher et al 1992 (book section)	234. Perianth differentiation (D1): (1) marked differentiation, outer sepaloid, inner petaloid					Richard Dimon	2018-09-26
230755	+Acacia eocaribbeanensis	301. Number of fertile stamens (C1)	Dilcher et al 1992 (book section)			60	90		Richard Dimon	2018-09-26
230982	+Acacia eocaribbeanensis	301. Number of fertile stamens (C1)	Poinar & Chambers 2016 (article)			50	80		Richard Dimon	2018-09-26
230782	+Acacia eocaribbeanensis	305. Filament (D1)	Dilcher et al 1992 (book section)	305. Filament (D1): (2) long and narrow					Richard Dimon	2018-09-26
230775	+Acacia eocaribbeanensis	306. Fusion of filaments (C1)	Dilcher et al 1992 (book section)			0	0.1		Richard Dimon	2018-09-26
230992	+Acacia eocaribbeanensis	306. Fusion of filaments (C1)	Poinar & Chambers 2016 (article)		0			"Stamens Free"	Richard Dimon	2018-09-26
405142	+Acacia eocaribbeanensis	308. Fusion of filaments to inner perianth series (C1)	Dilcher et al 1992 (book section)		0				Maria von Balthazar	2022-03-17
230819	+Acacia eocaribbeanensis	312. Anther attachment (D1)	Dilcher et al 1992 (book section)	312. Anther attachment (D1): (1) dorsifixed				Based on Figure 3 showing clear dorsifixed attahment	Richard Dimon	2018-09-26
405143	+Acacia eocaribbeanensis	314. Connective extension (apical) (D1)	Poinar & Chambers 2016 (article)	314. Connective extension (apical) (D1): (0) absent					Maria von Balthazar	2022-03-17
231019	+Acacia eocaribbeanensis	404. Style differentiation (D1)	Poinar & Chambers 2016 (article)	404. Style differentiation (D1): (3) present, short and narrow				"style shorter than stamens"	Richard Dimon	2018-09-26
262037	+Actinocalyx bohrii	100. Floral structural sex (D1)	Friis 1985 (RevPalPal)	100. Floral structural sex (D1): (0) bisexual					Andrea López	2019-09-26
262030	+Actinocalyx bohrii	102. Ovary position (D1)	Friis 1985 (RevPalPal)	102. Ovary position (D1): (0) superior					Andrea López	2019-09-26
262034	+Actinocalyx bohrii	201. Number of perianth parts (C1)	Friis 1985 (RevPalPal)		10				Andrea López	2019-09-26
262042	+Actinocalyx bohrii	204. Fusion of perianth (C1)	Friis 1985 (RevPalPal)		0			Sepals free	Andrea López	2019-09-26
262043	+Actinocalyx bohrii	204. Fusion of perianth (C1)	Friis 1985 (RevPalPal)		0.5			The corolla lobes are ligu- late, about half the length of the corolla tube,	Andrea López	2019-09-26
262029	+Actinocalyx bohrii	207. Symmetry of perianth (D1)	Friis 1985 (RevPalPal)	207. Symmetry of perianth (D1): (0) actinomorphic (strictly polysymmetric)					Andrea López	2019-09-26
262035	+Actinocalyx bohrii	230. Perianth phyllotaxy (D1)	Friis 1985 (RevPalPal)	230. Perianth phyllotaxy (D1): (0) whorled				Plate 1	Andrea López	2019-09-26
262033	+Actinocalyx bohrii	231. Number of perianth whorls (C1)	Friis 1985 (RevPalPal)		2			Plate 1	Andrea López	2019-09-26
262036	+Actinocalyx bohrii	232. Perianth merism (C1)	Friis 1985 (RevPalPal)		5				Andrea López	2019-09-26
262032	+Actinocalyx bohrii	234. Perianth differentiation (D1)	Friis 1985 (RevPalPal)	234. Perianth differentiation (D1): (1) marked differentiation, outer sepaloid, inner petaloid					Andrea López	2019-09-26
262038	+Actinocalyx bohrii	301. Number of fertile stamens (C1)	Friis 1985 (RevPalPal)		5				Andrea López	2019-09-26
262048	+Actinocalyx bohrii	305. Filament (D1)	Friis 1985 (RevPalPal)	305. Filament (D1): (2) long and narrow				filaments filiform	Andrea López	2019-09-26
262045	+Actinocalyx bohrii	306. Fusion of filaments (C1)	Friis 1985 (RevPalPal)		0.1			The stamens are apparently fused to the corolla by the base of the filaments	Andrea López	2019-09-26
262050	+Actinocalyx bohrii	311. Anther orientation (D1)	Friis 1985 (RevPalPal)	311. Anther orientation (D1): (0) introrse					Andrea López	2019-09-26
262049	+Actinocalyx bohrii	312. Anther attachment (D1)	Friis 1985 (RevPalPal)	312. Anther attachment (D1): (0) basifixed					Andrea López	2019-09-26
262051	+Actinocalyx bohrii	313. Anther dehiscence (D1)	Friis 1985 (RevPalPal)	313. Anther dehiscence (D1): (0) longitudinal slit					Andrea López	2019-09-26
262054	+Actinocalyx bohrii	314. Connective extension (apical) (D1)	Friis 1985 (RevPalPal)	314. Connective extension (apical) (D1): (0) absent				Plate 1	Andrea López	2019-09-26
262046	+Actinocalyx bohrii	330. Androecium structural phyllotaxy (D1)	Friis 1985 (RevPalPal)	330. Androecium structural phyllotaxy (D1): (0) whorled				Figure 2	Andrea López	2019-09-26
262044	+Actinocalyx bohrii	331. Number of androecium structural whorls (C1)	Friis 1985 (RevPalPal)		1				Andrea López	2019-09-26
262047	+Actinocalyx bohrii	332. Androecium structural merism (C1)	Friis 1985 (RevPalPal)		5				Andrea López	2019-09-26
262055	+Actinocalyx bohrii	400. Gynoecium phyllotaxy (D1)	Friis 1985 (RevPalPal)	400. Gynoecium phyllotaxy (D1): (0) one whorl					Andrea López	2019-09-26
262031	+Actinocalyx bohrii	401. Number of structural carpels (C1)	Friis 1985 (RevPalPal)		3				Andrea López	2019-09-26
262056	+Actinocalyx bohrii	403. Fusion of ovaries (C1)	Friis 1985 (RevPalPal)		1				Andrea López	2019-09-26
262057	+Actinocalyx bohrii	404. Style differentiation (D1)	Friis 1985 (RevPalPal)	404. Style differentiation (D1): (1) present (length and shape unknown)					Andrea López	2019-09-26
262058	+Actinocalyx bohrii	406. Fusion of styles (C1)	Friis 1985 (RevPalPal)		0				Andrea López	2019-09-26
262039	+Actinocalyx bohrii	412. Placentation (D1)	Friis 1985 (RevPalPal)	412. Placentation (D1): (5) free-central					Andrea López	2019-09-26	Andrea López	2019-09-26
262052	+Actinocalyx bohrii	5000. Number of apertures (C1)	Friis 1985 (RevPalPal)		3				Andrea López	2019-09-26
262053	+Actinocalyx bohrii	5002. Aperture shape (D1)	Friis 1985 (RevPalPal)	5002. Aperture shape (D1): (5) colpus					Andrea López	2019-09-26
261781	+Allonia decandra	201. Number of perianth parts (C1)	Magallón-Puebla et al 1996 (PlantSystEvol)		10			Susana Magallón PhD thesis (table A-3)	Andrea López	2019-09-24
261771	+Allonia decandra	207. Symmetry of perianth (D1)	Magallón-Puebla et al 1996 (PlantSystEvol)	207. Symmetry of perianth (D1): (5) actinomorphic (general)					Andrea López	2019-09-24
261782	+Allonia decandra	230. Perianth phyllotaxy (D1)	Magallón-Puebla et al 1996 (PlantSystEvol)	230. Perianth phyllotaxy (D1): (0) whorled				Susana Magallón PhD thesis, table 3 A	Andrea López	2019-09-24
261780	+Allonia decandra	231. Number of perianth whorls (C1)	Magallón-Puebla et al 1996 (PlantSystEvol)		2			Also described at Susana Magallón PhD thesis	Andrea López	2019-09-24
261783	+Allonia decandra	232. Perianth merism (C1)	Magallón-Puebla et al 1996 (PlantSystEvol)		5				Andrea López	2019-09-24
261772	+Allonia decandra	234. Perianth differentiation (D1)	Magallón-Puebla et al 1996 (PlantSystEvol)	234. Perianth differentiation (D1): (1) marked differentiation, outer sepaloid, inner petaloid					Andrea López	2019-09-24
231035	+Allonia decandra	301. Number of fertile stamens (C1)	Magallón-Puebla et al 1996 (PlantSystEvol)		10				Sina Omosowon	2018-09-26
261777	+Allonia decandra	305. Filament (D1)	Magallón-Puebla et al 1996 (PlantSystEvol)	305. Filament (D1): (3) short and narrow				Figure 3B	Andrea López	2019-09-24
231037	+Allonia decandra	306. Fusion of filaments (C1)	Magallón-Puebla et al 1996 (PlantSystEvol)		0				Sina Omosowon	2018-09-26
261784	+Allonia decandra	308. Fusion of filaments to inner perianth series (C1)	Magallón-Puebla et al 1996 (PlantSystEvol)		0			Susana Magallón PhD thesis	Andrea López	2019-09-24
261779	+Allonia decandra	311. Anther orientation (D1)	Magallón-Puebla et al 1996 (PlantSystEvol)	311. Anther orientation (D1): (0) introrse					Andrea López	2019-09-24
231038	+Allonia decandra	312. Anther attachment (D1)	Magallón-Puebla et al 1996 (PlantSystEvol)	312. Anther attachment (D1): (0) basifixed					Sina Omosowon	2018-09-26
261774	+Allonia decandra	312. Anther attachment (D1)	Magallón-Puebla et al 1996 (PlantSystEvol)	312. Anther attachment (D1): (0) basifixed					Andrea López	2019-09-24
261785	+Allonia decandra	313. Anther dehiscence (D1)	Magallón-Puebla et al 1996 (PlantSystEvol)	313. Anther dehiscence (D1): (2) H-valvate					Andrea López	2019-09-24
231046	+Allonia decandra	314. Connective extension (apical) (D1)	Magallón-Puebla et al 1996 (PlantSystEvol)	314. Connective extension (apical) (D1): (3) very long extension					Sina Omosowon	2018-09-26
261773	+Allonia decandra	331. Number of androecium structural whorls (C1)	Magallón-Puebla et al 1996 (PlantSystEvol)		2				Andrea López	2019-09-24
261775	+Allonia decandra	5000. Number of apertures (C1)	Magallón-Puebla et al 1996 (PlantSystEvol)		3				Andrea López	2019-09-24
261776	+Allonia decandra	5002. Aperture shape (D1)	Magallón-Puebla et al 1996 (PlantSystEvol)	5002. Aperture shape (D1): (5) colpus					Andrea López	2019-09-24
206359	+Androdecidua endressii	207. Symmetry of perianth (D1)	Magallón et al 2001 (IJPS)	207. Symmetry of perianth (D1): (0) actinomorphic (strictly polysymmetric)					Maria von Balthazar	2017-06-01
206356	+Androdecidua endressii	230. Perianth phyllotaxy (D1)	Magallón et al 2001 (IJPS)	230. Perianth phyllotaxy (D1): (0) whorled					Maria von Balthazar	2017-06-01
206358	+Androdecidua endressii	232. Perianth merism (C1)	Magallón et al 2001 (IJPS)		5				Maria von Balthazar	2017-06-01
206361	+Androdecidua endressii	301. Number of fertile stamens (C1)	Magallón et al 2001 (IJPS)		10				Maria von Balthazar	2017-06-01
206367	+Androdecidua endressii	305. Filament (D1)	Magallón et al 2001 (IJPS)	305. Filament (D1): (5) short and wide					Maria von Balthazar	2017-06-01
206365	+Androdecidua endressii	306. Fusion of filaments (C1)	Magallón et al 2001 (IJPS)		0.2				Maria von Balthazar	2017-06-01
206366	+Androdecidua endressii	308. Fusion of filaments to inner perianth series (C1)	Magallón et al 2001 (IJPS)		0.2				Maria von Balthazar	2017-06-01
206368	+Androdecidua endressii	311. Anther orientation (D1)	Magallón et al 2001 (IJPS)	311. Anther orientation (D1): (1) latrorse					Maria von Balthazar	2017-06-01
206369	+Androdecidua endressii	312. Anther attachment (D1)	Magallón et al 2001 (IJPS)	312. Anther attachment (D1): (0) basifixed					Maria von Balthazar	2017-06-01
206370	+Androdecidua endressii	313. Anther dehiscence (D1)	Magallón et al 2001 (IJPS)	313. Anther dehiscence (D1): (3) flap-valvate					Maria von Balthazar	2017-06-01
206371	+Androdecidua endressii	314. Connective extension (apical) (D1)	Magallón et al 2001 (IJPS)	314. Connective extension (apical) (D1): (2) long extension					Maria von Balthazar	2017-06-01
206372	+Androdecidua endressii	314. Connective extension (apical) (D1)	Magallón et al 2001 (IJPS)	314. Connective extension (apical) (D1): (3) very long extension					Maria von Balthazar	2017-06-01
206362	+Androdecidua endressii	330. Androecium structural phyllotaxy (D1)	Magallón et al 2001 (IJPS)	330. Androecium structural phyllotaxy (D1): (0) whorled					Maria von Balthazar	2017-06-01
206363	+Androdecidua endressii	331. Number of androecium structural whorls (C1)	Magallón et al 2001 (IJPS)		2				Maria von Balthazar	2017-06-01
206364	+Androdecidua endressii	332. Androecium structural merism (C1)	Magallón et al 2001 (IJPS)		5				Maria von Balthazar	2017-06-01
206373	+Androdecidua endressii	5000. Number of apertures (C1)	Magallón et al 2001 (IJPS)		3				Maria von Balthazar	2017-06-01
206374	+Androdecidua endressii	5002. Aperture shape (D1)	Magallón et al 2001 (IJPS)	5002. Aperture shape (D1): (5) colpus					Maria von Balthazar	2017-06-01
262068	+Antiquacupula sulcata	100. Floral structural sex (D1)	Sims et al 1998 (IJPS)	100. Floral structural sex (D1): (0) bisexual					Andrea López	2019-09-26
262069	+Antiquacupula sulcata	100. Floral structural sex (D1)	Sims et al 1998 (IJPS)	100. Floral structural sex (D1): (1) incompletely unisexual					Andrea López	2019-09-26
262078	+Antiquacupula sulcata	102. Ovary position (D1)	Sims et al 1998 (IJPS)	102. Ovary position (D1): (1) inferior					Andrea López	2019-09-26
262059	+Antiquacupula sulcata	201. Number of perianth parts (C1)	Sims et al 1998 (IJPS)		6				Andrea López	2019-09-26
262063	+Antiquacupula sulcata	204. Fusion of perianth (C1)	Sims et al 1998 (IJPS)		0			Tepals free	Andrea López	2019-09-26
262071	+Antiquacupula sulcata	207. Symmetry of perianth (D1)	Sims et al 1998 (IJPS)	207. Symmetry of perianth (D1): (0) actinomorphic (strictly polysymmetric)				Figure 5	Andrea López	2019-09-26
262070	+Antiquacupula sulcata	230. Perianth phyllotaxy (D1)	Sims et al 1998 (IJPS)	230. Perianth phyllotaxy (D1): (0) whorled				Figure 5	Andrea López	2019-09-26
262060	+Antiquacupula sulcata	231. Number of perianth whorls (C1)	Sims et al 1998 (IJPS)		2				Andrea López	2019-09-26
262061	+Antiquacupula sulcata	232. Perianth merism (C1)	Sims et al 1998 (IJPS)		3				Andrea López	2019-09-26
262062	+Antiquacupula sulcata	234. Perianth differentiation (D1)	Sims et al 1998 (IJPS)	234. Perianth differentiation (D1): (0) undifferentiated				tepals free,imbricate,in two cycles of thre	Andrea López	2019-09-26	Andrea López	2019-09-26
262073	+Antiquacupula sulcata	301. Number of fertile stamens (C1)	Sims et al 1998 (IJPS)		12			stamens free in two cycles of six	Andrea López	2019-09-26	Andrea López	2019-09-26
262087	+Antiquacupula sulcata	305. Filament (D1)	Sims et al 1998 (IJPS)	305. Filament (D1): (3) short and narrow				Text: filament 0.1 mm in diameter and anther 0.2 mm diameter Figure 7: The base of the filament is as wide as anther	Andrea López	2019-09-26	Andrea López	2019-09-26
262088	+Antiquacupula sulcata	306. Fusion of filaments (C1)	Sims et al 1998 (IJPS)		0			stamens free	Andrea López	2019-09-26
262089	+Antiquacupula sulcata	308. Fusion of filaments to inner perianth series (C1)	Sims et al 1998 (IJPS)		0			stamens free	Andrea López	2019-09-26
262064	+Antiquacupula sulcata	312. Anther attachment (D1)	Sims et al 1998 (IJPS)	312. Anther attachment (D1): (1) dorsifixed					Andrea López	2019-09-26
262065	+Antiquacupula sulcata	313. Anther dehiscence (D1)	Sims et al 1998 (IJPS)	313. Anther dehiscence (D1): (0) longitudinal slit					Andrea López	2019-09-26
262081	+Antiquacupula sulcata	314. Connective extension (apical) (D1)	Sims et al 1998 (IJPS)	314. Connective extension (apical) (D1): (1) short extension				Figure 11; apical extension 0.4mm	Andrea López	2019-09-26	Andrea López	2019-09-26
262075	+Antiquacupula sulcata	330. Androecium structural phyllotaxy (D1)	Sims et al 1998 (IJPS)	330. Androecium structural phyllotaxy (D1): (0) whorled				Figure 5	Andrea López	2019-09-26
262072	+Antiquacupula sulcata	331. Number of androecium structural whorls (C1)	Sims et al 1998 (IJPS)		2				Andrea López	2019-09-26
262074	+Antiquacupula sulcata	332. Androecium structural merism (C1)	Sims et al 1998 (IJPS)		6			stamens free in two cycles of six	Andrea López	2019-09-26
262085	+Antiquacupula sulcata	400. Gynoecium phyllotaxy (D1)	Sims et al 1998 (IJPS)	400. Gynoecium phyllotaxy (D1): (0) one whorl				figure 51	Andrea López	2019-09-26
262077	+Antiquacupula sulcata	401. Number of structural carpels (C1)	Sims et al 1998 (IJPS)		3				Andrea López	2019-09-26
262084	+Antiquacupula sulcata	403. Fusion of ovaries (C1)	Sims et al 1998 (IJPS)		1			Figure 51	Andrea López	2019-09-26
262086	+Antiquacupula sulcata	404. Style differentiation (D1)	Sims et al 1998 (IJPS)	404. Style differentiation (D1): (1) present (length and shape unknown)					Andrea López	2019-09-26
262082	+Antiquacupula sulcata	406. Fusion of styles (C1)	Sims et al 1998 (IJPS)		0.1			Styles connate at the base	Andrea López	2019-09-26
262079	+Antiquacupula sulcata	411. Number of ovules per functional carpel (C1)	Sims et al 1998 (IJPS)		2			two per locule, 3 locules	Andrea López	2019-09-26
262076	+Antiquacupula sulcata	412. Placentation (D1)	Sims et al 1998 (IJPS)	412. Placentation (D1): (1) apical (pendulous)					Andrea López	2019-09-26
262066	+Antiquacupula sulcata	5000. Number of apertures (C1)	Sims et al 1998 (IJPS)		3				Andrea López	2019-09-26
262067	+Antiquacupula sulcata	5002. Aperture shape (D1)	Sims et al 1998 (IJPS)	5002. Aperture shape (D1): (2) colporus					Andrea López	2019-09-26
265231	+Antiquocarya verruculosa	100. Floral structural sex (D1)	Friis et al 2006 (PlantSystEvol)	100. Floral structural sex (D1): (0) bisexual					Andrea López	2019-11-25
265238	+Antiquocarya verruculosa	102. Ovary position (D1)	Friis et al 2006 (PlantSystEvol)	102. Ovary position (D1): (1) inferior					Andrea López	2019-11-25
265232	+Antiquocarya verruculosa	201. Number of perianth parts (C1)	Friis et al 2006 (PlantSystEvol)		6				Andrea López	2019-11-25
265235	+Antiquocarya verruculosa	204. Fusion of perianth (C1)	Friis et al 2006 (PlantSystEvol)		0.1			Basally united	Andrea López	2019-11-25
265252	+Antiquocarya verruculosa	207. Symmetry of perianth (D1)	Friis et al 2006 (PlantSystEvol)	207. Symmetry of perianth (D1): (0) actinomorphic (strictly polysymmetric)					Andrea López	2019-11-26
265236	+Antiquocarya verruculosa	230. Perianth phyllotaxy (D1)	Friis et al 2006 (PlantSystEvol)	230. Perianth phyllotaxy (D1): (0) whorled					Andrea López	2019-11-25
265233	+Antiquocarya verruculosa	231. Number of perianth whorls (C1)	Friis et al 2006 (PlantSystEvol)		1				Andrea López	2019-11-25
265237	+Antiquocarya verruculosa	232. Perianth merism (C1)	Friis et al 2006 (PlantSystEvol)		6				Andrea López	2019-11-25
265234	+Antiquocarya verruculosa	234. Perianth differentiation (D1)	Friis et al 2006 (PlantSystEvol)	234. Perianth differentiation (D1): (0) undifferentiated					Andrea López	2019-11-25
265240	+Antiquocarya verruculosa	301. Number of fertile stamens (C1)	Friis et al 2006 (PlantSystEvol)		6				Andrea López	2019-11-25
265257	+Antiquocarya verruculosa	305. Filament (D1)	Friis et al 2006 (PlantSystEvol)	305. Filament (D1): (1) present (general)				I do not know the anthers size	Andrea López	2019-11-26
265241	+Antiquocarya verruculosa	306. Fusion of filaments (C1)	Friis et al 2006 (PlantSystEvol)		0			Figure 1E	Andrea López	2019-11-25
265248	+Antiquocarya verruculosa	311. Anther orientation (D1)	Friis et al 2006 (PlantSystEvol)	311. Anther orientation (D1): (1) latrorse				Figure 1G	Andrea López	2019-11-25
265242	+Antiquocarya verruculosa	313. Anther dehiscence (D1)	Friis et al 2006 (PlantSystEvol)	313. Anther dehiscence (D1): (0) longitudinal slit					Andrea López	2019-11-25
265254	+Antiquocarya verruculosa	330. Androecium structural phyllotaxy (D1)	Friis et al 2006 (PlantSystEvol)	330. Androecium structural phyllotaxy (D1): (0) whorled				figure 1 E	Andrea López	2019-11-26
265255	+Antiquocarya verruculosa	331. Number of androecium structural whorls (C1)	Friis et al 2006 (PlantSystEvol)		1			Figure 1H	Andrea López	2019-11-26
265256	+Antiquocarya verruculosa	332. Androecium structural merism (C1)	Friis et al 2006 (PlantSystEvol)		6			figure 1H	Andrea López	2019-11-26
265249	+Antiquocarya verruculosa	400. Gynoecium phyllotaxy (D1)	Friis et al 2006 (PlantSystEvol)	400. Gynoecium phyllotaxy (D1): (0) one whorl				Figure 1F	Andrea López	2019-11-25
265245	+Antiquocarya verruculosa	401. Number of structural carpels (C1)	Friis et al 2006 (PlantSystEvol)		3				Andrea López	2019-11-25
265251	+Antiquocarya verruculosa	404. Style differentiation (D1)	Friis et al 2006 (PlantSystEvol)	404. Style differentiation (D1): (3) present, short and narrow				Figure 1G	Andrea López	2019-11-26
265250	+Antiquocarya verruculosa	406. Fusion of styles (C1)	Friis et al 2006 (PlantSystEvol)		0			Figure 1G	Andrea López	2019-11-26
265246	+Antiquocarya verruculosa	411. Number of ovules per functional carpel (C1)	Friis et al 2006 (PlantSystEvol)		1				Andrea López	2019-11-25
265247	+Antiquocarya verruculosa	412. Placentation (D1)	Friis et al 2006 (PlantSystEvol)	412. Placentation (D1): (2) basal					Andrea López	2019-11-25
265243	+Antiquocarya verruculosa	5000. Number of apertures (C1)	Friis et al 2006 (PlantSystEvol)		3				Andrea López	2019-11-25
265244	+Antiquocarya verruculosa	5002. Aperture shape (D1)	Friis et al 2006 (PlantSystEvol)	5002. Aperture shape (D1): (5) colpus					Andrea López	2019-11-25
43803	+Araripia florifera	102. Ovary position (D1)	Mohr & Eklund 2003 (RevPalPal)	102. Ovary position (D1): (0) superior					Laetitia Carrive	2013-02-05
43822	+Araripia florifera	201. Number of perianth parts (C1)	Mohr & Eklund 2003 (RevPalPal)			20	30		Laetitia Carrive	2013-02-05
43824	+Araripia florifera	207. Symmetry of perianth (D1)	Mohr & Eklund 2003 (RevPalPal)	207. Symmetry of perianth (D1): (1) actinomorphic spiral					Laetitia Carrive	2013-02-05
43810	+Araripia florifera	230. Perianth phyllotaxy (D1)	Mohr & Eklund 2003 (RevPalPal)	230. Perianth phyllotaxy (D1): (1) spiral					Laetitia Carrive	2013-02-05
262090	+Araripia florifera	230. Perianth phyllotaxy (D1)	Mohr & Eklund 2003 (RevPalPal)	230. Perianth phyllotaxy (D1): (1) spiral					Andrea López	2019-09-26
43820	+Araripia florifera	234. Perianth differentiation (D1)	Mohr & Eklund 2003 (RevPalPal)	234. Perianth differentiation (D1): (0) undifferentiated					Laetitia Carrive	2013-02-05
262091	+Araripia florifera	234. Perianth differentiation (D1)	Mohr & Eklund 2003 (RevPalPal)	234. Perianth differentiation (D1): (0) undifferentiated					Andrea López	2019-09-26
114712	+Archaeanthus linnenbergeri	100. Floral structural sex (D1)	Dilcher & Crane 1984 (AMBG)	100. Floral structural sex (D1): (0) bisexual					Laetitia Carrive	2013-05-07	Hervé Sauquet	2020-09-22
114713	+Archaeanthus linnenbergeri	102. Ovary position (D1)	Dilcher & Crane 1984 (AMBG)	102. Ovary position (D1): (0) superior					Laetitia Carrive	2013-05-07	Hervé Sauquet	2020-09-22
114703	+Archaeanthus linnenbergeri	201. Number of perianth parts (C1)	Dilcher & Crane 1984 (AMBG)			9	12		Laetitia Carrive	2013-05-07	Hervé Sauquet	2020-09-22
114715	+Archaeanthus linnenbergeri	204. Fusion of perianth (C1)	Dilcher & Crane 1984 (AMBG)		0				Laetitia Carrive	2013-05-07	Hervé Sauquet	2020-09-22
114711	+Archaeanthus linnenbergeri	207. Symmetry of perianth (D1)	Dilcher & Crane 1984 (AMBG)	207. Symmetry of perianth (D1): (0) actinomorphic (strictly polysymmetric)					Laetitia Carrive	2013-05-07	Hervé Sauquet	2020-09-22
114729	+Archaeanthus linnenbergeri	230. Perianth phyllotaxy (D1)	Dilcher & Crane 1984 (AMBG)	230. Perianth phyllotaxy (D1): (0) whorled					Laetitia Carrive	2013-05-07	Hervé Sauquet	2020-09-22
114724	+Archaeanthus linnenbergeri	231. Number of perianth whorls (C1)	Dilcher & Crane 1984 (AMBG)			4	5		Laetitia Carrive	2013-05-07	Hervé Sauquet	2020-09-22
114725	+Archaeanthus linnenbergeri	232. Perianth merism (C1)	Dilcher & Crane 1984 (AMBG)			2	3		Laetitia Carrive	2013-05-07	Hervé Sauquet	2020-09-22
114714	+Archaeanthus linnenbergeri	234. Perianth differentiation (D1)	Dilcher & Crane 1984 (AMBG)	234. Perianth differentiation (D1): (4) marked differentiation				in shape and size between whorls	Laetitia Carrive	2013-05-07	Hervé Sauquet	2020-09-22
114699	+Archaeanthus linnenbergeri	301. Number of fertile stamens (C1)	Dilcher & Crane 1984 (AMBG)			50	60		Laetitia Carrive	2013-05-07	Hervé Sauquet	2020-09-22
114733	+Archaeanthus linnenbergeri	330. Androecium structural phyllotaxy (D1)	Dilcher & Crane 1984 (AMBG)	330. Androecium structural phyllotaxy (D1): (1) spiral					Laetitia Carrive	2013-05-07	Hervé Sauquet	2020-09-22
114681	+Archaeanthus linnenbergeri	400. Gynoecium phyllotaxy (D1)	Dilcher & Crane 1984 (AMBG)	400. Gynoecium phyllotaxy (D1): (2) spiral					Laetitia Carrive	2013-05-07	Hervé Sauquet	2020-09-22
114664	+Archaeanthus linnenbergeri	401. Number of structural carpels (C1)	Dilcher & Crane 1984 (AMBG)			100	130		Laetitia Carrive	2013-05-07	Hervé Sauquet	2020-09-22
114701	+Archaeanthus linnenbergeri	403. Fusion of ovaries (C1)	Dilcher & Crane 1984 (AMBG)		0				Laetitia Carrive	2013-05-07	Hervé Sauquet	2020-09-22
114704	+Archaeanthus linnenbergeri	404. Style differentiation (D1)	Dilcher & Crane 1984 (AMBG)	404. Style differentiation (D1): (0) absent				"rounded tips"	Laetitia Carrive	2013-05-07	Hervé Sauquet	2020-09-22
114669	+Archaeanthus linnenbergeri	411. Number of ovules per functional carpel (C1)	Dilcher & Crane 1984 (AMBG)		100				Laetitia Carrive	2013-05-07	Hervé Sauquet	2020-09-22
114702	+Archaeanthus linnenbergeri	412. Placentation (D1)	Dilcher & Crane 1984 (AMBG)	412. Placentation (D1): (3) parietal				Immature follicles containing numerous (about 100) ovules borne (presumably along either side of the adaxial suture)	Laetitia Carrive	2013-05-07	Hervé Sauquet	2020-09-22
206107	+Archaefagacea futabensis	100. Floral structural sex (D1)	Takahashi et al 2008b (IJPS)	100. Floral structural sex (D1): (0) bisexual					Maria von Balthazar	2017-05-23
206108	+Archaefagacea futabensis	102. Ovary position (D1)	Takahashi et al 2008b (IJPS)	102. Ovary position (D1): (1) inferior					Maria von Balthazar	2017-05-23
206109	+Archaefagacea futabensis	201. Number of perianth parts (C1)	Takahashi et al 2008b (IJPS)		6				Maria von Balthazar	2017-05-23
206112	+Archaefagacea futabensis	204. Fusion of perianth (C1)	Takahashi et al 2008b (IJPS)		0				Maria von Balthazar	2017-05-23
206113	+Archaefagacea futabensis	207. Symmetry of perianth (D1)	Takahashi et al 2008b (IJPS)	207. Symmetry of perianth (D1): (0) actinomorphic (strictly polysymmetric)					Maria von Balthazar	2017-05-23
206110	+Archaefagacea futabensis	230. Perianth phyllotaxy (D1)	Takahashi et al 2008b (IJPS)	230. Perianth phyllotaxy (D1): (0) whorled					Maria von Balthazar	2017-05-23
206111	+Archaefagacea futabensis	234. Perianth differentiation (D1)	Takahashi et al 2008b (IJPS)	234. Perianth differentiation (D1): (0) undifferentiated					Maria von Balthazar	2017-05-23
206114	+Archaefagacea futabensis	301. Number of fertile stamens (C1)	Takahashi et al 2008b (IJPS)		6				Maria von Balthazar	2017-05-23
206118	+Archaefagacea futabensis	305. Filament (D1)	Takahashi et al 2008b (IJPS)	305. Filament (D1): (2) long and narrow					Maria von Balthazar	2017-05-23
206116	+Archaefagacea futabensis	306. Fusion of filaments (C1)	Takahashi et al 2008b (IJPS)		0				Maria von Balthazar	2017-05-23
206117	+Archaefagacea futabensis	308. Fusion of filaments to inner perianth series (C1)	Takahashi et al 2008b (IJPS)		0				Maria von Balthazar	2017-05-23
206115	+Archaefagacea futabensis	330. Androecium structural phyllotaxy (D1)	Takahashi et al 2008b (IJPS)	330. Androecium structural phyllotaxy (D1): (0) whorled					Maria von Balthazar	2017-05-23
206120	+Archaefagacea futabensis	400. Gynoecium phyllotaxy (D1)	Takahashi et al 2008b (IJPS)	400. Gynoecium phyllotaxy (D1): (0) one whorl					Maria von Balthazar	2017-05-23
206119	+Archaefagacea futabensis	401. Number of structural carpels (C1)	Takahashi et al 2008b (IJPS)		3				Maria von Balthazar	2017-05-23
206121	+Archaefagacea futabensis	403. Fusion of ovaries (C1)	Takahashi et al 2008b (IJPS)		1				Maria von Balthazar	2017-05-23
206122	+Archaefagacea futabensis	404. Style differentiation (D1)	Takahashi et al 2008b (IJPS)	404. Style differentiation (D1): (7) continuous (apical extension of carpel with decurrent stigma)					Maria von Balthazar	2017-05-23
206123	+Archaefagacea futabensis	404. Style differentiation (D1)	Takahashi et al 2008b (IJPS)	404. Style differentiation (D1): (2) present, short and thick					Maria von Balthazar	2017-05-23
206124	+Archaefagacea futabensis	406. Fusion of styles (C1)	Takahashi et al 2008b (IJPS)		0				Maria von Balthazar	2017-05-23
206125	+Archaefagacea futabensis	411. Number of ovules per functional carpel (C1)	Takahashi et al 2008b (IJPS)		2				Maria von Balthazar	2017-05-23
206126	+Archaefagacea futabensis	412. Placentation (D1)	Takahashi et al 2008b (IJPS)	412. Placentation (D1): (0) axile					Maria von Balthazar	2017-05-23
206128	+Archaefagacea futabensis	5000. Number of apertures (C1)	Takahashi et al 2008b (IJPS)		3				Maria von Balthazar	2017-05-23
206129	+Archaefagacea futabensis	5002. Aperture shape (D1)	Takahashi et al 2008b (IJPS)	5002. Aperture shape (D1): (2) colporus					Maria von Balthazar	2017-05-23
264870	+Archaefructus eoflora	100. Floral structural sex (D1)	Ji et al 2004 (ActaGeolSin)	100. Floral structural sex (D1): (0) bisexual					Andrea López	2019-11-19	Andrea López	2019-11-19
264880	+Archaefructus eoflora	201. Number of perianth parts (C1)	Ji et al 2004 (ActaGeolSin)		0				Andrea López	2019-11-20
264873	+Archaefructus eoflora	301. Number of fertile stamens (C1)	Ji et al 2004 (ActaGeolSin)			1	3		Andrea López	2019-11-19
264874	+Archaefructus eoflora	305. Filament (D1)	Ji et al 2004 (ActaGeolSin)	305. Filament (D1): (B) short (general)					Andrea López	2019-11-19
264876	+Archaefructus eoflora	314. Connective extension (apical) (D1)	Ji et al 2004 (ActaGeolSin)	314. Connective extension (apical) (D1): (1) short extension				dithecal anther (5–7 mm long and 0.5 mm in width) and a connective tip (1 mm long. Plate III-13–14)	Andrea López	2019-11-19	Andrea López	2019-11-19
264871	+Archaefructus eoflora	330. Androecium structural phyllotaxy (D1)	Ji et al 2004 (ActaGeolSin)	330. Androecium structural phyllotaxy (D1): (1) spiral					Andrea López	2019-11-19
264872	+Archaefructus eoflora	400. Gynoecium phyllotaxy (D1)	Ji et al 2004 (ActaGeolSin)	400. Gynoecium phyllotaxy (D1): (2) spiral					Andrea López	2019-11-19
264879	+Archaefructus eoflora	401. Number of structural carpels (C1)	Ji et al 2004 (ActaGeolSin)		2			The female section consists of many (estimated up to 24) carpels, commonly attached solitarily onto a short stalk, spirally arranged on the fertile apical axis for about 1 cm in length (Plate I-1–2). However, the lowest carpel stalk on shoot #IV bears two	Andrea López	2019-11-20
264877	+Archaefructus eoflora	404. Style differentiation (D1)	Ji et al 2004 (ActaGeolSin)	404. Style differentiation (D1): (1) present (length and shape unknown)				and an apiculate tip composed of the style and the stigma remnant	Andrea López	2019-11-19
264878	+Archaefructus eoflora	412. Placentation (D1)	Ji et al 2004 (ActaGeolSin)	412. Placentation (D1): (4) marginal				Considering the carpels were interpreted as conduplicate, marginal placentation would be expected	Andrea López	2019-11-19
265210	+Archaestella verticillatus	100. Floral structural sex (D1)	Takahashi et al 2017 (article)	100. Floral structural sex (D1): (0) bisexual					Andrea López	2019-11-25
265212	+Archaestella verticillatus	102. Ovary position (D1)	Takahashi et al 2017 (article)	102. Ovary position (D1): (2) half-inferior					Andrea López	2019-11-25
265222	+Archaestella verticillatus	204. Fusion of perianth (C1)	Takahashi et al 2017 (article)		0				Andrea López	2019-11-25
265211	+Archaestella verticillatus	207. Symmetry of perianth (D1)	Takahashi et al 2017 (article)	207. Symmetry of perianth (D1): (5) actinomorphic (general)					Andrea López	2019-11-25
265214	+Archaestella verticillatus	234. Perianth differentiation (D1)	Takahashi et al 2017 (article)	234. Perianth differentiation (D1): (0) undifferentiated					Andrea López	2019-11-25
265215	+Archaestella verticillatus	301. Number of fertile stamens (C1)	Takahashi et al 2017 (article)		120				Andrea López	2019-11-25
265221	+Archaestella verticillatus	305. Filament (D1)	Takahashi et al 2017 (article)	305. Filament (D1): (2) long and narrow				anthers 0.1 mm in length; filaments, 0.1–0.2 mm	Andrea López	2019-11-25	Andrea López	2019-11-25
265227	+Archaestella verticillatus	306. Fusion of filaments (C1)	Takahashi et al 2017 (article)		0				Andrea López	2019-11-25
265228	+Archaestella verticillatus	308. Fusion of filaments to inner perianth series (C1)	Takahashi et al 2017 (article)		0				Andrea López	2019-11-25
265223	+Archaestella verticillatus	312. Anther attachment (D1)	Takahashi et al 2017 (article)	312. Anther attachment (D1): (0) basifixed					Andrea López	2019-11-25
265224	+Archaestella verticillatus	314. Connective extension (apical) (D1)	Takahashi et al 2017 (article)	314. Connective extension (apical) (D1): (0) absent				Figure 3A	Andrea López	2019-11-25	Andrea López	2019-11-25
265226	+Archaestella verticillatus	400. Gynoecium phyllotaxy (D1)	Takahashi et al 2017 (article)	400. Gynoecium phyllotaxy (D1): (0) one whorl					Andrea López	2019-11-25
265216	+Archaestella verticillatus	401. Number of structural carpels (C1)	Takahashi et al 2017 (article)		10				Andrea López	2019-11-25
265230	+Archaestella verticillatus	403. Fusion of ovaries (C1)	Takahashi et al 2017 (article)		1			I am not sure if is completely fused	Andrea López	2019-11-25
265225	+Archaestella verticillatus	404. Style differentiation (D1)	Takahashi et al 2017 (article)	404. Style differentiation (D1): (1) present (length and shape unknown)				it only says "style short"	Andrea López	2019-11-25
265229	+Archaestella verticillatus	406. Fusion of styles (C1)	Takahashi et al 2017 (article)		0				Andrea López	2019-11-25
265217	+Archaestella verticillatus	411. Number of ovules per functional carpel (C1)	Takahashi et al 2017 (article)		10				Andrea López	2019-11-25
265218	+Archaestella verticillatus	412. Placentation (D1)	Takahashi et al 2017 (article)	412. Placentation (D1): (4) marginal					Andrea López	2019-11-25
265219	+Archaestella verticillatus	5000. Number of apertures (C1)	Takahashi et al 2017 (article)		3				Andrea López	2019-11-25
265220	+Archaestella verticillatus	5002. Aperture shape (D1)	Takahashi et al 2017 (article)	5002. Aperture shape (D1): (5) colpus					Andrea López	2019-11-25
205719	+Archamamelis bivalvis	102. Ovary position (D1)	Endress & Friis 1991 (PlantSystEvol)	102. Ovary position (D1): (2) half-inferior				The extension of the inferior part of the ovary is not clear. It seems clear that it is not fully inferior.	Jürg Schönenberger	2017-05-04
205720	+Archamamelis bivalvis	201. Number of perianth parts (C1)	Endress & Friis 1991 (PlantSystEvol)			12	14		Jürg Schönenberger	2017-05-04	Jürg Schönenberger	2017-05-04
205728	+Archamamelis bivalvis	204. Fusion of perianth (C1)	Endress & Friis 1991 (PlantSystEvol)		0				Jürg Schönenberger	2017-05-04
205729	+Archamamelis bivalvis	207. Symmetry of perianth (D1)	Endress & Friis 1991 (PlantSystEvol)	207. Symmetry of perianth (D1): (0) actinomorphic (strictly polysymmetric)					Jürg Schönenberger	2017-05-04
205722	+Archamamelis bivalvis	230. Perianth phyllotaxy (D1)	Endress & Friis 1991 (PlantSystEvol)	230. Perianth phyllotaxy (D1): (0) whorled					Jürg Schönenberger	2017-05-04
205723	+Archamamelis bivalvis	231. Number of perianth whorls (C1)	Endress & Friis 1991 (PlantSystEvol)		2				Jürg Schönenberger	2017-05-04
205724	+Archamamelis bivalvis	232. Perianth merism (C1)	Endress & Friis 1991 (PlantSystEvol)			6	7		Jürg Schönenberger	2017-05-04
205727	+Archamamelis bivalvis	234. Perianth differentiation (D1)	Endress & Friis 1991 (PlantSystEvol)	234. Perianth differentiation (D1): (4) marked differentiation					Jürg Schönenberger	2017-05-04
205730	+Archamamelis bivalvis	301. Number of fertile stamens (C1)	Endress & Friis 1991 (PlantSystEvol)			6	7		Jürg Schönenberger	2017-05-04
205734	+Archamamelis bivalvis	305. Filament (D1)	Endress & Friis 1991 (PlantSystEvol)	305. Filament (D1): (1) present (general)				Short, but the text mentioned that they may have been longer in anthetic flowers (the fossil specimens with stamens are apparently all pre-anthetic).	Jürg Schönenberger	2017-05-04
205735	+Archamamelis bivalvis	311. Anther orientation (D1)	Endress & Friis 1991 (PlantSystEvol)	311. Anther orientation (D1): (0) introrse					Jürg Schönenberger	2017-05-04
205736	+Archamamelis bivalvis	312. Anther attachment (D1)	Endress & Friis 1991 (PlantSystEvol)	312. Anther attachment (D1): (0) basifixed					Jürg Schönenberger	2017-05-04
205737	+Archamamelis bivalvis	313. Anther dehiscence (D1)	Endress & Friis 1991 (PlantSystEvol)	313. Anther dehiscence (D1): (3) flap-valvate					Jürg Schönenberger	2017-05-04
210161	+Archamamelis bivalvis	314. Connective extension (apical) (D1)	Endress & Friis 1991 (PlantSystEvol)	314. Connective extension (apical) (D1): (1) short extension					Maria von Balthazar	2018-02-07
205731	+Archamamelis bivalvis	330. Androecium structural phyllotaxy (D1)	Endress & Friis 1991 (PlantSystEvol)	330. Androecium structural phyllotaxy (D1): (0) whorled					Jürg Schönenberger	2017-05-04
205732	+Archamamelis bivalvis	331. Number of androecium structural whorls (C1)	Endress & Friis 1991 (PlantSystEvol)		2			With an inner whorl of staminodes. Another term that is mentioned in the paper for these structures is "disc scales".In the book by Friis et al. 2011 it just says staminodes.	Jürg Schönenberger	2017-05-04
205733	+Archamamelis bivalvis	332. Androecium structural merism (C1)	Endress & Friis 1991 (PlantSystEvol)			6	7		Jürg Schönenberger	2017-05-04
205739	+Archamamelis bivalvis	400. Gynoecium phyllotaxy (D1)	Endress & Friis 1991 (PlantSystEvol)	400. Gynoecium phyllotaxy (D1): (0) one whorl					Jürg Schönenberger	2017-05-04
205738	+Archamamelis bivalvis	401. Number of structural carpels (C1)	Endress & Friis 1991 (PlantSystEvol)		3				Jürg Schönenberger	2017-05-04
205740	+Archamamelis bivalvis	403. Fusion of ovaries (C1)	Endress & Friis 1991 (PlantSystEvol)		0.5				Jürg Schönenberger	2017-05-04
205805	+Archamamelis bivalvis	5000. Number of apertures (C1)	Endress & Friis 1991 (PlantSystEvol)		3				Jürg Schönenberger	2017-05-05
205806	+Archamamelis bivalvis	5002. Aperture shape (D1)	Endress & Friis 1991 (PlantSystEvol)	5002. Aperture shape (D1): (5) colpus					Jürg Schönenberger	2017-05-05
230653	+Austrodiospyros cryptostoma	100. Floral structural sex (D1)	Basinger & Christophel 1985 (CanJBot)	100. Floral structural sex (D1): (1) incompletely unisexual				rudimentary ovary present	Adriana Villaseñor	2018-09-26	Maria von Balthazar	2018-11-21
230719	+Austrodiospyros cryptostoma	102. Ovary position (D1)	Basinger & Christophel 1985 (CanJBot)	102. Ovary position (D1): (0) superior				They do not have a female flower but the male flower shows a rudimentary ovary	Adriana Villaseñor	2018-09-26
230657	+Austrodiospyros cryptostoma	201. Number of perianth parts (C1)	Basinger & Christophel 1985 (CanJBot)		8				Adriana Villaseñor	2018-09-26
230668	+Austrodiospyros cryptostoma	204. Fusion of perianth (C1)	Basinger & Christophel 1985 (CanJBot)			0.2	0.3	also you can see an image	Adriana Villaseñor	2018-09-26
230824	+Austrodiospyros cryptostoma	207. Symmetry of perianth (D1)	Basinger & Christophel 1985 (CanJBot)	207. Symmetry of perianth (D1): (5) actinomorphic (general)					Adriana Villaseñor	2018-09-26
230731	+Austrodiospyros cryptostoma	230. Perianth phyllotaxy (D1)	Basinger & Christophel 1985 (CanJBot)	230. Perianth phyllotaxy (D1): (0) whorled					Adriana Villaseñor	2018-09-26
230787	+Austrodiospyros cryptostoma	231. Number of perianth whorls (C1)	Basinger & Christophel 1985 (CanJBot)		2				Adriana Villaseñor	2018-09-26
230740	+Austrodiospyros cryptostoma	232. Perianth merism (C1)	Basinger & Christophel 1985 (CanJBot)		4				Adriana Villaseñor	2018-09-26
262092	+Austrodiospyros cryptostoma	234. Perianth differentiation (D1)	Basinger & Christophel 1985 (CanJBot)	234. Perianth differentiation (D1): (1) marked differentiation, outer sepaloid, inner petaloid					Andrea López	2019-09-26
230676	+Austrodiospyros cryptostoma	301. Number of fertile stamens (C1)	Basinger & Christophel 1985 (CanJBot)		16				Adriana Villaseñor	2018-09-26
230768	+Austrodiospyros cryptostoma	305. Filament (D1)	Basinger & Christophel 1985 (CanJBot)	305. Filament (D1): (3) short and narrow				8 Stamen longer in a whorl and 8 shorter in a innerwhorl	Adriana Villaseñor	2018-09-26
262093	+Austrodiospyros cryptostoma	305. Filament (D1)	Basinger & Christophel 1985 (CanJBot)	305. Filament (D1): (2) long and narrow					Andrea López	2019-09-26
230702	+Austrodiospyros cryptostoma	306. Fusion of filaments (C1)	Basinger & Christophel 1985 (CanJBot)		0				Adriana Villaseñor	2018-09-26
230710	+Austrodiospyros cryptostoma	308. Fusion of filaments to inner perianth series (C1)	Basinger & Christophel 1985 (CanJBot)		0.2				Adriana Villaseñor	2018-09-26
237108	+Austrodiospyros cryptostoma	311. Anther orientation (D1)	Basinger & Christophel 1985 (CanJBot)	311. Anther orientation (D1): (0) introrse					Maria von Balthazar	2018-11-21
230693	+Austrodiospyros cryptostoma	312. Anther attachment (D1)	Basinger & Christophel 1985 (CanJBot)	312. Anther attachment (D1): (0) basifixed					Adriana Villaseñor	2018-09-26
230840	+Austrodiospyros cryptostoma	313. Anther dehiscence (D1)	Basinger & Christophel 1985 (CanJBot)	313. Anther dehiscence (D1): (0) longitudinal slit					Adriana Villaseñor	2018-09-26
230843	+Austrodiospyros cryptostoma	314. Connective extension (apical) (D1)	Basinger & Christophel 1985 (CanJBot)	314. Connective extension (apical) (D1): (1) short extension					Adriana Villaseñor	2018-09-26	Maria von Balthazar	2018-11-21
230848	+Austrodiospyros cryptostoma	330. Androecium structural phyllotaxy (D1)	Basinger & Christophel 1985 (CanJBot)	330. Androecium structural phyllotaxy (D1): (0) whorled					Adriana Villaseñor	2018-09-26
230854	+Austrodiospyros cryptostoma	331. Number of androecium structural whorls (C1)	Basinger & Christophel 1985 (CanJBot)		2			to get the arrangement of stamens in the described pairs and as seen on the images and arrangement of 4 stamens in 4 whorls makes more sense -> but finally the arrrangement is actually in two whors	Adriana Villaseñor	2018-09-26	Maria von Balthazar	2022-03-21
262094	+Austrodiospyros cryptostoma	331. Number of androecium structural whorls (C1)	Basinger & Christophel 1985 (CanJBot)		2				Andrea López	2019-09-26
230857	+Austrodiospyros cryptostoma	332. Androecium structural merism (C1)	Basinger & Christophel 1985 (CanJBot)		8				Adriana Villaseñor	2018-09-26	Maria von Balthazar	2022-03-21
262095	+Austrodiospyros cryptostoma	332. Androecium structural merism (C1)	Basinger & Christophel 1985 (CanJBot)		8				Andrea López	2019-09-26
230679	+Austrodiospyros cryptostoma	5000. Number of apertures (C1)	Basinger & Christophel 1985 (CanJBot)		3				Adriana Villaseñor	2018-09-26
230687	+Austrodiospyros cryptostoma	5002. Aperture shape (D1)	Basinger & Christophel 1985 (CanJBot)	5002. Aperture shape (D1): (2) colporus					Adriana Villaseñor	2018-09-26
231003	+Barnebyanthus buchananensis	100. Floral structural sex (D1)	Crepet & Herendeen 1992 (book section)	100. Floral structural sex (D1): (0) bisexual					Adriana Villaseñor	2018-09-26
405882	+Barnebyanthus buchananensis	102. Ovary position (D1)	Crepet & Herendeen 1992 (book section)	102. Ovary position (D1): (0) superior					Maria von Balthazar	2022-03-21
405892	+Barnebyanthus buchananensis	201. Number of perianth parts (C1)	Crepet & Herendeen 1992 (book section)		10			based on the statement that they are related to the tribe Sophorae and share its overall flower characteristics	Maria von Balthazar	2022-03-21
231006	+Barnebyanthus buchananensis	204. Fusion of perianth (C1)	Crepet & Herendeen 1992 (book section)		0			keel: apparently free along lower margins	Adriana Villaseñor	2018-09-26	Adriana Villaseñor	2018-09-26
405927	+Barnebyanthus buchananensis	204. Fusion of perianth (C1)	Crepet & Herendeen 1992 (book section)			0.3	0.5	calyx	Maria von Balthazar	2022-03-21
231010	+Barnebyanthus buchananensis	207. Symmetry of perianth (D1)	Crepet & Herendeen 1992 (book section)	207. Symmetry of perianth (D1): (2) zygomorphic					Adriana Villaseñor	2018-09-26
405909	+Barnebyanthus buchananensis	230. Perianth phyllotaxy (D1)	Crepet & Herendeen 1992 (book section)	230. Perianth phyllotaxy (D1): (0) whorled					Maria von Balthazar	2022-03-21
405914	+Barnebyanthus buchananensis	231. Number of perianth whorls (C1)	Crepet & Herendeen 1992 (book section)		2				Maria von Balthazar	2022-03-21
405915	+Barnebyanthus buchananensis	232. Perianth merism (C1)	Crepet & Herendeen 1992 (book section)		5				Maria von Balthazar	2022-03-21
230996	+Barnebyanthus buchananensis	234. Perianth differentiation (D1)	Crepet & Herendeen 1992 (book section)	234. Perianth differentiation (D1): (4) marked differentiation					Adriana Villaseñor	2018-09-26
405935	+Barnebyanthus buchananensis	305. Filament (D1)	Crepet & Herendeen 1992 (book section)	305. Filament (D1): (1) present (general)					Maria von Balthazar	2022-03-21
231000	+Barnebyanthus buchananensis	306. Fusion of filaments (C1)	Crepet & Herendeen 1992 (book section)		0				Adriana Villaseñor	2018-09-26
231001	+Barnebyanthus buchananensis	308. Fusion of filaments to inner perianth series (C1)	Crepet & Herendeen 1992 (book section)		0				Adriana Villaseñor	2018-09-26
405957	+Barnebyanthus buchananensis	401. Number of structural carpels (C1)	Crepet & Herendeen 1992 (book section)		1				Maria von Balthazar	2022-03-21
231004	+Barnebyanthus buchananensis	404. Style differentiation (D1)	Crepet & Herendeen 1992 (book section)	404. Style differentiation (D1): (3) present, short and narrow					Adriana Villaseñor	2018-09-26
231025	+Barnebyanthus buchananensis	411. Number of ovules per functional carpel (C1)	Crepet & Herendeen 1992 (book section)		10				Adriana Villaseñor	2018-09-26
405959	+Barnebyanthus buchananensis	412. Placentation (D1)	Crepet & Herendeen 1992 (book section)	412. Placentation (D1): (4) marginal					Maria von Balthazar	2022-03-21
230998	+Barnebyanthus buchananensis	5000. Number of apertures (C1)	Crepet & Herendeen 1992 (book section)		3				Adriana Villaseñor	2018-09-26
230999	+Barnebyanthus buchananensis	5002. Aperture shape (D1)	Crepet & Herendeen 1992 (book section)	5002. Aperture shape (D1): (2) colporus					Adriana Villaseñor	2018-09-26
230675	+Bedellia pusilla	100. Floral structural sex (D1)	Sims et al 1999 (RevPalPal)	100. Floral structural sex (D1): (2) unisexual					Alexa DiNicola	2018-09-26	Alexa DiNicola	2018-09-26
230692	+Bedellia pusilla	201. Number of perianth parts (C1)	Sims et al 1999 (RevPalPal)		10				Alexa DiNicola	2018-09-26	Alexa DiNicola	2018-09-26
262110	+Bedellia pusilla	204. Fusion of perianth (C1)	Sims et al 1999 (RevPalPal)		0			tepals free	Andrea López	2019-09-26
262111	+Bedellia pusilla	207. Symmetry of perianth (D1)	Sims et al 1999 (RevPalPal)	207. Symmetry of perianth (D1): (5) actinomorphic (general)					Andrea López	2019-09-26
230700	+Bedellia pusilla	230. Perianth phyllotaxy (D1)	Sims et al 1999 (RevPalPal)	230. Perianth phyllotaxy (D1): (0) whorled					Alexa DiNicola	2018-09-26
230711	+Bedellia pusilla	231. Number of perianth whorls (C1)	Sims et al 1999 (RevPalPal)		2				Alexa DiNicola	2018-09-26
230712	+Bedellia pusilla	232. Perianth merism (C1)	Sims et al 1999 (RevPalPal)		5				Alexa DiNicola	2018-09-26
230714	+Bedellia pusilla	234. Perianth differentiation (D1)	Sims et al 1999 (RevPalPal)	234. Perianth differentiation (D1): (0) undifferentiated					Alexa DiNicola	2018-09-26
230725	+Bedellia pusilla	301. Number of fertile stamens (C1)	Sims et al 1999 (RevPalPal)		10				Alexa DiNicola	2018-09-26
230735	+Bedellia pusilla	305. Filament (D1)	Sims et al 1999 (RevPalPal)	305. Filament (D1): (2) long and narrow					Alexa DiNicola	2018-09-26
230727	+Bedellia pusilla	306. Fusion of filaments (C1)	Sims et al 1999 (RevPalPal)		0				Alexa DiNicola	2018-09-26
230732	+Bedellia pusilla	308. Fusion of filaments to inner perianth series (C1)	Sims et al 1999 (RevPalPal)		0				Alexa DiNicola	2018-09-26
230738	+Bedellia pusilla	312. Anther attachment (D1)	Sims et al 1999 (RevPalPal)	312. Anther attachment (D1): (0) basifixed					Alexa DiNicola	2018-09-26
230742	+Bedellia pusilla	313. Anther dehiscence (D1)	Sims et al 1999 (RevPalPal)	313. Anther dehiscence (D1): (0) longitudinal slit					Alexa DiNicola	2018-09-26
230744	+Bedellia pusilla	314. Connective extension (apical) (D1)	Sims et al 1999 (RevPalPal)	314. Connective extension (apical) (D1): (0) absent					Alexa DiNicola	2018-09-26
230655	+Bedellia pusilla	5000. Number of apertures (C1)	Sims et al 1999 (RevPalPal)		3				Alexa DiNicola	2018-09-26	Alexa DiNicola	2018-09-26
230674	+Bedellia pusilla	5002. Aperture shape (D1)	Sims et al 1999 (RevPalPal)	5002. Aperture shape (D1): (1) pore					Alexa DiNicola	2018-09-26	Alexa DiNicola	2018-09-26
128182	+Bertilanthus scanicus	100. Floral structural sex (D1)	Friis & Pedersen 2012 (IJPS)	100. Floral structural sex (D1): (0) bisexual					Maria von Balthazar	2013-07-10
128186	+Bertilanthus scanicus	102. Ovary position (D1)	Friis & Pedersen 2012 (IJPS)	102. Ovary position (D1): (1) inferior					Maria von Balthazar	2013-07-10
128197	+Bertilanthus scanicus	201. Number of perianth parts (C1)	Friis & Pedersen 2012 (IJPS)		10				Maria von Balthazar	2013-07-10
128198	+Bertilanthus scanicus	204. Fusion of perianth (C1)	Friis & Pedersen 2012 (IJPS)		0				Maria von Balthazar	2013-07-10
128199	+Bertilanthus scanicus	207. Symmetry of perianth (D1)	Friis & Pedersen 2012 (IJPS)	207. Symmetry of perianth (D1): (0) actinomorphic (strictly polysymmetric)					Maria von Balthazar	2013-07-10
128191	+Bertilanthus scanicus	230. Perianth phyllotaxy (D1)	Friis & Pedersen 2012 (IJPS)	230. Perianth phyllotaxy (D1): (0) whorled					Maria von Balthazar	2013-07-10
128192	+Bertilanthus scanicus	231. Number of perianth whorls (C1)	Friis & Pedersen 2012 (IJPS)		2				Maria von Balthazar	2013-07-10
128193	+Bertilanthus scanicus	232. Perianth merism (C1)	Friis & Pedersen 2012 (IJPS)		5				Maria von Balthazar	2013-07-10
128196	+Bertilanthus scanicus	234. Perianth differentiation (D1)	Friis & Pedersen 2012 (IJPS)	234. Perianth differentiation (D1): (1) marked differentiation, outer sepaloid, inner petaloid					Maria von Balthazar	2013-07-10
128207	+Bertilanthus scanicus	301. Number of fertile stamens (C1)	Friis & Pedersen 2012 (IJPS)		5				Maria von Balthazar	2013-07-10
128214	+Bertilanthus scanicus	305. Filament (D1)	Friis & Pedersen 2012 (IJPS)	305. Filament (D1): (3) short and narrow					Maria von Balthazar	2013-07-10	Maria von Balthazar	2018-11-13
128215	+Bertilanthus scanicus	306. Fusion of filaments (C1)	Friis & Pedersen 2012 (IJPS)		0				Maria von Balthazar	2013-07-10
128216	+Bertilanthus scanicus	308. Fusion of filaments to inner perianth series (C1)	Friis & Pedersen 2012 (IJPS)		0				Maria von Balthazar	2013-07-10
128219	+Bertilanthus scanicus	311. Anther orientation (D1)	Friis & Pedersen 2012 (IJPS)	311. Anther orientation (D1): (0) introrse					Maria von Balthazar	2013-07-10	Maria von Balthazar	2017-05-24
206134	+Bertilanthus scanicus	311. Anther orientation (D1)	Friis & Pedersen 2012 (IJPS)	311. Anther orientation (D1): (1) latrorse					Maria von Balthazar	2017-05-24
128220	+Bertilanthus scanicus	312. Anther attachment (D1)	Friis & Pedersen 2012 (IJPS)	312. Anther attachment (D1): (1) dorsifixed					Maria von Balthazar	2013-07-10
128221	+Bertilanthus scanicus	313. Anther dehiscence (D1)	Friis & Pedersen 2012 (IJPS)	313. Anther dehiscence (D1): (0) longitudinal slit					Maria von Balthazar	2013-07-10
128222	+Bertilanthus scanicus	314. Connective extension (apical) (D1)	Friis & Pedersen 2012 (IJPS)	314. Connective extension (apical) (D1): (1) short extension					Maria von Balthazar	2013-07-10
128201	+Bertilanthus scanicus	330. Androecium structural phyllotaxy (D1)	Friis & Pedersen 2012 (IJPS)	330. Androecium structural phyllotaxy (D1): (0) whorled					Maria von Balthazar	2013-07-10
128202	+Bertilanthus scanicus	331. Number of androecium structural whorls (C1)	Friis & Pedersen 2012 (IJPS)		1				Maria von Balthazar	2013-07-10
128203	+Bertilanthus scanicus	332. Androecium structural merism (C1)	Friis & Pedersen 2012 (IJPS)		5				Maria von Balthazar	2013-07-10
128223	+Bertilanthus scanicus	400. Gynoecium phyllotaxy (D1)	Friis & Pedersen 2012 (IJPS)	400. Gynoecium phyllotaxy (D1): (0) one whorl					Maria von Balthazar	2013-07-10
128224	+Bertilanthus scanicus	401. Number of structural carpels (C1)	Friis & Pedersen 2012 (IJPS)		2				Maria von Balthazar	2013-07-10
128227	+Bertilanthus scanicus	403. Fusion of ovaries (C1)	Friis & Pedersen 2012 (IJPS)		1				Maria von Balthazar	2013-07-10
128228	+Bertilanthus scanicus	404. Style differentiation (D1)	Friis & Pedersen 2012 (IJPS)	404. Style differentiation (D1): (2) present, short and thick					Maria von Balthazar	2013-07-10	Maria von Balthazar	2018-11-21
128230	+Bertilanthus scanicus	406. Fusion of styles (C1)	Friis & Pedersen 2012 (IJPS)		0				Maria von Balthazar	2013-07-10
128231	+Bertilanthus scanicus	406. Fusion of styles (C1)	Friis & Pedersen 2012 (IJPS)		0				Maria von Balthazar	2013-07-10
128234	+Bertilanthus scanicus	411. Number of ovules per functional carpel (C1)	Friis & Pedersen 2012 (IJPS)		999				Maria von Balthazar	2013-07-10
128235	+Bertilanthus scanicus	412. Placentation (D1)	Friis & Pedersen 2012 (IJPS)	412. Placentation (D1): (3) parietal					Maria von Balthazar	2013-07-10
206132	+Bertilanthus scanicus	5000. Number of apertures (C1)	Friis & Pedersen 2012 (IJPS)		3			not in situ in stamen but in cavity of flower	Maria von Balthazar	2017-05-24
206133	+Bertilanthus scanicus	5002. Aperture shape (D1)	Friis & Pedersen 2012 (IJPS)	5002. Aperture shape (D1): (5) colpus					Maria von Balthazar	2017-05-24
206088	+Budvaricarpus serialis	100. Floral structural sex (D1)	Hermanova et al 2011 (IJPS)	100. Floral structural sex (D1): (0) bisexual				central flower with remains of stamens	Maria von Balthazar	2017-05-23
206089	+Budvaricarpus serialis	100. Floral structural sex (D1)	Hermanova et al 2011 (IJPS)	100. Floral structural sex (D1): (1) incompletely unisexual				lateral flowers only occasionally with remains of stamens	Maria von Balthazar	2017-05-23	Maria von Balthazar	2018-11-21
206090	+Budvaricarpus serialis	102. Ovary position (D1)	Hermanova et al 2011 (IJPS)	102. Ovary position (D1): (1) inferior					Maria von Balthazar	2017-05-23
206091	+Budvaricarpus serialis	201. Number of perianth parts (C1)	Hermanova et al 2011 (IJPS)		4			4 tepals	Maria von Balthazar	2017-05-23
206095	+Budvaricarpus serialis	204. Fusion of perianth (C1)	Hermanova et al 2011 (IJPS)		0				Maria von Balthazar	2017-05-23
206096	+Budvaricarpus serialis	207. Symmetry of perianth (D1)	Hermanova et al 2011 (IJPS)	207. Symmetry of perianth (D1): (3) disymmetric					Maria von Balthazar	2017-05-23
206092	+Budvaricarpus serialis	230. Perianth phyllotaxy (D1)	Hermanova et al 2011 (IJPS)	230. Perianth phyllotaxy (D1): (0) whorled					Maria von Balthazar	2017-05-23
206093	+Budvaricarpus serialis	231. Number of perianth whorls (C1)	Hermanova et al 2011 (IJPS)		2				Maria von Balthazar	2017-05-23
206094	+Budvaricarpus serialis	232. Perianth merism (C1)	Hermanova et al 2011 (IJPS)		2				Maria von Balthazar	2017-05-23
356651	+Budvaricarpus serialis	234. Perianth differentiation (D1)	Hermanova et al 2011 (IJPS)	234. Perianth differentiation (D1): (8) weak differentiation				the two sets of tepals differ in size and shape	Jürg Schönenberger	2021-11-15
206097	+Budvaricarpus serialis	301. Number of fertile stamens (C1)	Hermanova et al 2011 (IJPS)		6			this is based on the 6 filament bases that are preserved in many specimens, but so far no anthers have been found.	Maria von Balthazar	2017-05-23	Jürg Schönenberger	2021-11-15
206099	+Budvaricarpus serialis	306. Fusion of filaments (C1)	Hermanova et al 2011 (IJPS)		0				Maria von Balthazar	2017-05-23
206100	+Budvaricarpus serialis	308. Fusion of filaments to inner perianth series (C1)	Hermanova et al 2011 (IJPS)		0				Maria von Balthazar	2017-05-23
206098	+Budvaricarpus serialis	330. Androecium structural phyllotaxy (D1)	Hermanova et al 2011 (IJPS)	330. Androecium structural phyllotaxy (D1): (0) whorled					Maria von Balthazar	2017-05-23
206102	+Budvaricarpus serialis	400. Gynoecium phyllotaxy (D1)	Hermanova et al 2011 (IJPS)	400. Gynoecium phyllotaxy (D1): (0) one whorl					Maria von Balthazar	2017-05-23
206101	+Budvaricarpus serialis	401. Number of structural carpels (C1)	Hermanova et al 2011 (IJPS)		2				Maria von Balthazar	2017-05-23
206103	+Budvaricarpus serialis	403. Fusion of ovaries (C1)	Hermanova et al 2011 (IJPS)		1				Maria von Balthazar	2017-05-23
206104	+Budvaricarpus serialis	404. Style differentiation (D1)	Hermanova et al 2011 (IJPS)	404. Style differentiation (D1): (1) present (length and shape unknown)					Maria von Balthazar	2017-05-23
206105	+Budvaricarpus serialis	406. Fusion of styles (C1)	Hermanova et al 2011 (IJPS)		0				Maria von Balthazar	2017-05-23
206106	+Budvaricarpus serialis	411. Number of ovules per functional carpel (C1)	Hermanova et al 2011 (IJPS)		1				Maria von Balthazar	2017-05-23
206130	+Budvaricarpus serialis	5000. Number of apertures (C1)	Hermanova et al 2011 (IJPS)		3				Maria von Balthazar	2017-05-23
206131	+Budvaricarpus serialis	5002. Aperture shape (D1)	Hermanova et al 2011 (IJPS)	5002. Aperture shape (D1): (2) colporus					Maria von Balthazar	2017-05-23
206184	+Caliciflora mauldiniensis	100. Floral structural sex (D1)	Friis et al 2016 (ProcRSoc)	100. Floral structural sex (D1): (0) bisexual					Maria von Balthazar	2017-05-30
206186	+Caliciflora mauldiniensis	102. Ovary position (D1)	Friis et al 2016 (ProcRSoc)	102. Ovary position (D1): (0) superior					Maria von Balthazar	2017-05-30
206187	+Caliciflora mauldiniensis	201. Number of perianth parts (C1)	Friis et al 2016 (ProcRSoc)		10				Maria von Balthazar	2017-05-30
206192	+Caliciflora mauldiniensis	204. Fusion of perianth (C1)	Friis et al 2016 (ProcRSoc)		0				Maria von Balthazar	2017-05-30
206193	+Caliciflora mauldiniensis	207. Symmetry of perianth (D1)	Friis et al 2016 (ProcRSoc)	207. Symmetry of perianth (D1): (0) actinomorphic (strictly polysymmetric)					Maria von Balthazar	2017-05-30
206188	+Caliciflora mauldiniensis	230. Perianth phyllotaxy (D1)	Friis et al 2016 (ProcRSoc)	230. Perianth phyllotaxy (D1): (0) whorled					Maria von Balthazar	2017-05-30
206189	+Caliciflora mauldiniensis	231. Number of perianth whorls (C1)	Friis et al 2016 (ProcRSoc)		2				Maria von Balthazar	2017-05-30
206190	+Caliciflora mauldiniensis	232. Perianth merism (C1)	Friis et al 2016 (ProcRSoc)		5				Maria von Balthazar	2017-05-30
206191	+Caliciflora mauldiniensis	234. Perianth differentiation (D1)	Friis et al 2016 (ProcRSoc)	234. Perianth differentiation (D1): (4) marked differentiation					Maria von Balthazar	2017-05-30
206195	+Caliciflora mauldiniensis	301. Number of fertile stamens (C1)	Friis et al 2016 (ProcRSoc)		8				Maria von Balthazar	2017-05-30	Maria von Balthazar	2017-05-30
206200	+Caliciflora mauldiniensis	305. Filament (D1)	Friis et al 2016 (ProcRSoc)	305. Filament (D1): (3) short and narrow					Maria von Balthazar	2017-05-30
206198	+Caliciflora mauldiniensis	306. Fusion of filaments (C1)	Friis et al 2016 (ProcRSoc)		0				Maria von Balthazar	2017-05-30
206199	+Caliciflora mauldiniensis	308. Fusion of filaments to inner perianth series (C1)	Friis et al 2016 (ProcRSoc)		0.6				Maria von Balthazar	2017-05-30	Maria von Balthazar	2017-05-30
206201	+Caliciflora mauldiniensis	311. Anther orientation (D1)	Friis et al 2016 (ProcRSoc)	311. Anther orientation (D1): (0) introrse					Maria von Balthazar	2017-05-30
206202	+Caliciflora mauldiniensis	311. Anther orientation (D1)	Friis et al 2016 (ProcRSoc)	311. Anther orientation (D1): (1) latrorse					Maria von Balthazar	2017-05-30
206203	+Caliciflora mauldiniensis	312. Anther attachment (D1)	Friis et al 2016 (ProcRSoc)	312. Anther attachment (D1): (1) dorsifixed					Maria von Balthazar	2017-05-30
206196	+Caliciflora mauldiniensis	330. Androecium structural phyllotaxy (D1)	Friis et al 2016 (ProcRSoc)	330. Androecium structural phyllotaxy (D1): (0) whorled					Maria von Balthazar	2017-05-30
206197	+Caliciflora mauldiniensis	331. Number of androecium structural whorls (C1)	Friis et al 2016 (ProcRSoc)		2				Maria von Balthazar	2017-05-30
206205	+Caliciflora mauldiniensis	400. Gynoecium phyllotaxy (D1)	Friis et al 2016 (ProcRSoc)	400. Gynoecium phyllotaxy (D1): (0) one whorl					Maria von Balthazar	2017-05-30
206204	+Caliciflora mauldiniensis	401. Number of structural carpels (C1)	Friis et al 2016 (ProcRSoc)		3				Maria von Balthazar	2017-05-30
206206	+Caliciflora mauldiniensis	403. Fusion of ovaries (C1)	Friis et al 2016 (ProcRSoc)		0				Maria von Balthazar	2017-05-30
206207	+Caliciflora mauldiniensis	406. Fusion of styles (C1)	Friis et al 2016 (ProcRSoc)		0				Maria von Balthazar	2017-05-30
206208	+Caliciflora mauldiniensis	412. Placentation (D1)	Friis et al 2016 (ProcRSoc)	412. Placentation (D1): (4) marginal					Maria von Balthazar	2017-05-30
206210	+Caliciflora mauldiniensis	5000. Number of apertures (C1)	Friis et al 2016 (ProcRSoc)		3				Maria von Balthazar	2017-05-30
206211	+Caliciflora mauldiniensis	5002. Aperture shape (D1)	Friis et al 2016 (ProcRSoc)	5002. Aperture shape (D1): (2) colporus					Maria von Balthazar	2017-05-30
265278	+Callicrypta chlamydea	100. Floral structural sex (D1)	Krassilov & Golovneva 2004 (article)	100. Floral structural sex (D1): (2) unisexual					Andrea López	2019-11-26
265281	+Callicrypta chlamydea	102. Ovary position (D1)	Krassilov & Golovneva 2004 (article)	102. Ovary position (D1): (0) superior					Andrea López	2019-11-26
265282	+Callicrypta chlamydea	201. Number of perianth parts (C1)	Krassilov & Golovneva 2004 (article)		18				Andrea López	2019-11-26
265285	+Callicrypta chlamydea	204. Fusion of perianth (C1)	Krassilov & Golovneva 2004 (article)		0			Figure 1A.	Andrea López	2019-11-26
265284	+Callicrypta chlamydea	230. Perianth phyllotaxy (D1)	Krassilov & Golovneva 2004 (article)	230. Perianth phyllotaxy (D1): (0) whorled					Andrea López	2019-11-26
265279	+Callicrypta chlamydea	231. Number of perianth whorls (C1)	Krassilov & Golovneva 2004 (article)		3				Andrea López	2019-11-26
265283	+Callicrypta chlamydea	232. Perianth merism (C1)	Krassilov & Golovneva 2004 (article)		6				Andrea López	2019-11-26
265280	+Callicrypta chlamydea	234. Perianth differentiation (D1)	Krassilov & Golovneva 2004 (article)	234. Perianth differentiation (D1): (1) marked differentiation, outer sepaloid, inner petaloid					Andrea López	2019-11-26
265286	+Callicrypta chlamydea	400. Gynoecium phyllotaxy (D1)	Krassilov & Golovneva 2004 (article)	400. Gynoecium phyllotaxy (D1): (0) one whorl					Andrea López	2019-11-26
265292	+Callicrypta chlamydea	401. Number of structural carpels (C1)	Krassilov & Golovneva 2004 (article)		6				Andrea López	2019-11-26
265287	+Callicrypta chlamydea	403. Fusion of ovaries (C1)	Krassilov & Golovneva 2004 (article)		0				Andrea López	2019-11-26
265288	+Callicrypta chlamydea	404. Style differentiation (D1)	Krassilov & Golovneva 2004 (article)	404. Style differentiation (D1): (3) present, short and narrow				very very short. I am not sure if it is an apical extension of the carpel	Andrea López	2019-11-26
265289	+Callicrypta chlamydea	406. Fusion of styles (C1)	Krassilov & Golovneva 2004 (article)		0			Figure 1B	Andrea López	2019-11-26
265290	+Callicrypta chlamydea	5000. Number of apertures (C1)	Krassilov & Golovneva 2004 (article)		3				Andrea López	2019-11-26
265291	+Callicrypta chlamydea	5002. Aperture shape (D1)	Krassilov & Golovneva 2004 (article)	5002. Aperture shape (D1): (5) colpus				Figure 3 A	Andrea López	2019-11-26
206212	+Canrightia resinifera	100. Floral structural sex (D1)	Friis & Pedersen 2011 (Grana)	100. Floral structural sex (D1): (0) bisexual					Maria von Balthazar	2017-05-30
206213	+Canrightia resinifera	102. Ovary position (D1)	Friis & Pedersen 2011 (Grana)	102. Ovary position (D1): (2) half-inferior					Maria von Balthazar	2017-05-30
206214	+Canrightia resinifera	201. Number of perianth parts (C1)	Friis & Pedersen 2011 (Grana)		4				Maria von Balthazar	2017-05-30
206216	+Canrightia resinifera	204. Fusion of perianth (C1)	Friis & Pedersen 2011 (Grana)		0.2				Maria von Balthazar	2017-05-30
206217	+Canrightia resinifera	207. Symmetry of perianth (D1)	Friis & Pedersen 2011 (Grana)	207. Symmetry of perianth (D1): (5) actinomorphic (general)					Maria von Balthazar	2017-05-30
206215	+Canrightia resinifera	234. Perianth differentiation (D1)	Friis & Pedersen 2011 (Grana)	234. Perianth differentiation (D1): (0) undifferentiated					Maria von Balthazar	2017-05-30
206218	+Canrightia resinifera	301. Number of fertile stamens (C1)	Friis & Pedersen 2011 (Grana)		4				Maria von Balthazar	2017-05-30
206229	+Canrightia resinifera	305. Filament (D1)	Friis & Pedersen 2011 (Grana)	305. Filament (D1): (5) short and wide					Maria von Balthazar	2017-05-30
206219	+Canrightia resinifera	306. Fusion of filaments (C1)	Friis & Pedersen 2011 (Grana)		0				Maria von Balthazar	2017-05-30
206230	+Canrightia resinifera	312. Anther attachment (D1)	Friis & Pedersen 2011 (Grana)	312. Anther attachment (D1): (0) basifixed					Maria von Balthazar	2017-05-30
206231	+Canrightia resinifera	314. Connective extension (apical) (D1)	Friis & Pedersen 2011 (Grana)	314. Connective extension (apical) (D1): (2) long extension					Maria von Balthazar	2017-05-30
206222	+Canrightia resinifera	401. Number of structural carpels (C1)	Friis & Pedersen 2011 (Grana)			2	5		Maria von Balthazar	2017-05-30
206227	+Canrightia resinifera	403. Fusion of ovaries (C1)	Friis & Pedersen 2011 (Grana)		1				Maria von Balthazar	2017-05-30
206228	+Canrightia resinifera	404. Style differentiation (D1)	Friis & Pedersen 2011 (Grana)	404. Style differentiation (D1): (0) absent					Maria von Balthazar	2017-05-30
206226	+Canrightia resinifera	406. Fusion of styles (C1)	Friis & Pedersen 2011 (Grana)		1				Maria von Balthazar	2017-05-30
206223	+Canrightia resinifera	411. Number of ovules per functional carpel (C1)	Friis & Pedersen 2011 (Grana)		1				Maria von Balthazar	2017-05-30
206224	+Canrightia resinifera	412. Placentation (D1)	Friis & Pedersen 2011 (Grana)	412. Placentation (D1): (1) apical (pendulous)					Maria von Balthazar	2017-05-30
206220	+Canrightia resinifera	5000. Number of apertures (C1)	Friis & Pedersen 2011 (Grana)		1				Maria von Balthazar	2017-05-30
206221	+Canrightia resinifera	5002. Aperture shape (D1)	Friis & Pedersen 2011 (Grana)	5002. Aperture shape (D1): (5) colpus					Maria von Balthazar	2017-05-30
205639	+Carpestella lacunata	100. Floral structural sex (D1)	von Balthazar et al 2008 (IJPS)	100. Floral structural sex (D1): (0) bisexual				uncertain as outer organs only represented by scars	Maria von Balthazar	2017-05-02
205640	+Carpestella lacunata	102. Ovary position (D1)	von Balthazar et al 2008 (IJPS)	102. Ovary position (D1): (1) inferior				it is not 100% certain that the ovary is entirely inferior	Maria von Balthazar	2017-05-02	Maria von Balthazar	2017-05-03
205641	+Carpestella lacunata	201. Number of perianth parts (C1)	von Balthazar et al 2008 (IJPS)		15			larger scars	Maria von Balthazar	2017-05-02
205643	+Carpestella lacunata	204. Fusion of perianth (C1)	von Balthazar et al 2008 (IJPS)		0				Maria von Balthazar	2017-05-02
205644	+Carpestella lacunata	207. Symmetry of perianth (D1)	von Balthazar et al 2008 (IJPS)	207. Symmetry of perianth (D1): (1) actinomorphic spiral					Maria von Balthazar	2017-05-02
299607	+Carpestella lacunata	230. Perianth phyllotaxy (D1)	von Balthazar et al 2008 (IJPS)	230. Perianth phyllotaxy (D1): (1) spiral					Andrea López	2020-10-25
205645	+Carpestella lacunata	301. Number of fertile stamens (C1)	von Balthazar et al 2008 (IJPS)		60			assumption that all smaller scars are fertile stamens	Maria von Balthazar	2017-05-02
205841	+Carpestella lacunata	306. Fusion of filaments (C1)	von Balthazar et al 2008 (IJPS)		0				Maria von Balthazar	2017-05-05
205842	+Carpestella lacunata	308. Fusion of filaments to inner perianth series (C1)	von Balthazar et al 2008 (IJPS)		0				Maria von Balthazar	2017-05-05
205646	+Carpestella lacunata	330. Androecium structural phyllotaxy (D1)	von Balthazar et al 2008 (IJPS)	330. Androecium structural phyllotaxy (D1): (1) spiral					Maria von Balthazar	2017-05-02
205647	+Carpestella lacunata	401. Number of structural carpels (C1)	von Balthazar et al 2008 (IJPS)		13				Maria von Balthazar	2017-05-02
357330	+Caryanthus knoblochii	100. Floral structural sex (D1)	Friis 1983 (RevPalPal)	100. Floral structural sex (D1): (0) bisexual					Jürg Schönenberger	2021-11-17
357331	+Caryanthus knoblochii	102. Ovary position (D1)	Friis 1983 (RevPalPal)	102. Ovary position (D1): (1) inferior					Jürg Schönenberger	2021-11-17
357332	+Caryanthus knoblochii	201. Number of perianth parts (C1)	Friis 1983 (RevPalPal)		4				Jürg Schönenberger	2021-11-17
357337	+Caryanthus knoblochii	204. Fusion of perianth (C1)	Friis 1983 (RevPalPal)		0				Jürg Schönenberger	2021-11-17
357338	+Caryanthus knoblochii	207. Symmetry of perianth (D1)	Friis 1983 (RevPalPal)	207. Symmetry of perianth (D1): (3) disymmetric					Jürg Schönenberger	2021-11-17
357333	+Caryanthus knoblochii	230. Perianth phyllotaxy (D1)	Friis 1983 (RevPalPal)	230. Perianth phyllotaxy (D1): (0) whorled					Jürg Schönenberger	2021-11-17
357334	+Caryanthus knoblochii	231. Number of perianth whorls (C1)	Friis 1983 (RevPalPal)		2				Jürg Schönenberger	2021-11-17
357335	+Caryanthus knoblochii	232. Perianth merism (C1)	Friis 1983 (RevPalPal)		2				Jürg Schönenberger	2021-11-17
357336	+Caryanthus knoblochii	234. Perianth differentiation (D1)	Friis et al 2011 (book)	234. Perianth differentiation (D1): (8) weak differentiation				The two pairs seem to differ in size. See figure 14.15.	Jürg Schönenberger	2021-11-17	Jürg Schönenberger	2021-11-17
357342	+Caryanthus knoblochii	305. Filament (D1)	Friis 1983 (RevPalPal)	305. Filament (D1): (1) present (general)					Jürg Schönenberger	2021-11-17
357340	+Caryanthus knoblochii	306. Fusion of filaments (C1)	Friis 1983 (RevPalPal)		0				Jürg Schönenberger	2021-11-17
357341	+Caryanthus knoblochii	308. Fusion of filaments to inner perianth series (C1)	Friis 1983 (RevPalPal)		0				Jürg Schönenberger	2021-11-17
357339	+Caryanthus knoblochii	330. Androecium structural phyllotaxy (D1)	Friis 1983 (RevPalPal)	330. Androecium structural phyllotaxy (D1): (0) whorled					Jürg Schönenberger	2021-11-17
357343	+Caryanthus knoblochii	400. Gynoecium phyllotaxy (D1)	Friis 1983 (RevPalPal)	400. Gynoecium phyllotaxy (D1): (0) one whorl					Jürg Schönenberger	2021-11-17
357344	+Caryanthus knoblochii	401. Number of structural carpels (C1)	Friis 1983 (RevPalPal)		2				Jürg Schönenberger	2021-11-17
357345	+Caryanthus knoblochii	403. Fusion of ovaries (C1)	Friis 1983 (RevPalPal)		1				Jürg Schönenberger	2021-11-17
357346	+Caryanthus knoblochii	404. Style differentiation (D1)	Friis 1983 (RevPalPal)	404. Style differentiation (D1): (1) present (length and shape unknown)				See plate 5, figure 4.	Jürg Schönenberger	2021-11-17
357347	+Caryanthus knoblochii	406. Fusion of styles (C1)	Friis 1983 (RevPalPal)		0				Jürg Schönenberger	2021-11-17
357348	+Caryanthus knoblochii	411. Number of ovules per functional carpel (C1)	Friis 1983 (RevPalPal)		1			it is not sure whether each carpel has produced an ovule, at fruit stage, there is only single seed in the fruit	Jürg Schönenberger	2021-11-17	Jürg Schönenberger	2021-11-17
357349	+Caryanthus knoblochii	412. Placentation (D1)	Friis 1983 (RevPalPal)	412. Placentation (D1): (2) basal					Jürg Schönenberger	2021-11-17
357351	+Caryanthus knoblochii	5000. Number of apertures (C1)	Friis 1983 (RevPalPal)		3				Jürg Schönenberger	2021-11-17
357352	+Caryanthus knoblochii	5002. Aperture shape (D1)	Friis et al 2011 (book)	5002. Aperture shape (D1): (2) colporus					Jürg Schönenberger	2021-11-17	Jürg Schönenberger	2021-11-17
230922	+Castaneoidea puryearensis	100. Floral structural sex (D1)	Crepet & Daghlian 1980 (AmJBot)	100. Floral structural sex (D1): (2) unisexual				Staminate catkin	Elena Stiles	2018-09-26
230903	+Castaneoidea puryearensis	301. Number of fertile stamens (C1)	Crepet & Daghlian 1980 (AmJBot)		10				Elena Stiles	2018-09-26
230911	+Castaneoidea puryearensis	5000. Number of apertures (C1)	Crepet & Daghlian 1980 (AmJBot)		3				Elena Stiles	2018-09-26
230912	+Castaneoidea puryearensis	5002. Aperture shape (D1)	Crepet & Daghlian 1980 (AmJBot)	5002. Aperture shape (D1): (1) pore					Elena Stiles	2018-09-26
265173	+Castanopsis kaulli	100. Floral structural sex (D1)	Sadowski et al 2018 (AmJBot)	100. Floral structural sex (D1): (2) unisexual					Andrea López	2019-11-25
265179	+Castanopsis kaulli	102. Ovary position (D1)	Sadowski et al 2018 (AmJBot)	102. Ovary position (D1): (1) inferior					Andrea López	2019-11-25
265174	+Castanopsis kaulli	201. Number of perianth parts (C1)	Sadowski et al 2018 (AmJBot)		6				Andrea López	2019-11-25
265181	+Castanopsis kaulli	204. Fusion of perianth (C1)	Sadowski et al 2018 (AmJBot)		0.05			"Nearly free"	Andrea López	2019-11-25
265175	+Castanopsis kaulli	230. Perianth phyllotaxy (D1)	Sadowski et al 2018 (AmJBot)	230. Perianth phyllotaxy (D1): (0) whorled					Andrea López	2019-11-25
265176	+Castanopsis kaulli	231. Number of perianth whorls (C1)	Sadowski et al 2018 (AmJBot)		2				Andrea López	2019-11-25
265178	+Castanopsis kaulli	232. Perianth merism (C1)	Sadowski et al 2018 (AmJBot)		3				Andrea López	2019-11-25
265177	+Castanopsis kaulli	234. Perianth differentiation (D1)	Sadowski et al 2018 (AmJBot)	234. Perianth differentiation (D1): (0) undifferentiated					Andrea López	2019-11-25
265183	+Castanopsis kaulli	404. Style differentiation (D1)	Sadowski et al 2018 (AmJBot)	404. Style differentiation (D1): (4) present, long and wide				Figure 2B	Andrea López	2019-11-25
265180	+Castanopsis kaulli	406. Fusion of styles (C1)	Sadowski et al 2018 (AmJBot)		0			Figure 1 A	Andrea López	2019-11-25
299653	+Catanthus dolichostemon	100. Floral structural sex (D1)	Friis et al 2020b (IJPS)	100. Floral structural sex (D1): (0) bisexual					Andrea López	2020-10-26
299648	+Catanthus dolichostemon	102. Ovary position (D1)	Friis et al 2020b (IJPS)	102. Ovary position (D1): (0) superior					Andrea López	2020-10-26
299643	+Catanthus dolichostemon	201. Number of perianth parts (C1)	Friis et al 2020b (IJPS)		9				Andrea López	2020-10-26
299654	+Catanthus dolichostemon	204. Fusion of perianth (C1)	Friis et al 2020b (IJPS)		0			outer perianth parts	Andrea López	2020-10-26
299644	+Catanthus dolichostemon	230. Perianth phyllotaxy (D1)	Friis et al 2020b (IJPS)	230. Perianth phyllotaxy (D1): (0) whorled					Andrea López	2020-10-26
299645	+Catanthus dolichostemon	231. Number of perianth whorls (C1)	Friis et al 2020b (IJPS)		3				Andrea López	2020-10-26
299646	+Catanthus dolichostemon	232. Perianth merism (C1)	Friis et al 2020b (IJPS)		3				Andrea López	2020-10-26
299647	+Catanthus dolichostemon	234. Perianth differentiation (D1)	Friis et al 2020b (IJPS)	234. Perianth differentiation (D1): (1) marked differentiation, outer sepaloid, inner petaloid				The perianth consists of three thick, sepal-like tepals in an outer whorl, and six thinner, petal-like tepals in two inner whorls	Andrea López	2020-10-26
299659	+Catanthus dolichostemon	301. Number of fertile stamens (C1)	Friis et al 2020b (IJPS)		18			The trimerous arrangement of the perianth and the presence of six antetepalous stamens in the two outer whorls suggest that one stamen was lost in each of the two inner whorls and that the number of stamens in a normally developed flower was 18	Andrea López	2020-10-26	Andrea López	2020-10-26
299657	+Catanthus dolichostemon	305. Filament (D1)	Friis et al 2020b (IJPS)	305. Filament (D1): (4) long and wide				long (>2/3 length of anther) and wide (>1/2 width of anther)	Andrea López	2020-10-26
299656	+Catanthus dolichostemon	306. Fusion of filaments (C1)	Friis et al 2020b (IJPS)		0				Andrea López	2020-10-26
299642	+Catanthus dolichostemon	311. Anther orientation (D1)	Friis et al 2020b (IJPS)	311. Anther orientation (D1): (2) extrorse					Andrea López	2020-10-26
299660	+Catanthus dolichostemon	314. Connective extension (apical) (D1)	Friis et al 2020b (IJPS)	314. Connective extension (apical) (D1): (4) present (general)					Andrea López	2020-10-26
299655	+Catanthus dolichostemon	330. Androecium structural phyllotaxy (D1)	Friis et al 2020b (IJPS)	330. Androecium structural phyllotaxy (D1): (0) whorled					Andrea López	2020-10-26
299661	+Catanthus dolichostemon	331. Number of androecium structural whorls (C1)	Friis et al 2020b (IJPS)		4				Andrea López	2020-10-26
299663	+Catanthus dolichostemon	332. Androecium structural merism (C1)	Friis et al 2020b (IJPS)			3	6	Six stamens appear to be arranged in two outer whorls (3 + 3) with a single stamen opposite each of the six petaloid tepals (Figs. 3A-3F). These stamens are shorter than the other stamens. Ten stamens are apparently arranged in two inner whorls (5 + 5) wi	Andrea López	2020-10-26	Andrea López	2020-10-26
299651	+Catanthus dolichostemon	401. Number of structural carpels (C1)	Friis et al 2020b (IJPS)			5	6		Andrea López	2020-10-26
299652	+Catanthus dolichostemon	403. Fusion of ovaries (C1)	Friis et al 2020b (IJPS)		0				Andrea López	2020-10-26
299658	+Catanthus dolichostemon	404. Style differentiation (D1)	Friis et al 2020b (IJPS)	404. Style differentiation (D1): (0) absent				stigma sessile	Andrea López	2020-10-26
299649	+Catanthus dolichostemon	5000. Number of apertures (C1)	Friis et al 2020b (IJPS)		1				Andrea López	2020-10-26
299650	+Catanthus dolichostemon	5002. Aperture shape (D1)	Friis et al 2020b (IJPS)	5002. Aperture shape (D1): (5) colpus					Andrea López	2020-10-26
230531	+Cecilanthus polymerus	100. Floral structural sex (D1)	Herendeen et al 2016 (Botany)	100. Floral structural sex (D1): (0) bisexual					Alexa DiNicola	2018-09-26
230546	+Cecilanthus polymerus	102. Ovary position (D1)	Herendeen et al 2016 (Botany)	102. Ovary position (D1): (0) superior					Alexa DiNicola	2018-09-26
230548	+Cecilanthus polymerus	102. Ovary position (D1)	Herendeen et al 2016 (Botany)	102. Ovary position (D1): (0) superior					Alexa DiNicola	2018-09-26
230549	+Cecilanthus polymerus	201. Number of perianth parts (C1)	Herendeen et al 2016 (Botany)			30	40		Alexa DiNicola	2018-09-26	Andrea López	2021-02-22
230556	+Cecilanthus polymerus	204. Fusion of perianth (C1)	Herendeen et al 2016 (Botany)		0				Alexa DiNicola	2018-09-26
230715	+Cecilanthus polymerus	204. Fusion of perianth (C1)	Sims et al 1999 (RevPalPal)		0				Alexa DiNicola	2018-09-26
230565	+Cecilanthus polymerus	207. Symmetry of perianth (D1)	Herendeen et al 2016 (Botany)	207. Symmetry of perianth (D1): (5) actinomorphic (general)					Alexa DiNicola	2018-09-26
230717	+Cecilanthus polymerus	207. Symmetry of perianth (D1)	Sims et al 1999 (RevPalPal)	207. Symmetry of perianth (D1): (5) actinomorphic (general)					Alexa DiNicola	2018-09-26
262116	+Cecilanthus polymerus	230. Perianth phyllotaxy (D1)	Herendeen et al 2016 (Botany)	230. Perianth phyllotaxy (D1): (0) whorled				Perianth phyllotaxis not conclusively established but proba- bly whorled	Andrea López	2019-09-26	Andrea López	2019-09-26
262124	+Cecilanthus polymerus	231. Number of perianth whorls (C1)	Herendeen et al 2016 (Botany)		4			These observations suggest that there were at least four whorls of tepals	Andrea López	2019-09-26
230552	+Cecilanthus polymerus	234. Perianth differentiation (D1)	Herendeen et al 2016 (Botany)	234. Perianth differentiation (D1): (0) undifferentiated					Alexa DiNicola	2018-09-26
230586	+Cecilanthus polymerus	301. Number of fertile stamens (C1)	Herendeen et al 2016 (Botany)		50				Alexa DiNicola	2018-09-26
230605	+Cecilanthus polymerus	305. Filament (D1)	Herendeen et al 2016 (Botany)	305. Filament (D1): (5) short and wide					Alexa DiNicola	2018-09-26
230598	+Cecilanthus polymerus	306. Fusion of filaments (C1)	Herendeen et al 2016 (Botany)		0				Alexa DiNicola	2018-09-26
230600	+Cecilanthus polymerus	308. Fusion of filaments to inner perianth series (C1)	Herendeen et al 2016 (Botany)		0				Alexa DiNicola	2018-09-26
230581	+Cecilanthus polymerus	311. Anther orientation (D1)	Herendeen et al 2016 (Botany)	311. Anther orientation (D1): (0) introrse					Alexa DiNicola	2018-09-26
230608	+Cecilanthus polymerus	312. Anther attachment (D1)	Herendeen et al 2016 (Botany)	312. Anther attachment (D1): (0) basifixed					Alexa DiNicola	2018-09-26
230613	+Cecilanthus polymerus	313. Anther dehiscence (D1)	Herendeen et al 2016 (Botany)	313. Anther dehiscence (D1): (2) H-valvate					Alexa DiNicola	2018-09-26
230617	+Cecilanthus polymerus	314. Connective extension (apical) (D1)	Herendeen et al 2016 (Botany)	314. Connective extension (apical) (D1): (1) short extension					Alexa DiNicola	2018-09-26	Alexa DiNicola	2018-09-26
230618	+Cecilanthus polymerus	314. Connective extension (apical) (D1)	Herendeen et al 2016 (Botany)	314. Connective extension (apical) (D1): (1) short extension					Alexa DiNicola	2018-09-26
262125	+Cecilanthus polymerus	330. Androecium structural phyllotaxy (D1)	Herendeen et al 2016 (Botany)	330. Androecium structural phyllotaxy (D1): (0) whorled				all the descriptions: the parts are whorled but somewhat irregular	Andrea López	2019-09-26	Andrea López	2020-04-21
230588	+Cecilanthus polymerus	331. Number of androecium structural whorls (C1)	Herendeen et al 2016 (Botany)			4	5		Alexa DiNicola	2018-09-26	Maria von Balthazar	2022-03-21
230591	+Cecilanthus polymerus	332. Androecium structural merism (C1)	Herendeen et al 2016 (Botany)			10	13		Alexa DiNicola	2018-09-26
230624	+Cecilanthus polymerus	400. Gynoecium phyllotaxy (D1)	Herendeen et al 2016 (Botany)	400. Gynoecium phyllotaxy (D1): (1) two or more whorls					Alexa DiNicola	2018-09-26
230620	+Cecilanthus polymerus	401. Number of structural carpels (C1)	Herendeen et al 2016 (Botany)		100				Alexa DiNicola	2018-09-26
230627	+Cecilanthus polymerus	403. Fusion of ovaries (C1)	Herendeen et al 2016 (Botany)		0				Alexa DiNicola	2018-09-26
230630	+Cecilanthus polymerus	404. Style differentiation (D1)	Herendeen et al 2016 (Botany)	404. Style differentiation (D1): (0) absent					Alexa DiNicola	2018-09-26
262123	+Cecilanthus polymerus	411. Number of ovules per functional carpel (C1)	Herendeen et al 2016 (Botany)		1			Ovules not preserved, but loc- ule shape suggests that carpels are uniovulate.	Andrea López	2019-09-26
297677	+Cedrelospermum nervosum	100. Floral structural sex (D1)	Manchester 1989 (AmJBot)	100. Floral structural sex (D1): (2) unisexual					Andrea López	2020-09-26
297678	+Cedrelospermum nervosum	102. Ovary position (D1)	Manchester 1989 (AmJBot)	102. Ovary position (D1): (0) superior					Andrea López	2020-09-26
297684	+Cedrelospermum nervosum	201. Number of perianth parts (C1)	Manchester 1989 (AmJBot)		5				Andrea López	2020-09-26
297679	+Cedrelospermum nervosum	301. Number of fertile stamens (C1)	Manchester 1989 (AmJBot)			4	6		Andrea López	2020-09-26
297681	+Cedrelospermum nervosum	305. Filament (D1)	Manchester 1989 (AmJBot)	305. Filament (D1): (B) short (general)					Andrea López	2020-09-26
297680	+Cedrelospermum nervosum	313. Anther dehiscence (D1)	Manchester 1989 (AmJBot)	313. Anther dehiscence (D1): (0) longitudinal slit					Andrea López	2020-09-26
297682	+Cedrelospermum nervosum	5000. Number of apertures (C1)	Manchester 1989 (AmJBot)			3	5		Andrea López	2020-09-26
297683	+Cedrelospermum nervosum	5002. Aperture shape (D1)	Manchester 1989 (AmJBot)	5002. Aperture shape (D1): (1) pore					Andrea López	2020-09-26
262127	+Chloranthistemon alatus	100. Floral structural sex (D1)	Eklund et al 1997 (PlantSystEvol)	100. Floral structural sex (D1): (0) bisexual					Andrea López	2019-09-26
262129	+Chloranthistemon alatus	201. Number of perianth parts (C1)	Eklund et al 1997 (PlantSystEvol)		0				Andrea López	2019-09-26
262128	+Chloranthistemon alatus	301. Number of fertile stamens (C1)	Eklund et al 1997 (PlantSystEvol)		3				Andrea López	2019-09-26
262133	+Chloranthistemon alatus	305. Filament (D1)	Eklund et al 1997 (PlantSystEvol)	305. Filament (D1): (0) absent				Stamens are not distinctly differentiated into filament and anther	Andrea López	2019-09-26	Andrea López	2019-09-26
262130	+Chloranthistemon alatus	306. Fusion of filaments (C1)	Eklund et al 1997 (PlantSystEvol)		0				Andrea López	2019-09-26
262137	+Chloranthistemon alatus	311. Anther orientation (D1)	Eklund et al 1997 (PlantSystEvol)	311. Anther orientation (D1): (0) introrse				Figure 5	Andrea López	2019-09-26
262131	+Chloranthistemon alatus	313. Anther dehiscence (D1)	Eklund et al 1997 (PlantSystEvol)	313. Anther dehiscence (D1): (2) H-valvate				Dehiscence is valvate, opening by a stomium that bifurcates at base and apex	Andrea López	2019-09-26
262132	+Chloranthistemon alatus	314. Connective extension (apical) (D1)	Eklund et al 1997 (PlantSystEvol)	314. Connective extension (apical) (D1): (1) short extension				Figure 5B	Andrea López	2019-09-26	Andrea López	2019-09-26
262143	+Chloranthistemon alatus	401. Number of structural carpels (C1)	Friis et al 2011 (book)		1				Andrea López	2019-09-26
262144	+Chloranthistemon alatus	411. Number of ovules per functional carpel (C1)	Friis et al 2011 (book)		1				Andrea López	2019-09-26
262140	+Chloranthistemon alatus	5002. Aperture shape (D1)	Eklund et al 1997 (PlantSystEvol)	5002. Aperture shape (D1): (5) colpus					Andrea López	2019-09-26
262364	+Chloranthistemon crossmanensis	201. Number of perianth parts (C1)	Herendeen et al 1993 (AmJBot)		0				Andrea López	2019-09-27
262365	+Chloranthistemon crossmanensis	301. Number of fertile stamens (C1)	Herendeen et al 1993 (AmJBot)		3				Andrea López	2019-09-27
206426	+Chloranthistemon endressii	100. Floral structural sex (D1)	Eklund et al 1997 (PlantSystEvol)	100. Floral structural sex (D1): (0) bisexual					Maria von Balthazar	2017-06-29
206428	+Chloranthistemon endressii	201. Number of perianth parts (C1)	Eklund et al 1997 (PlantSystEvol)		0				Maria von Balthazar	2017-06-29
206430	+Chloranthistemon endressii	301. Number of fertile stamens (C1)	Eklund et al 1997 (PlantSystEvol)		3				Maria von Balthazar	2017-06-29
206272	+Chloranthistemon endressii	305. Filament (D1)	Crane et al 1989 (PlantSystEvol)	305. Filament (D1): (5) short and wide					Maria von Balthazar	2017-05-31
206429	+Chloranthistemon endressii	306. Fusion of filaments (C1)	Eklund et al 1997 (PlantSystEvol)		0				Maria von Balthazar	2017-06-29
206431	+Chloranthistemon endressii	311. Anther orientation (D1)	Eklund et al 1997 (PlantSystEvol)	311. Anther orientation (D1): (0) introrse					Maria von Balthazar	2017-06-29
206273	+Chloranthistemon endressii	312. Anther attachment (D1)	Crane et al 1989 (PlantSystEvol)	312. Anther attachment (D1): (0) basifixed					Maria von Balthazar	2017-05-31
206270	+Chloranthistemon endressii	313. Anther dehiscence (D1)	Crane et al 1989 (PlantSystEvol)	313. Anther dehiscence (D1): (2) H-valvate					Maria von Balthazar	2017-05-31
206271	+Chloranthistemon endressii	314. Connective extension (apical) (D1)	Crane et al 1989 (PlantSystEvol)	314. Connective extension (apical) (D1): (1) short extension					Maria von Balthazar	2017-05-31
206432	+Chloranthistemon endressii	401. Number of structural carpels (C1)	Eklund et al 1997 (PlantSystEvol)		1				Maria von Balthazar	2017-06-29
206433	+Chloranthistemon endressii	404. Style differentiation (D1)	Eklund et al 1997 (PlantSystEvol)	404. Style differentiation (D1): (2) present, short and thick					Maria von Balthazar	2017-06-29
262145	+Chloranthistemon endressii	411. Number of ovules per functional carpel (C1)	Friis et al 2011 (book)		1				Andrea López	2019-09-26
206274	+Chloranthistemon endressii	5002. Aperture shape (D1)	Crane et al 1989 (PlantSystEvol)	5002. Aperture shape (D1): (8) spiraperturate					Maria von Balthazar	2017-05-31
230528	+Coahuilanthus belindae	100. Floral structural sex (D1)	Calvillo-Canadell & Cevallos-Ferriz 2007 (AmJBot)	100. Floral structural sex (D1): (0) bisexual					Gisele Alves	2018-09-26
230561	+Coahuilanthus belindae	102. Ovary position (D1)	Calvillo-Canadell & Cevallos-Ferriz 2007 (AmJBot)	102. Ovary position (D1): (0) superior					Gisele Alves	2018-09-26
230566	+Coahuilanthus belindae	201. Number of perianth parts (C1)	Calvillo-Canadell & Cevallos-Ferriz 2007 (AmJBot)		10				Gisele Alves	2018-09-26
230611	+Coahuilanthus belindae	204. Fusion of perianth (C1)	Calvillo-Canadell & Cevallos-Ferriz 2007 (AmJBot)		0.1			sepals are said to be basally united	Gisele Alves	2018-09-26	Maria von Balthazar	2022-03-21
406090	+Coahuilanthus belindae	204. Fusion of perianth (C1)	Calvillo-Canadell & Cevallos-Ferriz 2007 (AmJBot)		0			petals free	Maria von Balthazar	2022-03-21
230615	+Coahuilanthus belindae	207. Symmetry of perianth (D1)	Calvillo-Canadell & Cevallos-Ferriz 2007 (AmJBot)	207. Symmetry of perianth (D1): (5) actinomorphic (general)					Gisele Alves	2018-09-26
262366	+Coahuilanthus belindae	230. Perianth phyllotaxy (D1)	Herendeen et al 1993 (AmJBot)	230. Perianth phyllotaxy (D1): (0) whorled				Figure 5	Andrea López	2019-09-27
230695	+Coahuilanthus belindae	231. Number of perianth whorls (C1)	Calvillo-Canadell & Cevallos-Ferriz 2007 (AmJBot)		2				Gisele Alves	2018-09-26	Gisele Alves	2018-09-26
230698	+Coahuilanthus belindae	232. Perianth merism (C1)	Calvillo-Canadell & Cevallos-Ferriz 2007 (AmJBot)		5				Gisele Alves	2018-09-26
230703	+Coahuilanthus belindae	232. Perianth merism (C1)	Calvillo-Canadell & Cevallos-Ferriz 2007 (AmJBot)		5				Gisele Alves	2018-09-26
230705	+Coahuilanthus belindae	234. Perianth differentiation (D1)	Calvillo-Canadell & Cevallos-Ferriz 2007 (AmJBot)	234. Perianth differentiation (D1): (4) marked differentiation					Gisele Alves	2018-09-26
406134	+Coahuilanthus belindae	301. Number of fertile stamens (C1)	Calvillo-Canadell & Cevallos-Ferriz 2007 (AmJBot)		5			stamens opposite petals -> 5	Maria von Balthazar	2022-03-21
230766	+Coahuilanthus belindae	305. Filament (D1)	Calvillo-Canadell & Cevallos-Ferriz 2007 (AmJBot)	305. Filament (D1): (2) long and narrow					Gisele Alves	2018-09-26
230785	+Coahuilanthus belindae	312. Anther attachment (D1)	Calvillo-Canadell & Cevallos-Ferriz 2007 (AmJBot)	312. Anther attachment (D1): (0) basifixed				Sub-basifixed	Gisele Alves	2018-09-26
230788	+Coahuilanthus belindae	314. Connective extension (apical) (D1)	Calvillo-Canadell & Cevallos-Ferriz 2007 (AmJBot)	314. Connective extension (apical) (D1): (0) absent					Gisele Alves	2018-09-26
406135	+Coahuilanthus belindae	330. Androecium structural phyllotaxy (D1)	Calvillo-Canadell & Cevallos-Ferriz 2007 (AmJBot)	330. Androecium structural phyllotaxy (D1): (0) whorled					Maria von Balthazar	2022-03-21
406136	+Coahuilanthus belindae	331. Number of androecium structural whorls (C1)	Calvillo-Canadell & Cevallos-Ferriz 2007 (AmJBot)		1				Maria von Balthazar	2022-03-21
406137	+Coahuilanthus belindae	332. Androecium structural merism (C1)	Calvillo-Canadell & Cevallos-Ferriz 2007 (AmJBot)		5				Maria von Balthazar	2022-03-21
230806	+Coahuilanthus belindae	404. Style differentiation (D1)	Calvillo-Canadell & Cevallos-Ferriz 2007 (AmJBot)	404. Style differentiation (D1): (5) present, long and narrow					Gisele Alves	2018-09-26
43906	+Cohongarootonia hispida	100. Floral structural sex (D1)	von Balthazar et al 2011 (book)	100. Floral structural sex (D1): (0) bisexual					Laetitia Carrive	2013-02-05
205688	+Cohongarootonia hispida	102. Ovary position (D1)	von Balthazar et al 2011 (book)	102. Ovary position (D1): (0) superior					Maria von Balthazar	2017-05-04
43944	+Cohongarootonia hispida	201. Number of perianth parts (C1)	von Balthazar et al 2011 (book)		6				Laetitia Carrive	2013-02-05
43943	+Cohongarootonia hispida	204. Fusion of perianth (C1)	von Balthazar et al 2011 (book)		0			"six free tepals"	Laetitia Carrive	2013-02-05	Laetitia Carrive	2013-02-05
43942	+Cohongarootonia hispida	207. Symmetry of perianth (D1)	von Balthazar et al 2011 (book)	207. Symmetry of perianth (D1): (0) actinomorphic (strictly polysymmetric)					Laetitia Carrive	2013-02-05
43909	+Cohongarootonia hispida	230. Perianth phyllotaxy (D1)	von Balthazar et al 2011 (book)	230. Perianth phyllotaxy (D1): (0) whorled					Laetitia Carrive	2013-02-05
43910	+Cohongarootonia hispida	231. Number of perianth whorls (C1)	von Balthazar et al 2011 (book)		2				Laetitia Carrive	2013-02-05	Laetitia Carrive	2013-02-05
43911	+Cohongarootonia hispida	232. Perianth merism (C1)	von Balthazar et al 2011 (book)		3				Laetitia Carrive	2013-02-05
43913	+Cohongarootonia hispida	234. Perianth differentiation (D1)	von Balthazar et al 2011 (book)	234. Perianth differentiation (D1): (8) weak differentiation				in shape and size	Laetitia Carrive	2013-02-05	Maria von Balthazar	2017-05-04
43951	+Cohongarootonia hispida	301. Number of fertile stamens (C1)	von Balthazar et al 2011 (book)		6				Laetitia Carrive	2013-02-05
43956	+Cohongarootonia hispida	305. Filament (D1)	von Balthazar et al 2011 (book)	305. Filament (D1): (3) short and narrow					Laetitia Carrive	2013-02-05	Maria von Balthazar	2017-05-04
43919	+Cohongarootonia hispida	306. Fusion of filaments (C1)	von Balthazar et al 2011 (book)		0				Laetitia Carrive	2013-02-05
44014	+Cohongarootonia hispida	308. Fusion of filaments to inner perianth series (C1)	von Balthazar et al 2011 (book)		0				Laetitia Carrive	2013-02-05
43925	+Cohongarootonia hispida	311. Anther orientation (D1)	von Balthazar et al 2011 (book)	311. Anther orientation (D1): (0) introrse				introrse-latrorse	Laetitia Carrive	2013-02-05	Maria von Balthazar	2017-05-04
205689	+Cohongarootonia hispida	311. Anther orientation (D1)	von Balthazar et al 2011 (book)	311. Anther orientation (D1): (1) latrorse				introrse-latrorse	Maria von Balthazar	2017-05-04
43957	+Cohongarootonia hispida	312. Anther attachment (D1)	von Balthazar et al 2011 (book)	312. Anther attachment (D1): (0) basifixed					Laetitia Carrive	2013-02-05
43928	+Cohongarootonia hispida	313. Anther dehiscence (D1)	von Balthazar et al 2011 (book)	313. Anther dehiscence (D1): (3) flap-valvate				"Upward-opening flap".	Laetitia Carrive	2013-02-05
43920	+Cohongarootonia hispida	314. Connective extension (apical) (D1)	von Balthazar et al 2011 (book)	314. Connective extension (apical) (D1): (1) short extension					Laetitia Carrive	2013-02-05	Maria von Balthazar	2017-05-24
43916	+Cohongarootonia hispida	330. Androecium structural phyllotaxy (D1)	von Balthazar et al 2011 (book)	330. Androecium structural phyllotaxy (D1): (0) whorled					Laetitia Carrive	2013-02-05
43947	+Cohongarootonia hispida	330. Androecium structural phyllotaxy (D1)	von Balthazar et al 2011 (book)	330. Androecium structural phyllotaxy (D1): (0) whorled					Laetitia Carrive	2013-02-05
43948	+Cohongarootonia hispida	331. Number of androecium structural whorls (C1)	von Balthazar et al 2011 (book)		4				Laetitia Carrive	2013-02-05
43917	+Cohongarootonia hispida	332. Androecium structural merism (C1)	von Balthazar et al 2011 (book)		3				Laetitia Carrive	2013-02-05
43929	+Cohongarootonia hispida	401. Number of structural carpels (C1)	von Balthazar et al 2011 (book)		1				Laetitia Carrive	2013-02-05
43930	+Cohongarootonia hispida	404. Style differentiation (D1)	von Balthazar et al 2011 (book)	404. Style differentiation (D1): (4) present, long and wide					Laetitia Carrive	2013-02-05	Maria von Balthazar	2017-05-24
43935	+Cohongarootonia hispida	411. Number of ovules per functional carpel (C1)	von Balthazar et al 2011 (book)		1				Laetitia Carrive	2013-02-05
43941	+Cohongarootonia hispida	412. Placentation (D1)	von Balthazar et al 2011 (book)	412. Placentation (D1): (4) marginal					Laetitia Carrive	2013-02-05	Maria von Balthazar	2017-05-24
206140	+Cohongarootonia hispida	412. Placentation (D1)	von Balthazar et al 2011 (book)	412. Placentation (D1): (1) apical (pendulous)					Maria von Balthazar	2017-05-24
206174	+Cronquistiflora sayrevillensis	100. Floral structural sex (D1)	Crepet & Nixon 1998 (AmJBot)	100. Floral structural sex (D1): (0) bisexual					Maria von Balthazar	2017-05-24
206176	+Cronquistiflora sayrevillensis	102. Ovary position (D1)	Crepet & Nixon 1998 (AmJBot)	102. Ovary position (D1): (0) superior					Maria von Balthazar	2017-05-24
262368	+Cronquistiflora sayrevillensis	308. Fusion of filaments to inner perianth series (C1)	Crepet & Nixon 1998 (AmJBot)		0			Table 1	Andrea López	2019-09-27
206178	+Cronquistiflora sayrevillensis	400. Gynoecium phyllotaxy (D1)	Crepet & Nixon 1998 (AmJBot)	400. Gynoecium phyllotaxy (D1): (2) spiral					Maria von Balthazar	2017-05-24
206177	+Cronquistiflora sayrevillensis	401. Number of structural carpels (C1)	Crepet & Nixon 1998 (AmJBot)			49	55		Maria von Balthazar	2017-05-24
206179	+Cronquistiflora sayrevillensis	403. Fusion of ovaries (C1)	Crepet & Nixon 1998 (AmJBot)		0				Maria von Balthazar	2017-05-24
206180	+Cronquistiflora sayrevillensis	404. Style differentiation (D1)	Crepet & Nixon 1998 (AmJBot)	404. Style differentiation (D1): (0) absent					Maria von Balthazar	2017-05-24
206183	+Cronquistiflora sayrevillensis	411. Number of ovules per functional carpel (C1)	Crepet & Nixon 1998 (AmJBot)		6			6 or more in two rows	Maria von Balthazar	2017-05-24
206182	+Cronquistiflora sayrevillensis	412. Placentation (D1)	Crepet & Nixon 1998 (AmJBot)	412. Placentation (D1): (4) marginal					Maria von Balthazar	2017-05-24
262369	+Cronquistiflora sayrevillensis	5000. Number of apertures (C1)	Crepet & Nixon 1998 (AmJBot)		1			Table 1	Andrea López	2019-09-27
262367	+Cronquistiflora sayrevillensis	5002. Aperture shape (D1)	Crepet & Nixon 1998 (AmJBot)	5002. Aperture shape (D1): (0) sulcus					Andrea López	2019-09-27
407982	+Cunoniantha bicarpellata	100. Floral structural sex (D1)	Jud & Gandolfo 2021 (AnnBot)	100. Floral structural sex (D1): (0) bisexual					Andrea López	2022-03-24
407983	+Cunoniantha bicarpellata	102. Ovary position (D1)	Jud & Gandolfo 2021 (AnnBot)	102. Ovary position (D1): (0) superior					Andrea López	2022-03-24
407984	+Cunoniantha bicarpellata	201. Number of perianth parts (C1)	Jud & Gandolfo 2021 (AnnBot)		10				Andrea López	2022-03-24
407989	+Cunoniantha bicarpellata	204. Fusion of perianth (C1)	Jud & Gandolfo 2021 (AnnBot)		0				Andrea López	2022-03-24
407990	+Cunoniantha bicarpellata	207. Symmetry of perianth (D1)	Jud & Gandolfo 2021 (AnnBot)	207. Symmetry of perianth (D1): (5) actinomorphic (general)					Andrea López	2022-03-24
407985	+Cunoniantha bicarpellata	230. Perianth phyllotaxy (D1)	Jud & Gandolfo 2021 (AnnBot)	230. Perianth phyllotaxy (D1): (0) whorled					Andrea López	2022-03-24
407986	+Cunoniantha bicarpellata	231. Number of perianth whorls (C1)	Jud & Gandolfo 2021 (AnnBot)		2				Andrea López	2022-03-24
407987	+Cunoniantha bicarpellata	232. Perianth merism (C1)	Jud & Gandolfo 2021 (AnnBot)		5				Andrea López	2022-03-24
407988	+Cunoniantha bicarpellata	234. Perianth differentiation (D1)	Jud & Gandolfo 2021 (AnnBot)	234. Perianth differentiation (D1): (4) marked differentiation					Andrea López	2022-03-24
407991	+Cunoniantha bicarpellata	301. Number of fertile stamens (C1)	Jud & Gandolfo 2021 (AnnBot)		5				Andrea López	2022-03-24
407992	+Cunoniantha bicarpellata	305. Filament (D1)	Jud & Gandolfo 2021 (AnnBot)	305. Filament (D1): (2) long and narrow					Andrea López	2022-03-24
408004	+Cunoniantha bicarpellata	306. Fusion of filaments (C1)	Jud & Gandolfo 2021 (AnnBot)		0			Fig. 3B	Andrea López	2022-03-24
408005	+Cunoniantha bicarpellata	308. Fusion of filaments to inner perianth series (C1)	Jud & Gandolfo 2021 (AnnBot)		0			Fig. 3B	Andrea López	2022-03-24
407993	+Cunoniantha bicarpellata	311. Anther orientation (D1)	Jud & Gandolfo 2021 (AnnBot)	311. Anther orientation (D1): (0) introrse					Andrea López	2022-03-24
407994	+Cunoniantha bicarpellata	312. Anther attachment (D1)	Jud & Gandolfo 2021 (AnnBot)	312. Anther attachment (D1): (1) dorsifixed					Andrea López	2022-03-24
407995	+Cunoniantha bicarpellata	313. Anther dehiscence (D1)	Jud & Gandolfo 2021 (AnnBot)	313. Anther dehiscence (D1): (0) longitudinal slit					Andrea López	2022-03-24
407996	+Cunoniantha bicarpellata	314. Connective extension (apical) (D1)	Jud & Gandolfo 2021 (AnnBot)	314. Connective extension (apical) (D1): (0) absent					Andrea López	2022-03-24
407998	+Cunoniantha bicarpellata	400. Gynoecium phyllotaxy (D1)	Jud & Gandolfo 2021 (AnnBot)	400. Gynoecium phyllotaxy (D1): (0) one whorl					Andrea López	2022-03-24
407997	+Cunoniantha bicarpellata	401. Number of structural carpels (C1)	Jud & Gandolfo 2021 (AnnBot)		2				Andrea López	2022-03-24
407999	+Cunoniantha bicarpellata	403. Fusion of ovaries (C1)	Jud & Gandolfo 2021 (AnnBot)		1				Andrea López	2022-03-24
408000	+Cunoniantha bicarpellata	404. Style differentiation (D1)	Jud & Gandolfo 2021 (AnnBot)	404. Style differentiation (D1): (3) present, short and narrow				The ovary is pubescent (Fig. 3F), 2.4 mm long by 1.7 mm wide (n = 7). The styles are ~2.1 mm long (n = 5)	Andrea López	2022-03-24	Andrea López	2022-03-24
408001	+Cunoniantha bicarpellata	406. Fusion of styles (C1)	Jud & Gandolfo 2021 (AnnBot)		0				Andrea López	2022-03-24
408002	+Cunoniantha bicarpellata	5000. Number of apertures (C1)	Jud & Gandolfo 2021 (AnnBot)		3				Andrea López	2022-03-24
408003	+Cunoniantha bicarpellata	5002. Aperture shape (D1)	Jud & Gandolfo 2021 (AnnBot)	5002. Aperture shape (D1): (5) colpus					Andrea López	2022-03-24
230621	+Dakotanthus cordiformis	100. Floral structural sex (D1)	Manchester et al 2018 (ActaPaleobot)	100. Floral structural sex (D1): (0) bisexual					Benedikt Kuhnhäuser	2018-09-26
236349	+Dakotanthus cordiformis	102. Ovary position (D1)	Manchester et al 2018 (ActaPaleobot)	102. Ovary position (D1): (0) superior					Maria von Balthazar	2018-11-12
230883	+Dakotanthus cordiformis	201. Number of perianth parts (C1)	Manchester et al 2018 (ActaPaleobot)		10				Benedikt Kuhnhäuser	2018-09-26
230881	+Dakotanthus cordiformis	204. Fusion of perianth (C1)	Manchester et al 2018 (ActaPaleobot)			0	0.2	fig. 3.13 and 3.14	Benedikt Kuhnhäuser	2018-09-26	Maria von Balthazar	2018-11-12
230720	+Dakotanthus cordiformis	207. Symmetry of perianth (D1)	Manchester et al 2018 (ActaPaleobot)	207. Symmetry of perianth (D1): (0) actinomorphic (strictly polysymmetric)					Benedikt Kuhnhäuser	2018-09-26
236350	+Dakotanthus cordiformis	230. Perianth phyllotaxy (D1)	Manchester et al 2018 (ActaPaleobot)	230. Perianth phyllotaxy (D1): (0) whorled					Maria von Balthazar	2018-11-12
230629	+Dakotanthus cordiformis	231. Number of perianth whorls (C1)	Manchester et al 2018 (ActaPaleobot)		2				Benedikt Kuhnhäuser	2018-09-26
230632	+Dakotanthus cordiformis	232. Perianth merism (C1)	Manchester et al 2018 (ActaPaleobot)		5				Benedikt Kuhnhäuser	2018-09-26
230639	+Dakotanthus cordiformis	234. Perianth differentiation (D1)	Manchester et al 2018 (ActaPaleobot)	234. Perianth differentiation (D1): (1) marked differentiation, outer sepaloid, inner petaloid					Benedikt Kuhnhäuser	2018-09-26
230662	+Dakotanthus cordiformis	301. Number of fertile stamens (C1)	Manchester et al 2018 (ActaPaleobot)		10				Benedikt Kuhnhäuser	2018-09-26
230790	+Dakotanthus cordiformis	305. Filament (D1)	Manchester et al 2018 (ActaPaleobot)	305. Filament (D1): (3) short and narrow					Benedikt Kuhnhäuser	2018-09-26	Maria von Balthazar	2018-11-12
230797	+Dakotanthus cordiformis	306. Fusion of filaments (C1)	Manchester et al 2018 (ActaPaleobot)		0				Benedikt Kuhnhäuser	2018-09-26
230891	+Dakotanthus cordiformis	308. Fusion of filaments to inner perianth series (C1)	Manchester et al 2018 (ActaPaleobot)		0			Fig. 2A	Benedikt Kuhnhäuser	2018-09-26
236352	+Dakotanthus cordiformis	311. Anther orientation (D1)	Manchester et al 2018 (ActaPaleobot)	311. Anther orientation (D1): (1) latrorse					Maria von Balthazar	2018-11-12
236353	+Dakotanthus cordiformis	311. Anther orientation (D1)	Manchester et al 2018 (ActaPaleobot)	311. Anther orientation (D1): (0) introrse					Maria von Balthazar	2018-11-12
230780	+Dakotanthus cordiformis	312. Anther attachment (D1)	Manchester et al 2018 (ActaPaleobot)	312. Anther attachment (D1): (1) dorsifixed					Benedikt Kuhnhäuser	2018-09-26
230834	+Dakotanthus cordiformis	313. Anther dehiscence (D1)	Manchester et al 2018 (ActaPaleobot)	313. Anther dehiscence (D1): (0) longitudinal slit					Benedikt Kuhnhäuser	2018-09-26
230900	+Dakotanthus cordiformis	314. Connective extension (apical) (D1)	Manchester et al 2018 (ActaPaleobot)	314. Connective extension (apical) (D1): (0) absent				Plate 2	Benedikt Kuhnhäuser	2018-09-26
230671	+Dakotanthus cordiformis	330. Androecium structural phyllotaxy (D1)	Manchester et al 2018 (ActaPaleobot)	330. Androecium structural phyllotaxy (D1): (0) whorled					Benedikt Kuhnhäuser	2018-09-26
230677	+Dakotanthus cordiformis	331. Number of androecium structural whorls (C1)	Manchester et al 2018 (ActaPaleobot)		2				Benedikt Kuhnhäuser	2018-09-26
230688	+Dakotanthus cordiformis	332. Androecium structural merism (C1)	Manchester et al 2018 (ActaPaleobot)		5				Benedikt Kuhnhäuser	2018-09-26
230908	+Dakotanthus cordiformis	400. Gynoecium phyllotaxy (D1)	Manchester et al 2018 (ActaPaleobot)	400. Gynoecium phyllotaxy (D1): (0) one whorl				Plate 3	Benedikt Kuhnhäuser	2018-09-26
230651	+Dakotanthus cordiformis	401. Number of structural carpels (C1)	Manchester et al 2018 (ActaPaleobot)		5				Benedikt Kuhnhäuser	2018-09-26
230956	+Dakotanthus cordiformis	403. Fusion of ovaries (C1)	Manchester et al 2018 (ActaPaleobot)		1			Plate 3-14	Benedikt Kuhnhäuser	2018-09-26
236355	+Dakotanthus cordiformis	404. Style differentiation (D1)	Manchester et al 2018 (ActaPaleobot)	404. Style differentiation (D1): (3) present, short and narrow					Maria von Balthazar	2018-11-12
236354	+Dakotanthus cordiformis	406. Fusion of styles (C1)	Manchester et al 2018 (ActaPaleobot)		0				Maria von Balthazar	2018-11-12
236356	+Dakotanthus cordiformis	412. Placentation (D1)	Manchester et al 2018 (ActaPaleobot)	412. Placentation (D1): (0) axile				evidence is not 100% solid	Maria von Balthazar	2018-11-12
230786	+Dakotanthus cordiformis	5000. Number of apertures (C1)	Manchester et al 2018 (ActaPaleobot)		3				Benedikt Kuhnhäuser	2018-09-26
230701	+Dakotanthus cordiformis	5002. Aperture shape (D1)	Manchester et al 2018 (ActaPaleobot)	5002. Aperture shape (D1): (2) colporus					Benedikt Kuhnhäuser	2018-09-26
206320	+Detrusandra mystagoga	100. Floral structural sex (D1)	Crepet & Nixon 1998 (AmJBot)	100. Floral structural sex (D1): (0) bisexual					Maria von Balthazar	2017-06-01
206321	+Detrusandra mystagoga	102. Ovary position (D1)	Crepet & Nixon 1998 (AmJBot)	102. Ovary position (D1): (0) superior					Maria von Balthazar	2017-06-01
206323	+Detrusandra mystagoga	207. Symmetry of perianth (D1)	Crepet & Nixon 1998 (AmJBot)	207. Symmetry of perianth (D1): (1) actinomorphic spiral					Maria von Balthazar	2017-06-01
206322	+Detrusandra mystagoga	230. Perianth phyllotaxy (D1)	Crepet & Nixon 1998 (AmJBot)	230. Perianth phyllotaxy (D1): (1) spiral					Maria von Balthazar	2017-06-01
206327	+Detrusandra mystagoga	305. Filament (D1)	Crepet & Nixon 1998 (AmJBot)	305. Filament (D1): (5) short and wide					Maria von Balthazar	2017-06-01
206325	+Detrusandra mystagoga	306. Fusion of filaments (C1)	Crepet & Nixon 1998 (AmJBot)		0				Maria von Balthazar	2017-06-01
206326	+Detrusandra mystagoga	308. Fusion of filaments to inner perianth series (C1)	Crepet & Nixon 1998 (AmJBot)		0				Maria von Balthazar	2017-06-01
206328	+Detrusandra mystagoga	311. Anther orientation (D1)	Crepet & Nixon 1998 (AmJBot)	311. Anther orientation (D1): (0) introrse					Maria von Balthazar	2017-06-01
206329	+Detrusandra mystagoga	312. Anther attachment (D1)	Crepet & Nixon 1998 (AmJBot)	312. Anther attachment (D1): (0) basifixed					Maria von Balthazar	2017-06-01
206330	+Detrusandra mystagoga	313. Anther dehiscence (D1)	Crepet & Nixon 1998 (AmJBot)	313. Anther dehiscence (D1): (2) H-valvate					Maria von Balthazar	2017-06-01
206331	+Detrusandra mystagoga	314. Connective extension (apical) (D1)	Crepet & Nixon 1998 (AmJBot)	314. Connective extension (apical) (D1): (3) very long extension					Maria von Balthazar	2017-06-01
206324	+Detrusandra mystagoga	330. Androecium structural phyllotaxy (D1)	Crepet & Nixon 1998 (AmJBot)	330. Androecium structural phyllotaxy (D1): (1) spiral					Maria von Balthazar	2017-06-01
206333	+Detrusandra mystagoga	400. Gynoecium phyllotaxy (D1)	Crepet & Nixon 1998 (AmJBot)	400. Gynoecium phyllotaxy (D1): (2) spiral					Maria von Balthazar	2017-06-01
206332	+Detrusandra mystagoga	401. Number of structural carpels (C1)	Crepet & Nixon 1998 (AmJBot)		5			5 fertile carpels are surrounded by numerous pistillodes	Maria von Balthazar	2017-06-01	Maria von Balthazar	2017-06-01
206334	+Detrusandra mystagoga	403. Fusion of ovaries (C1)	Crepet & Nixon 1998 (AmJBot)		0				Maria von Balthazar	2017-06-01
206335	+Detrusandra mystagoga	404. Style differentiation (D1)	Crepet & Nixon 1998 (AmJBot)	404. Style differentiation (D1): (0) absent					Maria von Balthazar	2017-06-01
206336	+Detrusandra mystagoga	412. Placentation (D1)	Crepet & Nixon 1998 (AmJBot)	412. Placentation (D1): (4) marginal					Maria von Balthazar	2017-06-01
262371	+Detrusandra mystagoga	5000. Number of apertures (C1)	Crepet & Nixon 1998 (AmJBot)		1			table 1	Andrea López	2019-09-27
262370	+Detrusandra mystagoga	5002. Aperture shape (D1)	Crepet & Nixon 1998 (AmJBot)	5002. Aperture shape (D1): (0) sulcus				table 1	Andrea López	2019-09-27
205741	+Divisestylus brevistamineus	100. Floral structural sex (D1)	Hermsen et al 2003 (AmJBot)	100. Floral structural sex (D1): (0) bisexual					Jürg Schönenberger	2017-05-04
205742	+Divisestylus brevistamineus	102. Ovary position (D1)	Hermsen et al 2003 (AmJBot)	102. Ovary position (D1): (1) inferior				It is not entirely clear from the paper whether the flowers have a truly inferior ovary (with the ovary wall fused to the cup-shaped receptacle) or whether the flowers have a superior ovary with a distinct hypanthium.	Jürg Schönenberger	2017-05-04	Jürg Schönenberger	2017-05-04
205743	+Divisestylus brevistamineus	201. Number of perianth parts (C1)	Hermsen et al 2003 (AmJBot)		10				Jürg Schönenberger	2017-05-04
205748	+Divisestylus brevistamineus	204. Fusion of perianth (C1)	Hermsen et al 2003 (AmJBot)		0			The authors write that the sepal are "fused below into a hypanthium". However, in this case, I would not talk about a hypanthium. This is simply a flower witn an inferior ovary with free sepals.	Jürg Schönenberger	2017-05-04
205749	+Divisestylus brevistamineus	207. Symmetry of perianth (D1)	Hermsen et al 2003 (AmJBot)	207. Symmetry of perianth (D1): (0) actinomorphic (strictly polysymmetric)					Jürg Schönenberger	2017-05-04
205744	+Divisestylus brevistamineus	230. Perianth phyllotaxy (D1)	Hermsen et al 2003 (AmJBot)	230. Perianth phyllotaxy (D1): (0) whorled					Jürg Schönenberger	2017-05-04
205745	+Divisestylus brevistamineus	231. Number of perianth whorls (C1)	Hermsen et al 2003 (AmJBot)		2				Jürg Schönenberger	2017-05-04
205746	+Divisestylus brevistamineus	232. Perianth merism (C1)	Hermsen et al 2003 (AmJBot)		5				Jürg Schönenberger	2017-05-04
205747	+Divisestylus brevistamineus	234. Perianth differentiation (D1)	Hermsen et al 2003 (AmJBot)	234. Perianth differentiation (D1): (1) marked differentiation, outer sepaloid, inner petaloid					Jürg Schönenberger	2017-05-04
205750	+Divisestylus brevistamineus	301. Number of fertile stamens (C1)	Hermsen et al 2003 (AmJBot)		5				Jürg Schönenberger	2017-05-04
205751	+Divisestylus brevistamineus	301. Number of fertile stamens (C1)	Hermsen et al 2003 (AmJBot)		5				Jürg Schönenberger	2017-05-04
237093	+Divisestylus brevistamineus	305. Filament (D1)	Plant Systematics 2018 (website)	305. Filament (D1): (5) short and wide				image 8731	Maria von Balthazar	2018-11-19
237092	+Divisestylus brevistamineus	306. Fusion of filaments (C1)	Hermsen et al 2003 (AmJBot)		0				Maria von Balthazar	2018-11-19
237094	+Divisestylus brevistamineus	308. Fusion of filaments to inner perianth series (C1)	Plant Systematics 2018 (website)		0				Maria von Balthazar	2018-11-19
237095	+Divisestylus brevistamineus	311. Anther orientation (D1)	Plant Systematics 2018 (website)	311. Anther orientation (D1): (0) introrse				image 8731	Maria von Balthazar	2018-11-19	Maria von Balthazar	2018-11-19
237100	+Divisestylus brevistamineus	311. Anther orientation (D1)	Plant Systematics 2018 (website)	311. Anther orientation (D1): (1) latrorse					Maria von Balthazar	2018-11-19
205756	+Divisestylus brevistamineus	312. Anther attachment (D1)	Hermsen et al 2003 (AmJBot)	312. Anther attachment (D1): (0) basifixed					Jürg Schönenberger	2017-05-04
237096	+Divisestylus brevistamineus	314. Connective extension (apical) (D1)	Plant Systematics 2018 (website)	314. Connective extension (apical) (D1): (2) long extension					Maria von Balthazar	2018-11-19
205752	+Divisestylus brevistamineus	330. Androecium structural phyllotaxy (D1)	Hermsen et al 2003 (AmJBot)	330. Androecium structural phyllotaxy (D1): (0) whorled					Jürg Schönenberger	2017-05-04
205753	+Divisestylus brevistamineus	331. Number of androecium structural whorls (C1)	Hermsen et al 2003 (AmJBot)		1				Jürg Schönenberger	2017-05-04
205754	+Divisestylus brevistamineus	332. Androecium structural merism (C1)	Hermsen et al 2003 (AmJBot)		5				Jürg Schönenberger	2017-05-04
205758	+Divisestylus brevistamineus	400. Gynoecium phyllotaxy (D1)	Hermsen et al 2003 (AmJBot)	400. Gynoecium phyllotaxy (D1): (0) one whorl					Jürg Schönenberger	2017-05-04
205757	+Divisestylus brevistamineus	401. Number of structural carpels (C1)	Hermsen et al 2003 (AmJBot)		2				Jürg Schönenberger	2017-05-04
205759	+Divisestylus brevistamineus	403. Fusion of ovaries (C1)	Hermsen et al 2003 (AmJBot)		1			The authors say that carpels are fused. However, they do not say clearly whether the entire ovary is fused or whether the ovary actually extends into the broad asymplicate regions of the gynoecium.	Jürg Schönenberger	2017-05-04	Jürg Schönenberger	2017-05-04
237097	+Divisestylus brevistamineus	404. Style differentiation (D1)	Plant Systematics 2018 (website)	404. Style differentiation (D1): (3) present, short and narrow					Maria von Balthazar	2018-11-19
237098	+Divisestylus brevistamineus	406. Fusion of styles (C1)	Plant Systematics 2018 (website)		0				Maria von Balthazar	2018-11-19
205760	+Divisestylus brevistamineus	411. Number of ovules per functional carpel (C1)	Hermsen et al 2003 (AmJBot)			11	99	Described as "more than 10"	Jürg Schönenberger	2017-05-04
237099	+Divisestylus brevistamineus	412. Placentation (D1)	Plant Systematics 2018 (website)	412. Placentation (D1): (0) axile					Maria von Balthazar	2018-11-19
206135	+Divisestylus brevistamineus	5000. Number of apertures (C1)	Hermsen et al 2003 (AmJBot)		3				Maria von Balthazar	2017-05-24
206136	+Divisestylus brevistamineus	5002. Aperture shape (D1)	Plant Systematics 2018 (website)	5002. Aperture shape (D1): (2) colporus				image 7970 and verified by a pollen specialist	Maria von Balthazar	2017-05-24	Maria von Balthazar	2018-11-21
121063	+Dressiantha bicarpellata	100. Floral structural sex (D1)	Gandolfo et al 1998 (AmJBot)	100. Floral structural sex (D1): (0) bisexual					Jürg Schönenberger	2013-07-04
121065	+Dressiantha bicarpellata	102. Ovary position (D1)	Gandolfo et al 1998 (AmJBot)	102. Ovary position (D1): (0) superior					Jürg Schönenberger	2013-07-04
121128	+Dressiantha bicarpellata	201. Number of perianth parts (C1)	Gandolfo et al 1998 (AmJBot)		9				Jürg Schönenberger	2013-07-04
121129	+Dressiantha bicarpellata	204. Fusion of perianth (C1)	Gandolfo et al 1998 (AmJBot)		0				Jürg Schönenberger	2013-07-04
121131	+Dressiantha bicarpellata	207. Symmetry of perianth (D1)	Gandolfo et al 1998 (AmJBot)	207. Symmetry of perianth (D1): (5) actinomorphic (general)				described as weakly zygomorphic , but not clearly documented in figures	Jürg Schönenberger	2013-07-04	Maria von Balthazar	2017-05-04
121081	+Dressiantha bicarpellata	230. Perianth phyllotaxy (D1)	Gandolfo et al 1998 (AmJBot)	230. Perianth phyllotaxy (D1): (0) whorled					Jürg Schönenberger	2013-07-04
121092	+Dressiantha bicarpellata	231. Number of perianth whorls (C1)	Gandolfo et al 1998 (AmJBot)		3			there are two decussate pairs of sepals (4 in total) and a whorl of 5 petals (which seems very unusal	Jürg Schönenberger	2013-07-04
121095	+Dressiantha bicarpellata	232. Perianth merism (C1)	Gandolfo et al 1998 (AmJBot)		2			two pairs of decussate sepals	Jürg Schönenberger	2013-07-04	Jürg Schönenberger	2017-05-05
121097	+Dressiantha bicarpellata	232. Perianth merism (C1)	Gandolfo et al 1998 (AmJBot)		5			petals	Jürg Schönenberger	2013-07-04
121125	+Dressiantha bicarpellata	234. Perianth differentiation (D1)	Gandolfo et al 1998 (AmJBot)	234. Perianth differentiation (D1): (1) marked differentiation, outer sepaloid, inner petaloid				based on figures sepals and petals look different, but the text does not say mutch	Jürg Schönenberger	2013-07-04
121145	+Dressiantha bicarpellata	301. Number of fertile stamens (C1)	Gandolfo et al 1998 (AmJBot)		5				Jürg Schönenberger	2013-07-04
121153	+Dressiantha bicarpellata	305. Filament (D1)	Gandolfo et al 1998 (AmJBot)	305. Filament (D1): (2) long and narrow				filaments of fertile stamens are described as terete	Jürg Schönenberger	2013-07-04	Jürg Schönenberger	2013-07-04
121155	+Dressiantha bicarpellata	306. Fusion of filaments (C1)	Gandolfo et al 1998 (AmJBot)		0			outer whorl	Jürg Schönenberger	2013-07-04	Jürg Schönenberger	2013-07-04
121274	+Dressiantha bicarpellata	306. Fusion of filaments (C1)	Gandolfo et al 1998 (AmJBot)		0.05			described as basally fused into a disk; however, this disk could also be a proper nectary disk that has nothing to do with staminodes.	Jürg Schönenberger	2013-07-04
121202	+Dressiantha bicarpellata	308. Fusion of filaments to inner perianth series (C1)	Gandolfo et al 1998 (AmJBot)		0.1			described as epipetalous and marked as united in floral diagram; but this seems unsure	Jürg Schönenberger	2013-07-04
121262	+Dressiantha bicarpellata	311. Anther orientation (D1)	Gandolfo et al 1998 (AmJBot)	311. Anther orientation (D1): (0) introrse					Jürg Schönenberger	2013-07-04
121254	+Dressiantha bicarpellata	312. Anther attachment (D1)	Gandolfo et al 1998 (AmJBot)	312. Anther attachment (D1): (0) basifixed				in the description on page 965 it say dorsifixed; in the figure legend to figures 13-15 it says basifixed and this is also what it looks like on the figures.	Jürg Schönenberger	2013-07-04
121258	+Dressiantha bicarpellata	313. Anther dehiscence (D1)	Gandolfo et al 1998 (AmJBot)	313. Anther dehiscence (D1): (0) longitudinal slit					Jürg Schönenberger	2013-07-04
121259	+Dressiantha bicarpellata	314. Connective extension (apical) (D1)	Gandolfo et al 1998 (AmJBot)	314. Connective extension (apical) (D1): (4) present (general)					Jürg Schönenberger	2013-07-04
121136	+Dressiantha bicarpellata	330. Androecium structural phyllotaxy (D1)	Gandolfo et al 1998 (AmJBot)	330. Androecium structural phyllotaxy (D1): (0) whorled					Jürg Schönenberger	2013-07-04
121138	+Dressiantha bicarpellata	331. Number of androecium structural whorls (C1)	Gandolfo et al 1998 (AmJBot)		2				Jürg Schönenberger	2013-07-04
121141	+Dressiantha bicarpellata	332. Androecium structural merism (C1)	Gandolfo et al 1998 (AmJBot)		5				Jürg Schönenberger	2013-07-04
121263	+Dressiantha bicarpellata	400. Gynoecium phyllotaxy (D1)	Gandolfo et al 1998 (AmJBot)	400. Gynoecium phyllotaxy (D1): (0) one whorl					Jürg Schönenberger	2013-07-04
121265	+Dressiantha bicarpellata	401. Number of structural carpels (C1)	Gandolfo et al 1998 (AmJBot)		2				Jürg Schönenberger	2013-07-04
121339	+Dressiantha bicarpellata	403. Fusion of ovaries (C1)	Gandolfo et al 1998 (AmJBot)		1			desribed as basally fused; not clear exatly to what degree. Also this statement does not make sense with the presence of a single style and a single stigma	Jürg Schönenberger	2013-07-04	Jürg Schönenberger	2017-05-05
121416	+Dressiantha bicarpellata	404. Style differentiation (D1)	Gandolfo et al 1998 (AmJBot)	404. Style differentiation (D1): (3) present, short and narrow					Jürg Schönenberger	2013-07-04	Maria von Balthazar	2018-11-21
205848	+Dressiantha bicarpellata	406. Fusion of styles (C1)	Gandolfo et al 1998 (AmJBot)		1			the entire description of gynoecium structure is rather confusing and to be taken with caution.	Jürg Schönenberger	2017-05-05
205807	+Dressiantha bicarpellata	5000. Number of apertures (C1)	Gandolfo et al 1998 (AmJBot)		3				Jürg Schönenberger	2017-05-05
205808	+Dressiantha bicarpellata	5002. Aperture shape (D1)	Gandolfo et al 1998 (AmJBot)	5002. Aperture shape (D1): (2) colporus					Jürg Schönenberger	2017-05-05
299626	+Eckhartianthus lusitanicus	100. Floral structural sex (D1)	Friis et al 2019 (article)	100. Floral structural sex (D1): (0) bisexual					Andrea López	2020-10-26
299627	+Eckhartianthus lusitanicus	102. Ovary position (D1)	Friis et al 2019 (article)	102. Ovary position (D1): (0) superior					Andrea López	2020-10-26
299634	+Eckhartianthus lusitanicus	201. Number of perianth parts (C1)	Friis et al 2019 (article)		3				Andrea López	2020-10-26
299635	+Eckhartianthus lusitanicus	230. Perianth phyllotaxy (D1)	Friis et al 2019 (article)	230. Perianth phyllotaxy (D1): (0) whorled					Andrea López	2020-10-26
299633	+Eckhartianthus lusitanicus	231. Number of perianth whorls (C1)	Friis et al 2019 (article)		1				Andrea López	2020-10-26
299636	+Eckhartianthus lusitanicus	232. Perianth merism (C1)	Friis et al 2019 (article)		3				Andrea López	2020-10-26
299637	+Eckhartianthus lusitanicus	234. Perianth differentiation (D1)	Friis et al 2019 (article)	234. Perianth differentiation (D1): (0) undifferentiated					Andrea López	2020-10-26
299632	+Eckhartianthus lusitanicus	301. Number of fertile stamens (C1)	Friis et al 2019 (article)		9				Andrea López	2020-10-26
299639	+Eckhartianthus lusitanicus	305. Filament (D1)	Friis et al 2019 (article)	305. Filament (D1): (1) present (general)					Andrea López	2020-10-26	Andrea López	2020-10-26
299640	+Eckhartianthus lusitanicus	313. Anther dehiscence (D1)	Friis et al 2019 (article)	313. Anther dehiscence (D1): (0) longitudinal slit					Andrea López	2020-10-26
299641	+Eckhartianthus lusitanicus	314. Connective extension (apical) (D1)	Friis et al 2019 (article)	314. Connective extension (apical) (D1): (0) absent					Andrea López	2020-10-26
299630	+Eckhartianthus lusitanicus	401. Number of structural carpels (C1)	Friis et al 2019 (article)		3				Andrea López	2020-10-26
299638	+Eckhartianthus lusitanicus	404. Style differentiation (D1)	Friis et al 2019 (article)	404. Style differentiation (D1): (0) absent				stigma apparently sessile	Andrea López	2020-10-26
299628	+Eckhartianthus lusitanicus	5000. Number of apertures (C1)	Friis et al 2019 (article)		1				Andrea López	2020-10-26
299629	+Eckhartianthus lusitanicus	5002. Aperture shape (D1)	Friis et al 2019 (article)	5002. Aperture shape (D1): (5) colpus					Andrea López	2020-10-26
205587	+Endressianthus miraensis	100. Floral structural sex (D1)	Friis et al 2003 (IJPS)	100. Floral structural sex (D1): (2) unisexual					Jürg Schönenberger	2017-05-02	Maria von Balthazar	2018-11-21
205588	+Endressianthus miraensis	102. Ovary position (D1)	Friis et al 2003 (IJPS)	102. Ovary position (D1): (1) inferior					Jürg Schönenberger	2017-05-02
205589	+Endressianthus miraensis	201. Number of perianth parts (C1)	Friis et al 2003 (IJPS)			4	5		Jürg Schönenberger	2017-05-02
205767	+Endressianthus miraensis	204. Fusion of perianth (C1)	Friis et al 2003 (IJPS)		0				Jürg Schönenberger	2017-05-05
205594	+Endressianthus miraensis	207. Symmetry of perianth (D1)	Friis et al 2003 (IJPS)	207. Symmetry of perianth (D1): (0) actinomorphic (strictly polysymmetric)					Jürg Schönenberger	2017-05-02
205590	+Endressianthus miraensis	230. Perianth phyllotaxy (D1)	Friis et al 2003 (IJPS)	230. Perianth phyllotaxy (D1): (0) whorled					Jürg Schönenberger	2017-05-02
205591	+Endressianthus miraensis	231. Number of perianth whorls (C1)	Friis et al 2003 (IJPS)		1				Jürg Schönenberger	2017-05-02
205592	+Endressianthus miraensis	232. Perianth merism (C1)	Friis et al 2003 (IJPS)			4	5		Jürg Schönenberger	2017-05-02
205593	+Endressianthus miraensis	234. Perianth differentiation (D1)	Friis et al 2003 (IJPS)	234. Perianth differentiation (D1): (0) undifferentiated					Jürg Schönenberger	2017-05-02
205595	+Endressianthus miraensis	301. Number of fertile stamens (C1)	Friis et al 2003 (IJPS)		4			in some flowers not all stamens are developed, but the basic number of stamens in male flowers is apparently four.	Jürg Schönenberger	2017-05-02
205600	+Endressianthus miraensis	305. Filament (D1)	Friis et al 2003 (IJPS)	305. Filament (D1): (1) present (general)				filaments are clearly present and they are short in the described specimens. However, as all the specimens with stamens preserved were in a pre-anthetic stage, it is impossible to know whether filaments might have been more elongated during anthesis (whic	Jürg Schönenberger	2017-05-02	Jürg Schönenberger	2017-05-02
205769	+Endressianthus miraensis	306. Fusion of filaments (C1)	Friis et al 2003 (IJPS)		0				Jürg Schönenberger	2017-05-05
205770	+Endressianthus miraensis	308. Fusion of filaments to inner perianth series (C1)	Friis et al 2003 (IJPS)		0				Jürg Schönenberger	2017-05-05
205771	+Endressianthus miraensis	311. Anther orientation (D1)	Friis et al 2003 (IJPS)	311. Anther orientation (D1): (1) latrorse				see Fig. 4E	Jürg Schönenberger	2017-05-05
205601	+Endressianthus miraensis	312. Anther attachment (D1)	Friis et al 2003 (IJPS)	312. Anther attachment (D1): (0) basifixed					Jürg Schönenberger	2017-05-02
205602	+Endressianthus miraensis	313. Anther dehiscence (D1)	Friis et al 2003 (IJPS)	313. Anther dehiscence (D1): (0) longitudinal slit				clear lines of dehiscence are visible, but no anthetic anthers have been described.	Jürg Schönenberger	2017-05-02
205772	+Endressianthus miraensis	314. Connective extension (apical) (D1)	Friis et al 2003 (IJPS)	314. Connective extension (apical) (D1): (0) absent					Jürg Schönenberger	2017-05-05
205596	+Endressianthus miraensis	330. Androecium structural phyllotaxy (D1)	Friis et al 2003 (IJPS)	330. Androecium structural phyllotaxy (D1): (0) whorled					Jürg Schönenberger	2017-05-02
205597	+Endressianthus miraensis	331. Number of androecium structural whorls (C1)	Friis et al 2003 (IJPS)		1				Jürg Schönenberger	2017-05-02
205598	+Endressianthus miraensis	332. Androecium structural merism (C1)	Friis et al 2003 (IJPS)		4				Jürg Schönenberger	2017-05-02
205604	+Endressianthus miraensis	400. Gynoecium phyllotaxy (D1)	Friis et al 2003 (IJPS)	400. Gynoecium phyllotaxy (D1): (0) one whorl					Jürg Schönenberger	2017-05-02
205603	+Endressianthus miraensis	401. Number of structural carpels (C1)	Friis et al 2003 (IJPS)		2				Jürg Schönenberger	2017-05-02
205605	+Endressianthus miraensis	403. Fusion of ovaries (C1)	Friis et al 2003 (IJPS)		1				Jürg Schönenberger	2017-05-02	Jürg Schönenberger	2017-05-02
205606	+Endressianthus miraensis	411. Number of ovules per functional carpel (C1)	Friis et al 2003 (IJPS)		1			I decided to score this as 1, even if the paper describes the number of seeds rather than the number of ovules. However, none of the specimens has shown more than a single seed per carpel.	Jürg Schönenberger	2017-05-02	Jürg Schönenberger	2017-05-02
205783	+Endressianthus miraensis	5000. Number of apertures (C1)	Friis et al 2003 (IJPS)		3			Normapolles with 3 endopores, but six subequatorial exopores.	Jürg Schönenberger	2017-05-05
205784	+Endressianthus miraensis	5002. Aperture shape (D1)	Friis et al 2003 (IJPS)	5002. Aperture shape (D1): (1) pore					Jürg Schönenberger	2017-05-05
248289	+Endressinia brasiliana	100. Floral structural sex (D1)	Mohr & Bernardes-de-Oliveira 2004 (IJPS)	100. Floral structural sex (D1): (0) bisexual					Andrea López	2019-04-29
43240	+Endressinia brasiliana	102. Ovary position (D1)	Mohr & Bernardes-de-Oliveira 2004 (IJPS)	102. Ovary position (D1): (0) superior					Laetitia Carrive	2013-02-04
248290	+Endressinia brasiliana	102. Ovary position (D1)	Mohr & Bernardes-de-Oliveira 2004 (IJPS)	102. Ovary position (D1): (0) superior					Andrea López	2019-04-29
43259	+Endressinia brasiliana	207. Symmetry of perianth (D1)	Mohr & Bernardes-de-Oliveira 2004 (IJPS)	207. Symmetry of perianth (D1): (5) actinomorphic (general)					Laetitia Carrive	2013-02-04
262526	+Endressinia brasiliana	230. Perianth phyllotaxy (D1)	Mohr & Bernardes-de-Oliveira 2004 (IJPS)	230. Perianth phyllotaxy (D1): (1) spiral					Andrea López	2019-09-30
248291	+Endressinia brasiliana	234. Perianth differentiation (D1)	Mohr & Bernardes-de-Oliveira 2004 (IJPS)	234. Perianth differentiation (D1): (0) undifferentiated					Andrea López	2019-04-29
43268	+Endressinia brasiliana	305. Filament (D1)	Mohr & Bernardes-de-Oliveira 2004 (IJPS)	305. Filament (D1): (4) long and wide				"flat, elongated staminodes"	Laetitia Carrive	2013-02-04	Maria von Balthazar	2022-03-23
43267	+Endressinia brasiliana	306. Fusion of filaments (C1)	Mohr & Bernardes-de-Oliveira 2004 (IJPS)		0			Based on the pictures.	Laetitia Carrive	2013-02-04	Laetitia Carrive	2013-02-04
43263	+Endressinia brasiliana	330. Androecium structural phyllotaxy (D1)	Mohr & Bernardes-de-Oliveira 2004 (IJPS)	330. Androecium structural phyllotaxy (D1): (1) spiral					Laetitia Carrive	2013-02-04
43264	+Endressinia brasiliana	330. Androecium structural phyllotaxy (D1)	Mohr & Bernardes-de-Oliveira 2004 (IJPS)	330. Androecium structural phyllotaxy (D1): (1) spiral					Laetitia Carrive	2013-02-04
43270	+Endressinia brasiliana	400. Gynoecium phyllotaxy (D1)	Mohr & Bernardes-de-Oliveira 2004 (IJPS)	400. Gynoecium phyllotaxy (D1): (2) spiral					Laetitia Carrive	2013-02-04
43274	+Endressinia brasiliana	400. Gynoecium phyllotaxy (D1)	Mohr & Bernardes-de-Oliveira 2004 (IJPS)	400. Gynoecium phyllotaxy (D1): (2) spiral					Laetitia Carrive	2013-02-04
248292	+Endressinia brasiliana	400. Gynoecium phyllotaxy (D1)	Mohr & Bernardes-de-Oliveira 2004 (IJPS)	400. Gynoecium phyllotaxy (D1): (2) spiral					Andrea López	2019-04-29
43271	+Endressinia brasiliana	401. Number of structural carpels (C1)	Mohr & Bernardes-de-Oliveira 2004 (IJPS)		20			"many (estimated number ca. 20?)"	Laetitia Carrive	2013-02-04
43273	+Endressinia brasiliana	403. Fusion of ovaries (C1)	Mohr & Bernardes-de-Oliveira 2004 (IJPS)		0				Laetitia Carrive	2013-02-04
43276	+Endressinia brasiliana	403. Fusion of ovaries (C1)	Mohr & Bernardes-de-Oliveira 2004 (IJPS)		0				Laetitia Carrive	2013-02-04
43277	+Endressinia brasiliana	404. Style differentiation (D1)	Mohr & Bernardes-de-Oliveira 2004 (IJPS)	404. Style differentiation (D1): (0) absent				"The stigmatic area is distinct but small and not raised from the carpel."	Laetitia Carrive	2013-02-04	Laetitia Carrive	2013-02-04
230886	+Eoglandulosa warmanensis	201. Number of perianth parts (C1)	Winship & Crepet 1987 (AmJBot)		10			5 sepals 3 petals preserved but based on the position 5 petals appear to have been present	Julie Zalko	2018-09-26	Maria von Balthazar	2022-03-23
262528	+Eoglandulosa warmanensis	204. Fusion of perianth (C1)	Winship & Crepet 1987 (AmJBot)		0.1			Flowers with 5 slightly connate sepals, observed at imagen 1. Seems to be only at the base	Andrea López	2019-09-30
407687	+Eoglandulosa warmanensis	204. Fusion of perianth (C1)	Winship & Crepet 1987 (AmJBot)		0			petals, clawed	Maria von Balthazar	2022-03-23
230889	+Eoglandulosa warmanensis	230. Perianth phyllotaxy (D1)	Winship & Crepet 1987 (AmJBot)	230. Perianth phyllotaxy (D1): (0) whorled					Julie Zalko	2018-09-26
230893	+Eoglandulosa warmanensis	231. Number of perianth whorls (C1)	Winship & Crepet 1987 (AmJBot)		2				Julie Zalko	2018-09-26
230901	+Eoglandulosa warmanensis	232. Perianth merism (C1)	Winship & Crepet 1987 (AmJBot)		5			two whorls	Julie Zalko	2018-09-26	Maria von Balthazar	2022-03-23
262527	+Eoglandulosa warmanensis	234. Perianth differentiation (D1)	Winship & Crepet 1987 (AmJBot)	234. Perianth differentiation (D1): (1) marked differentiation, outer sepaloid, inner petaloid					Andrea López	2019-09-30
230920	+Eoglandulosa warmanensis	301. Number of fertile stamens (C1)	Winship & Crepet 1987 (AmJBot)		10				Julie Zalko	2018-09-26
230923	+Eoglandulosa warmanensis	5000. Number of apertures (C1)	Winship & Crepet 1987 (AmJBot)		3				Julie Zalko	2018-09-26
230925	+Eoglandulosa warmanensis	5002. Aperture shape (D1)	Winship & Crepet 1987 (AmJBot)	5002. Aperture shape (D1): (2) colporus					Julie Zalko	2018-09-26
230928	+Eoglandulosa warmanensis	5002. Aperture shape (D1)	Winship & Crepet 1987 (AmJBot)	5002. Aperture shape (D1): (2) colporus					Julie Zalko	2018-09-26
431095	+Eomimosoidea plumosa	100. Floral structural sex (D1)	Daghlian et al 1980 (AmJBot)	100. Floral structural sex (D1): (0) bisexual					Andrea López	2022-06-25
431096	+Eomimosoidea plumosa	201. Number of perianth parts (C1)	Daghlian et al 1980 (AmJBot)		8				Andrea López	2022-06-25
431124	+Eomimosoidea plumosa	204. Fusion of perianth (C1)	Crepet & Dilcher 1977 (AmJBot)		0.1			corolla	Andrea López	2022-06-25
431098	+Eomimosoidea plumosa	231. Number of perianth whorls (C1)	Daghlian et al 1980 (AmJBot)		2				Andrea López	2022-06-25
431099	+Eomimosoidea plumosa	232. Perianth merism (C1)	Daghlian et al 1980 (AmJBot)		4				Andrea López	2022-06-25
431097	+Eomimosoidea plumosa	234. Perianth differentiation (D1)	Daghlian et al 1980 (AmJBot)	234. Perianth differentiation (D1): (4) marked differentiation					Andrea López	2022-06-25
431101	+Eomimosoidea plumosa	301. Number of fertile stamens (C1)	Daghlian et al 1980 (AmJBot)		8				Andrea López	2022-06-25
431126	+Eomimosoidea plumosa	305. Filament (D1)	Crepet & Dilcher 1977 (AmJBot)	305. Filament (D1): (2) long and narrow					Andrea López	2022-06-25
431125	+Eomimosoidea plumosa	306. Fusion of filaments (C1)	Crepet & Dilcher 1977 (AmJBot)		0				Andrea López	2022-06-25
431104	+Eomimosoidea plumosa	313. Anther dehiscence (D1)	Daghlian et al 1980 (AmJBot)	313. Anther dehiscence (D1): (0) longitudinal slit					Andrea López	2022-06-25
431105	+Eomimosoidea plumosa	401. Number of structural carpels (C1)	Daghlian et al 1980 (AmJBot)		1				Andrea López	2022-06-25
431100	+Eomimosoidea plumosa	404. Style differentiation (D1)	Daghlian et al 1980 (AmJBot)	404. Style differentiation (D1): (1) present (length and shape unknown)					Andrea López	2022-06-25
431102	+Eomimosoidea plumosa	5000. Number of apertures (C1)	Daghlian et al 1980 (AmJBot)		3				Andrea López	2022-06-25
431103	+Eomimosoidea plumosa	5002. Aperture shape (D1)	Daghlian et al 1980 (AmJBot)	5002. Aperture shape (D1): (2) colporus					Andrea López	2022-06-25
205656	+Esgueiria adenocarpa	100. Floral structural sex (D1)	Friis et al 1992 (BiolSkriftDansk)	100. Floral structural sex (D1): (0) bisexual					Jürg Schönenberger	2017-05-02
205657	+Esgueiria adenocarpa	102. Ovary position (D1)	Friis et al 1992 (BiolSkriftDansk)	102. Ovary position (D1): (1) inferior					Jürg Schönenberger	2017-05-02
205658	+Esgueiria adenocarpa	201. Number of perianth parts (C1)	Friis et al 1992 (BiolSkriftDansk)		10				Jürg Schönenberger	2017-05-02
205663	+Esgueiria adenocarpa	204. Fusion of perianth (C1)	Friis et al 1992 (BiolSkriftDansk)		0				Jürg Schönenberger	2017-05-02
205664	+Esgueiria adenocarpa	207. Symmetry of perianth (D1)	Friis et al 1992 (BiolSkriftDansk)	207. Symmetry of perianth (D1): (0) actinomorphic (strictly polysymmetric)					Jürg Schönenberger	2017-05-02
205659	+Esgueiria adenocarpa	230. Perianth phyllotaxy (D1)	Friis et al 1992 (BiolSkriftDansk)	230. Perianth phyllotaxy (D1): (0) whorled					Jürg Schönenberger	2017-05-02
205660	+Esgueiria adenocarpa	231. Number of perianth whorls (C1)	Friis et al 1992 (BiolSkriftDansk)		2				Jürg Schönenberger	2017-05-02
205661	+Esgueiria adenocarpa	232. Perianth merism (C1)	Friis et al 1992 (BiolSkriftDansk)		5				Jürg Schönenberger	2017-05-02
205662	+Esgueiria adenocarpa	234. Perianth differentiation (D1)	Friis et al 1992 (BiolSkriftDansk)	234. Perianth differentiation (D1): (4) marked differentiation					Jürg Schönenberger	2017-05-02	Jürg Schönenberger	2017-05-02
205665	+Esgueiria adenocarpa	301. Number of fertile stamens (C1)	Friis et al 1992 (BiolSkriftDansk)		8				Jürg Schönenberger	2017-05-02	Maria von Balthazar	2018-11-14
205669	+Esgueiria adenocarpa	305. Filament (D1)	Friis et al 2011 (book)	305. Filament (D1): (2) long and narrow					Jürg Schönenberger	2017-05-02
236691	+Esgueiria adenocarpa	306. Fusion of filaments (C1)	Friis et al 2011 (book)		0				Maria von Balthazar	2018-11-14
236693	+Esgueiria adenocarpa	308. Fusion of filaments to inner perianth series (C1)	Friis et al 1992 (BiolSkriftDansk)		0				Maria von Balthazar	2018-11-14
205670	+Esgueiria adenocarpa	311. Anther orientation (D1)	Friis et al 1992 (BiolSkriftDansk)	311. Anther orientation (D1): (0) introrse					Jürg Schönenberger	2017-05-02
205671	+Esgueiria adenocarpa	312. Anther attachment (D1)	Friis et al 1992 (BiolSkriftDansk)	312. Anther attachment (D1): (1) dorsifixed					Jürg Schönenberger	2017-05-02	Jürg Schönenberger	2017-05-02
236694	+Esgueiria adenocarpa	314. Connective extension (apical) (D1)	Friis et al 1992 (BiolSkriftDansk)	314. Connective extension (apical) (D1): (0) absent					Maria von Balthazar	2018-11-14
205666	+Esgueiria adenocarpa	330. Androecium structural phyllotaxy (D1)	Friis et al 1992 (BiolSkriftDansk)	330. Androecium structural phyllotaxy (D1): (0) whorled					Jürg Schönenberger	2017-05-02
205667	+Esgueiria adenocarpa	331. Number of androecium structural whorls (C1)	Friis et al 1992 (BiolSkriftDansk)		2			This is based on the fact that anthers are placed at two levels in floral buds (described on page 11 of the paper)	Jürg Schönenberger	2017-05-02
205668	+Esgueiria adenocarpa	332. Androecium structural merism (C1)	Friis et al 2011 (book)			3	5	The androecium is interpreted as two-whorled with one whorl of 5 stamens and one whorl of 3 stamens (and two reduced stamens)	Jürg Schönenberger	2017-05-02	Maria von Balthazar	2018-11-14
205673	+Esgueiria adenocarpa	400. Gynoecium phyllotaxy (D1)	Friis et al 1992 (BiolSkriftDansk)	400. Gynoecium phyllotaxy (D1): (0) one whorl					Jürg Schönenberger	2017-05-02
205672	+Esgueiria adenocarpa	401. Number of structural carpels (C1)	Friis et al 1992 (BiolSkriftDansk)		3				Jürg Schönenberger	2017-05-02
205674	+Esgueiria adenocarpa	403. Fusion of ovaries (C1)	Friis et al 1992 (BiolSkriftDansk)		1				Jürg Schönenberger	2017-05-02
236695	+Esgueiria adenocarpa	404. Style differentiation (D1)	Friis et al 1992 (BiolSkriftDansk)	404. Style differentiation (D1): (5) present, long and narrow					Maria von Balthazar	2018-11-14
236696	+Esgueiria adenocarpa	406. Fusion of styles (C1)	Friis et al 1992 (BiolSkriftDansk)		0				Maria von Balthazar	2018-11-14
205675	+Esgueiria adenocarpa	411. Number of ovules per functional carpel (C1)	Friis et al 1992 (BiolSkriftDansk)		2			Describes as "up to six pendant ovules apparently in three groups". However, the figures are not convincing.	Jürg Schönenberger	2017-05-02
236697	+Esgueiria adenocarpa	412. Placentation (D1)	Friis et al 1992 (BiolSkriftDansk)	412. Placentation (D1): (1) apical (pendulous)					Maria von Balthazar	2018-11-14
206138	+Esgueiria adenocarpa	5000. Number of apertures (C1)	Friis et al 1992 (BiolSkriftDansk)		3				Maria von Balthazar	2017-05-24
236698	+Esgueiria adenocarpa	5002. Aperture shape (D1)	Friis et al 2011 (book)	5002. Aperture shape (D1): (5) colpus					Maria von Balthazar	2018-11-14
230989	+Esgueiria futabensis	100. Floral structural sex (D1)	Takahashi et al 1999 (PalRes)	100. Floral structural sex (D1): (0) bisexual				No anther preserved, only filaments	Kelly Matsunaga	2018-09-26
231011	+Esgueiria futabensis	102. Ovary position (D1)	Takahashi et al 1999 (PalRes)	102. Ovary position (D1): (1) inferior					Kelly Matsunaga	2018-09-26
407715	+Esgueiria futabensis	204. Fusion of perianth (C1)	Takahashi et al 1999 (PalRes)		0			sepals	Maria von Balthazar	2022-03-23
231013	+Esgueiria futabensis	230. Perianth phyllotaxy (D1)	Takahashi et al 1999 (PalRes)	230. Perianth phyllotaxy (D1): (0) whorled					Kelly Matsunaga	2018-09-26
231014	+Esgueiria futabensis	231. Number of perianth whorls (C1)	Takahashi et al 1999 (PalRes)		2				Kelly Matsunaga	2018-09-26
231022	+Esgueiria futabensis	232. Perianth merism (C1)	Takahashi et al 1999 (PalRes)		5			Calyx with 5 lobes, corolla unknown (incompletely preserved)	Kelly Matsunaga	2018-09-26
262535	+Esgueiria futabensis	234. Perianth differentiation (D1)	Takahashi et al 1999 (PalRes)	234. Perianth differentiation (D1): (1) marked differentiation, outer sepaloid, inner petaloid					Andrea López	2019-09-30
407720	+Esgueiria futabensis	301. Number of fertile stamens (C1)	Takahashi et al 1999 (PalRes)		8			text says eight (or possibly nine)	Maria von Balthazar	2022-03-23	Maria von Balthazar	2022-03-23
407722	+Esgueiria futabensis	330. Androecium structural phyllotaxy (D1)	Takahashi et al 1999 (PalRes)	330. Androecium structural phyllotaxy (D1): (0) whorled					Maria von Balthazar	2022-03-23
231032	+Esgueiria futabensis	331. Number of androecium structural whorls (C1)	Takahashi et al 1999 (PalRes)		1				Kelly Matsunaga	2018-09-26
407740	+Esgueiria futabensis	400. Gynoecium phyllotaxy (D1)	Takahashi et al 1999 (PalRes)	400. Gynoecium phyllotaxy (D1): (0) one whorl					Maria von Balthazar	2022-03-23
407739	+Esgueiria futabensis	401. Number of structural carpels (C1)	Takahashi et al 1999 (PalRes)		3			based on the number of styles	Maria von Balthazar	2022-03-23
231039	+Esgueiria futabensis	403. Fusion of ovaries (C1)	Takahashi et al 1999 (PalRes)		1				Kelly Matsunaga	2018-09-26
231040	+Esgueiria futabensis	404. Style differentiation (D1)	Takahashi et al 1999 (PalRes)	404. Style differentiation (D1): (1) present (length and shape unknown)					Kelly Matsunaga	2018-09-26
407738	+Esgueiria futabensis	406. Fusion of styles (C1)	Takahashi et al 1999 (PalRes)		0.1			base united	Maria von Balthazar	2022-03-23
231024	+Florissantia ashwillii	100. Floral structural sex (D1)	Manchester 1992 (AmJBot)	100. Floral structural sex (D1): (0) bisexual					Marybel Soto Gomez	2018-09-26
230888	+Florissantia ashwillii	102. Ovary position (D1)	Manchester 1992 (AmJBot)	102. Ovary position (D1): (0) superior					Marybel Soto Gomez	2018-09-26
230946	+Florissantia ashwillii	201. Number of perianth parts (C1)	Manchester 1992 (AmJBot)		5				Marybel Soto Gomez	2018-09-26
230972	+Florissantia ashwillii	204. Fusion of perianth (C1)	Manchester 1992 (AmJBot)			0.4	0.6		Marybel Soto Gomez	2018-09-26
231012	+Florissantia ashwillii	207. Symmetry of perianth (D1)	Manchester 1992 (AmJBot)	207. Symmetry of perianth (D1): (0) actinomorphic (strictly polysymmetric)					Marybel Soto Gomez	2018-09-26
231028	+Florissantia ashwillii	230. Perianth phyllotaxy (D1)	Manchester 1992 (AmJBot)	230. Perianth phyllotaxy (D1): (0) whorled					Marybel Soto Gomez	2018-09-26
230949	+Florissantia ashwillii	231. Number of perianth whorls (C1)	Manchester 1992 (AmJBot)		1				Marybel Soto Gomez	2018-09-26
230952	+Florissantia ashwillii	232. Perianth merism (C1)	Manchester 1992 (AmJBot)		5				Marybel Soto Gomez	2018-09-26
231029	+Florissantia ashwillii	234. Perianth differentiation (D1)	Manchester 1992 (AmJBot)	234. Perianth differentiation (D1): (0) undifferentiated					Marybel Soto Gomez	2018-09-26
230894	+Florissantia ashwillii	301. Number of fertile stamens (C1)	Manchester 1992 (AmJBot)		5				Marybel Soto Gomez	2018-09-26
231050	+Florissantia ashwillii	305. Filament (D1)	Manchester 1992 (AmJBot)	305. Filament (D1): (2) long and narrow					Marybel Soto Gomez	2018-09-26	Maria von Balthazar	2022-03-24
231047	+Florissantia ashwillii	306. Fusion of filaments (C1)	Manchester 1992 (AmJBot)		0.1				Marybel Soto Gomez	2018-09-26
408057	+Florissantia ashwillii	330. Androecium structural phyllotaxy (D1)	Manchester 1992 (AmJBot)	330. Androecium structural phyllotaxy (D1): (0) whorled					Maria von Balthazar	2022-03-24
231041	+Florissantia ashwillii	331. Number of androecium structural whorls (C1)	Manchester 1992 (AmJBot)		1				Marybel Soto Gomez	2018-09-26
231044	+Florissantia ashwillii	332. Androecium structural merism (C1)	Manchester 1992 (AmJBot)		5				Marybel Soto Gomez	2018-09-26
230986	+Florissantia ashwillii	404. Style differentiation (D1)	Manchester 1992 (AmJBot)	404. Style differentiation (D1): (1) present (length and shape unknown)					Marybel Soto Gomez	2018-09-26
230926	+Florissantia ashwillii	5000. Number of apertures (C1)	Manchester 1992 (AmJBot)		3				Marybel Soto Gomez	2018-09-26
230942	+Florissantia ashwillii	5002. Aperture shape (D1)	Manchester 1992 (AmJBot)	5002. Aperture shape (D1): (2) colporus					Marybel Soto Gomez	2018-09-26
230803	+Florissantia quilchenensis	100. Floral structural sex (D1)	Manchester 1992 (AmJBot)	100. Floral structural sex (D1): (0) bisexual					Nora Gavin-Smyth	2018-09-26	Nora Gavin-Smyth	2018-09-26
230830	+Florissantia quilchenensis	102. Ovary position (D1)	Manchester 1992 (AmJBot)	102. Ovary position (D1): (0) superior					Nora Gavin-Smyth	2018-09-26	Nora Gavin-Smyth	2018-09-26
230839	+Florissantia quilchenensis	201. Number of perianth parts (C1)	Manchester 1992 (AmJBot)		10				Nora Gavin-Smyth	2018-09-26
230866	+Florissantia quilchenensis	204. Fusion of perianth (C1)	Manchester 1992 (AmJBot)		0.5				Nora Gavin-Smyth	2018-09-26	Andrea López	2021-02-22
230869	+Florissantia quilchenensis	207. Symmetry of perianth (D1)	Manchester 1992 (AmJBot)	207. Symmetry of perianth (D1): (0) actinomorphic (strictly polysymmetric)					Nora Gavin-Smyth	2018-09-26	Nora Gavin-Smyth	2018-09-26
230847	+Florissantia quilchenensis	230. Perianth phyllotaxy (D1)	Manchester 1992 (AmJBot)	230. Perianth phyllotaxy (D1): (0) whorled					Nora Gavin-Smyth	2018-09-26
230849	+Florissantia quilchenensis	231. Number of perianth whorls (C1)	Manchester 1992 (AmJBot)		2				Nora Gavin-Smyth	2018-09-26
230850	+Florissantia quilchenensis	232. Perianth merism (C1)	Manchester 1992 (AmJBot)		5				Nora Gavin-Smyth	2018-09-26
230852	+Florissantia quilchenensis	234. Perianth differentiation (D1)	Manchester 1992 (AmJBot)	234. Perianth differentiation (D1): (1) marked differentiation, outer sepaloid, inner petaloid					Nora Gavin-Smyth	2018-09-26
230882	+Florissantia quilchenensis	301. Number of fertile stamens (C1)	Manchester 1992 (AmJBot)		10				Nora Gavin-Smyth	2018-09-26
262542	+Florissantia quilchenensis	301. Number of fertile stamens (C1)	Manchester 1992 (AmJBot)		10				Andrea López	2019-09-30
230970	+Florissantia quilchenensis	305. Filament (D1)	Manchester 1992 (AmJBot)	305. Filament (D1): (2) long and narrow					Nora Gavin-Smyth	2018-09-26
230941	+Florissantia quilchenensis	306. Fusion of filaments (C1)	Manchester 1992 (AmJBot)		0.1			Fused into a tube at the base	Nora Gavin-Smyth	2018-09-26
230968	+Florissantia quilchenensis	308. Fusion of filaments to inner perianth series (C1)	Manchester 1992 (AmJBot)		0				Nora Gavin-Smyth	2018-09-26
230976	+Florissantia quilchenensis	314. Connective extension (apical) (D1)	Manchester 1992 (AmJBot)	314. Connective extension (apical) (D1): (0) absent					Nora Gavin-Smyth	2018-09-26
230966	+Florissantia quilchenensis	330. Androecium structural phyllotaxy (D1)	Manchester 1992 (AmJBot)	330. Androecium structural phyllotaxy (D1): (0) whorled					Nora Gavin-Smyth	2018-09-26
230965	+Florissantia quilchenensis	331. Number of androecium structural whorls (C1)	Manchester 1992 (AmJBot)		1				Nora Gavin-Smyth	2018-09-26
230951	+Florissantia quilchenensis	332. Androecium structural merism (C1)	Manchester 1992 (AmJBot)		5				Nora Gavin-Smyth	2018-09-26	Nora Gavin-Smyth	2018-09-26
230983	+Florissantia quilchenensis	400. Gynoecium phyllotaxy (D1)	Manchester 1992 (AmJBot)	400. Gynoecium phyllotaxy (D1): (0) one whorl					Nora Gavin-Smyth	2018-09-26
230979	+Florissantia quilchenensis	401. Number of structural carpels (C1)	Manchester 1992 (AmJBot)		5				Nora Gavin-Smyth	2018-09-26
408090	+Florissantia quilchenensis	403. Fusion of ovaries (C1)	Manchester 1992 (AmJBot)		1				Maria von Balthazar	2022-03-24
230990	+Florissantia quilchenensis	404. Style differentiation (D1)	Manchester 1992 (AmJBot)	404. Style differentiation (D1): (5) present, long and narrow					Nora Gavin-Smyth	2018-09-26	Nora Gavin-Smyth	2018-09-26
230993	+Florissantia quilchenensis	406. Fusion of styles (C1)	Manchester 1992 (AmJBot)		1				Nora Gavin-Smyth	2018-09-26
44018	+Futabanthus asamigawaensis	100. Floral structural sex (D1)	Takahashi et al 2008a (IJPS)	100. Floral structural sex (D1): (0) bisexual					Laetitia Carrive	2013-02-05
44019	+Futabanthus asamigawaensis	102. Ovary position (D1)	Takahashi et al 2008a (IJPS)	102. Ovary position (D1): (0) superior					Laetitia Carrive	2013-02-05
262548	+Futabanthus asamigawaensis	201. Number of perianth parts (C1)	Takahashi et al 2008a (IJPS)		6			suggests that there were three tepals in the outer of the two preserved perianth series and perhaps three te- pals in the inner series.	Andrea López	2019-09-30
44020	+Futabanthus asamigawaensis	207. Symmetry of perianth (D1)	Takahashi et al 2008a (IJPS)	207. Symmetry of perianth (D1): (5) actinomorphic (general)					Laetitia Carrive	2013-02-05	Laetitia Carrive	2013-02-05
262550	+Futabanthus asamigawaensis	230. Perianth phyllotaxy (D1)	Takahashi et al 2008a (IJPS)	230. Perianth phyllotaxy (D1): (0) whorled				based on the reconstruction	Andrea López	2019-09-30
262549	+Futabanthus asamigawaensis	231. Number of perianth whorls (C1)	Takahashi et al 2008a (IJPS)		2				Andrea López	2019-09-30
262551	+Futabanthus asamigawaensis	232. Perianth merism (C1)	Takahashi et al 2008a (IJPS)		3			based on the reconstruction	Andrea López	2019-09-30
44073	+Futabanthus asamigawaensis	234. Perianth differentiation (D1)	Takahashi et al 2008a (IJPS)	234. Perianth differentiation (D1): (0) undifferentiated					Laetitia Carrive	2013-02-05
44066	+Futabanthus asamigawaensis	301. Number of fertile stamens (C1)	Takahashi et al 2008a (IJPS)			90	100		Laetitia Carrive	2013-02-05
262553	+Futabanthus asamigawaensis	305. Filament (D1)	Takahashi et al 2008a (IJPS)	305. Filament (D1): (0) absent				Detail of adaxial view of stamens, showing poor differentiation into anther and filament	Andrea López	2019-09-30
44024	+Futabanthus asamigawaensis	311. Anther orientation (D1)	Takahashi et al 2008a (IJPS)	311. Anther orientation (D1): (1) latrorse				latrorse-extrorse	Laetitia Carrive	2013-02-05	Maria von Balthazar	2017-05-04
205686	+Futabanthus asamigawaensis	311. Anther orientation (D1)	Takahashi et al 2008a (IJPS)	311. Anther orientation (D1): (2) extrorse				latrorse-extrorse	Maria von Balthazar	2017-05-04
262552	+Futabanthus asamigawaensis	314. Connective extension (apical) (D1)	Takahashi et al 2008a (IJPS)	314. Connective extension (apical) (D1): (4) present (general)					Andrea López	2019-09-30
44069	+Futabanthus asamigawaensis	401. Number of structural carpels (C1)	Takahashi et al 2008a (IJPS)			100	120		Laetitia Carrive	2013-02-05
44027	+Futabanthus asamigawaensis	403. Fusion of ovaries (C1)	Takahashi et al 2008a (IJPS)		0				Laetitia Carrive	2013-02-05
44074	+Futabanthus asamigawaensis	404. Style differentiation (D1)	Takahashi et al 2008a (IJPS)	404. Style differentiation (D1): (0) absent					Laetitia Carrive	2013-02-05
118309	+Glandulocalyx upatoiensis	100. Floral structural sex (D1)	Schönenberger et al 2012 (AnnBot)	100. Floral structural sex (D1): (0) bisexual					Maria von Balthazar	2013-07-03
118317	+Glandulocalyx upatoiensis	102. Ovary position (D1)	Schönenberger et al 2012 (AnnBot)	102. Ovary position (D1): (0) superior					Maria von Balthazar	2013-07-03
118345	+Glandulocalyx upatoiensis	201. Number of perianth parts (C1)	Schönenberger et al 2012 (AnnBot)		10				Maria von Balthazar	2013-07-03
118346	+Glandulocalyx upatoiensis	204. Fusion of perianth (C1)	Schönenberger et al 2012 (AnnBot)		0				Maria von Balthazar	2013-07-03
118347	+Glandulocalyx upatoiensis	207. Symmetry of perianth (D1)	Schönenberger et al 2012 (AnnBot)	207. Symmetry of perianth (D1): (0) actinomorphic (strictly polysymmetric)					Maria von Balthazar	2013-07-03
118329	+Glandulocalyx upatoiensis	230. Perianth phyllotaxy (D1)	Schönenberger et al 2012 (AnnBot)	230. Perianth phyllotaxy (D1): (0) whorled					Maria von Balthazar	2013-07-03
118330	+Glandulocalyx upatoiensis	231. Number of perianth whorls (C1)	Schönenberger et al 2012 (AnnBot)		2				Maria von Balthazar	2013-07-03
118341	+Glandulocalyx upatoiensis	232. Perianth merism (C1)	Schönenberger et al 2012 (AnnBot)		5				Maria von Balthazar	2013-07-03
118344	+Glandulocalyx upatoiensis	234. Perianth differentiation (D1)	Schönenberger et al 2012 (AnnBot)	234. Perianth differentiation (D1): (1) marked differentiation, outer sepaloid, inner petaloid					Maria von Balthazar	2013-07-03
118360	+Glandulocalyx upatoiensis	301. Number of fertile stamens (C1)	Schönenberger et al 2012 (AnnBot)			20	28		Maria von Balthazar	2013-07-03
205715	+Glandulocalyx upatoiensis	305. Filament (D1)	Schönenberger et al 2012 (AnnBot)	305. Filament (D1): (3) short and narrow					Maria von Balthazar	2017-05-04
118384	+Glandulocalyx upatoiensis	306. Fusion of filaments (C1)	Schönenberger et al 2012 (AnnBot)		0				Maria von Balthazar	2013-07-03
118385	+Glandulocalyx upatoiensis	308. Fusion of filaments to inner perianth series (C1)	Schönenberger et al 2012 (AnnBot)		0				Maria von Balthazar	2013-07-03
448755	+Glandulocalyx upatoiensis	311. Anther orientation (D1)	Schönenberger et al 2012 (AnnBot)	311. Anther orientation (D1): (2) extrorse					Julian Herting	2022-12-15
118401	+Glandulocalyx upatoiensis	312. Anther attachment (D1)	Schönenberger et al 2012 (AnnBot)	312. Anther attachment (D1): (3) ventrifixed					Maria von Balthazar	2013-07-03
118405	+Glandulocalyx upatoiensis	314. Connective extension (apical) (D1)	Schönenberger et al 2012 (AnnBot)	314. Connective extension (apical) (D1): (1) short extension					Maria von Balthazar	2013-07-03
118352	+Glandulocalyx upatoiensis	330. Androecium structural phyllotaxy (D1)	Schönenberger et al 2012 (AnnBot)	330. Androecium structural phyllotaxy (D1): (0) whorled					Maria von Balthazar	2013-07-03
205764	+Glandulocalyx upatoiensis	331. Number of androecium structural whorls (C1)	Schönenberger et al 2012 (AnnBot)		1			that is how the stamens are arranged at anthesis. There are no features (e.g. Arrangement of anthers at different levels in bud, size differences of stamens) that would indicate two or more whorls.	Jürg Schönenberger	2017-05-05
118407	+Glandulocalyx upatoiensis	400. Gynoecium phyllotaxy (D1)	Schönenberger et al 2012 (AnnBot)	400. Gynoecium phyllotaxy (D1): (0) one whorl					Maria von Balthazar	2013-07-03	Jürg Schönenberger	2017-05-05
118410	+Glandulocalyx upatoiensis	401. Number of structural carpels (C1)	Schönenberger et al 2012 (AnnBot)		3				Maria von Balthazar	2013-07-03
118412	+Glandulocalyx upatoiensis	403. Fusion of ovaries (C1)	Schönenberger et al 2012 (AnnBot)		1				Maria von Balthazar	2013-07-03
205765	+Glandulocalyx upatoiensis	404. Style differentiation (D1)	Schönenberger et al 2012 (AnnBot)	404. Style differentiation (D1): (1) present (length and shape unknown)					Jürg Schönenberger	2017-05-05
118424	+Glandulocalyx upatoiensis	406. Fusion of styles (C1)	Schönenberger et al 2012 (AnnBot)		0				Maria von Balthazar	2013-07-03
118449	+Glandulocalyx upatoiensis	411. Number of ovules per functional carpel (C1)	Schönenberger et al 2012 (AnnBot)		999				Maria von Balthazar	2013-07-03
118533	+Glandulocalyx upatoiensis	412. Placentation (D1)	Schönenberger et al 2012 (AnnBot)	412. Placentation (D1): (0) axile					Maria von Balthazar	2013-07-03	Maria von Balthazar	2013-07-03
205785	+Glandulocalyx upatoiensis	5000. Number of apertures (C1)	Schönenberger et al 2012 (AnnBot)		3				Jürg Schönenberger	2017-05-05
264894	+Hamatia elkneckensis	100. Floral structural sex (D1)	Pedersen et al 1994 (RevPalPal)	100. Floral structural sex (D1): (2) unisexual					Andrea López	2019-11-20
264905	+Hamatia elkneckensis	230. Perianth phyllotaxy (D1)	Magallón 1999 (database)	230. Perianth phyllotaxy (D1): (0) whorled					Andrea López	2019-11-20
264898	+Hamatia elkneckensis	234. Perianth differentiation (D1)	Pedersen et al 1994 (RevPalPal)	234. Perianth differentiation (D1): (0) undifferentiated					Andrea López	2019-11-20
264899	+Hamatia elkneckensis	305. Filament (D1)	Pedersen et al 1994 (RevPalPal)	305. Filament (D1): (B) short (general)					Andrea López	2019-11-20
264900	+Hamatia elkneckensis	312. Anther attachment (D1)	Pedersen et al 1994 (RevPalPal)	312. Anther attachment (D1): (0) basifixed					Andrea López	2019-11-20
264904	+Hamatia elkneckensis	313. Anther dehiscence (D1)	Pedersen et al 1994 (RevPalPal)	313. Anther dehiscence (D1): (2) H-valvate					Andrea López	2019-11-20
264903	+Hamatia elkneckensis	314. Connective extension (apical) (D1)	Pedersen et al 1994 (RevPalPal)	314. Connective extension (apical) (D1): (2) long extension				Figure 2, plate V	Andrea López	2019-11-20	Andrea López	2019-11-20
264906	+Hamatia elkneckensis	400. Gynoecium phyllotaxy (D1)	Pedersen et al 1994 (RevPalPal)	400. Gynoecium phyllotaxy (D1): (0) one whorl				Plate II. Fig. 6	Andrea López	2019-11-20	Andrea López	2019-11-21
264895	+Hamatia elkneckensis	401. Number of structural carpels (C1)	Pedersen et al 1994 (RevPalPal)		5				Andrea López	2019-11-20
264896	+Hamatia elkneckensis	403. Fusion of ovaries (C1)	Pedersen et al 1994 (RevPalPal)		0				Andrea López	2019-11-20
264897	+Hamatia elkneckensis	404. Style differentiation (D1)	Pedersen et al 1994 (RevPalPal)	404. Style differentiation (D1): (0) absent					Andrea López	2019-11-20
264901	+Hamatia elkneckensis	5000. Number of apertures (C1)	Pedersen et al 1994 (RevPalPal)		3				Andrea López	2019-11-20
264902	+Hamatia elkneckensis	5002. Aperture shape (D1)	Pedersen et al 1994 (RevPalPal)	5002. Aperture shape (D1): (2) colporus					Andrea López	2019-11-20	Andrea López	2019-11-20
262583	+Hymenaea protera	100. Floral structural sex (D1)	Poinar 1991 (Experientia)	100. Floral structural sex (D1): (0) bisexual					Andrea López	2019-09-30
262585	+Hymenaea protera	230. Perianth phyllotaxy (D1)	Poinar 1991 (Experientia)	230. Perianth phyllotaxy (D1): (1) spiral				explicit for sepals	Andrea López	2019-09-30
262587	+Hymenaea protera	234. Perianth differentiation (D1)	Poinar 1991 (Experientia)	234. Perianth differentiation (D1): (1) marked differentiation, outer sepaloid, inner petaloid					Andrea López	2019-09-30
262577	+Hymenaea protera	305. Filament (D1)	Poinar 1991 (Experientia)	305. Filament (D1): (2) long and narrow				filaments 8 to 17 mm in length and 0.2-0.5 in width. (Anthers 3-5 mm in length and 0.4-1.4 in width)	Andrea López	2019-09-30
262574	+Hymenaea protera	312. Anther attachment (D1)	Poinar 1991 (Experientia)	312. Anther attachment (D1): (1) dorsifixed					Andrea López	2019-09-30
262575	+Hymenaea protera	313. Anther dehiscence (D1)	Poinar 1991 (Experientia)	313. Anther dehiscence (D1): (0) longitudinal slit					Andrea López	2019-09-30
262586	+Hymenaea protera	404. Style differentiation (D1)	Poinar 1991 (Experientia)	404. Style differentiation (D1): (5) present, long and narrow				The ovary ranged from 3 to 8 mm in length and from 1.3 to 5.0 in width. The style ranged from 7 to 9 mm in legth and 0.4 to 0.7 in width	Andrea López	2019-09-30
262578	+Hymenaea protera	5000. Number of apertures (C1)	Poinar 1991 (Experientia)		3				Andrea López	2019-09-30
262579	+Hymenaea protera	5002. Aperture shape (D1)	Poinar 1991 (Experientia)	5002. Aperture shape (D1): (1) pore					Andrea López	2019-09-30
408334	+Icacinanthium tainiaphorum	100. Floral structural sex (D1)	Del Rio et al 2017 (SR)	100. Floral structural sex (D1): (1) incompletely unisexual				interpreted to have gynoecial remains	Maria von Balthazar	2022-03-24	Maria von Balthazar	2022-03-24
231020	+Icacinanthium tainiaphorum	102. Ovary position (D1)	Del Rio et al 2017 (SR)	102. Ovary position (D1): (0) superior					Benedikt Kuhnhäuser	2018-09-26
231031	+Icacinanthium tainiaphorum	201. Number of perianth parts (C1)	Del Rio et al 2017 (SR)		10				Benedikt Kuhnhäuser	2018-09-26
231052	+Icacinanthium tainiaphorum	204. Fusion of perianth (C1)	Del Rio et al 2017 (SR)		0.1			corolla, at the base	Benedikt Kuhnhäuser	2018-09-26	Maria von Balthazar	2022-03-24
230985	+Icacinanthium tainiaphorum	207. Symmetry of perianth (D1)	Del Rio et al 2017 (SR)	207. Symmetry of perianth (D1): (0) actinomorphic (strictly polysymmetric)					Benedikt Kuhnhäuser	2018-09-26
262561	+Icacinanthium tainiaphorum	230. Perianth phyllotaxy (D1)	Del Rio et al 2017 (SR)	230. Perianth phyllotaxy (D1): (0) whorled					Andrea López	2019-09-30
262559	+Icacinanthium tainiaphorum	231. Number of perianth whorls (C1)	Del Rio et al 2017 (SR)		2			Figure 2	Andrea López	2019-09-30
230987	+Icacinanthium tainiaphorum	232. Perianth merism (C1)	Del Rio et al 2017 (SR)		5				Benedikt Kuhnhäuser	2018-09-26
262560	+Icacinanthium tainiaphorum	234. Perianth differentiation (D1)	Del Rio et al 2017 (SR)	234. Perianth differentiation (D1): (1) marked differentiation, outer sepaloid, inner petaloid					Andrea López	2019-09-30
231058	+Icacinanthium tainiaphorum	301. Number of fertile stamens (C1)	Del Rio et al 2017 (SR)		5				Benedikt Kuhnhäuser	2018-09-26
262568	+Icacinanthium tainiaphorum	305. Filament (D1)	Del Rio et al 2017 (SR)	305. Filament (D1): (1) present (general)				anthers nor preserved	Andrea López	2019-09-30
231015	+Icacinanthium tainiaphorum	306. Fusion of filaments (C1)	Del Rio et al 2017 (SR)		0				Benedikt Kuhnhäuser	2018-09-26
262567	+Icacinanthium tainiaphorum	308. Fusion of filaments to inner perianth series (C1)	Del Rio et al 2017 (SR)		0				Andrea López	2019-09-30
262563	+Icacinanthium tainiaphorum	330. Androecium structural phyllotaxy (D1)	Del Rio et al 2017 (SR)	330. Androecium structural phyllotaxy (D1): (0) whorled				Figure 2	Andrea López	2019-09-30
262564	+Icacinanthium tainiaphorum	331. Number of androecium structural whorls (C1)	Del Rio et al 2017 (SR)		1			Figure 2	Andrea López	2019-09-30
262566	+Icacinanthium tainiaphorum	332. Androecium structural merism (C1)	Del Rio et al 2017 (SR)		5				Andrea López	2019-09-30
231018	+Icacinanthium tainiaphorum	5000. Number of apertures (C1)	Del Rio et al 2017 (SR)		3				Benedikt Kuhnhäuser	2018-09-26
408315	+Icacinanthium tainiaphorum	5002. Aperture shape (D1)	Del Rio et al 2017 (SR)	5002. Aperture shape (D1): (1) pore					Maria von Balthazar	2022-03-24
230543	+Jamesrosea burmensis	100. Floral structural sex (D1)	Crepet et al 2016 (AmJBot)	100. Floral structural sex (D1): (0) bisexual					Elena Stiles	2018-09-26
230813	+Jamesrosea burmensis	102. Ovary position (D1)	Crepet et al 2016 (AmJBot)	102. Ovary position (D1): (0) superior					Elena Stiles	2018-09-26
230551	+Jamesrosea burmensis	201. Number of perianth parts (C1)	Crepet et al 2016 (AmJBot)		12			Tepals	Elena Stiles	2018-09-26
230564	+Jamesrosea burmensis	234. Perianth differentiation (D1)	Crepet et al 2016 (AmJBot)	234. Perianth differentiation (D1): (0) undifferentiated					Elena Stiles	2018-09-26
230622	+Jamesrosea burmensis	301. Number of fertile stamens (C1)	Crepet et al 2016 (AmJBot)		12				Elena Stiles	2018-09-26
230659	+Jamesrosea burmensis	305. Filament (D1)	Crepet et al 2016 (AmJBot)	305. Filament (D1): (5) short and wide					Elena Stiles	2018-09-26
408441	+Jamesrosea burmensis	306. Fusion of filaments (C1)	Crepet et al 2016 (AmJBot)		0				Maria von Balthazar	2022-03-24
408447	+Jamesrosea burmensis	308. Fusion of filaments to inner perianth series (C1)	Crepet et al 2016 (AmJBot)		0				Maria von Balthazar	2022-03-24
230670	+Jamesrosea burmensis	311. Anther orientation (D1)	Crepet et al 2016 (AmJBot)	311. Anther orientation (D1): (0) introrse					Elena Stiles	2018-09-26
408448	+Jamesrosea burmensis	312. Anther attachment (D1)	Crepet et al 2016 (AmJBot)	312. Anther attachment (D1): (0) basifixed					Maria von Balthazar	2022-03-24
230724	+Jamesrosea burmensis	313. Anther dehiscence (D1)	Crepet et al 2016 (AmJBot)	313. Anther dehiscence (D1): (3) flap-valvate					Elena Stiles	2018-09-26
230726	+Jamesrosea burmensis	314. Connective extension (apical) (D1)	Crepet et al 2016 (AmJBot)	314. Connective extension (apical) (D1): (1) short extension					Elena Stiles	2018-09-26
230730	+Jamesrosea burmensis	401. Number of structural carpels (C1)	Crepet et al 2016 (AmJBot)		4				Elena Stiles	2018-09-26
408449	+Jamesrosea burmensis	403. Fusion of ovaries (C1)	Crepet et al 2016 (AmJBot)		0				Maria von Balthazar	2022-03-24
230827	+Jamesrosea burmensis	404. Style differentiation (D1)	Crepet et al 2016 (AmJBot)	404. Style differentiation (D1): (5) present, long and narrow				Filiform styles	Elena Stiles	2018-09-26
230795	+Jamesrosea burmensis	406. Fusion of styles (C1)	Crepet et al 2016 (AmJBot)		0				Elena Stiles	2018-09-26
230799	+Jamesrosea burmensis	411. Number of ovules per functional carpel (C1)	Crepet et al 2016 (AmJBot)		1				Elena Stiles	2018-09-26
408455	+Jamesrosea burmensis	412. Placentation (D1)	Crepet et al 2016 (AmJBot)	412. Placentation (D1): (1) apical (pendulous)				supplementary movies seem to show apical ovule attachment	Maria von Balthazar	2022-03-24
230537	+Jerseyanthus calycanthoides	100. Floral structural sex (D1)	Crepet et al 2005 (AmJBot)	100. Floral structural sex (D1): (0) bisexual					Elizabeth Joyce	2018-09-26
230569	+Jerseyanthus calycanthoides	102. Ovary position (D1)	Crepet et al 2005 (AmJBot)	102. Ovary position (D1): (0) superior					Elizabeth Joyce	2018-09-26
230574	+Jerseyanthus calycanthoides	102. Ovary position (D1)	Crepet et al 2005 (AmJBot)	102. Ovary position (D1): (0) superior					Elizabeth Joyce	2018-09-26
230579	+Jerseyanthus calycanthoides	102. Ovary position (D1)	Crepet et al 2005 (AmJBot)	102. Ovary position (D1): (0) superior					Elizabeth Joyce	2018-09-26
230584	+Jerseyanthus calycanthoides	201. Number of perianth parts (C1)	Crepet et al 2005 (AmJBot)			30	50		Elizabeth Joyce	2018-09-26
230658	+Jerseyanthus calycanthoides	204. Fusion of perianth (C1)	Crepet et al 2005 (AmJBot)		0				Elizabeth Joyce	2018-09-26
230661	+Jerseyanthus calycanthoides	207. Symmetry of perianth (D1)	Crepet et al 2005 (AmJBot)	207. Symmetry of perianth (D1): (5) actinomorphic (general)					Elizabeth Joyce	2018-09-26
408566	+Jerseyanthus calycanthoides	230. Perianth phyllotaxy (D1)	Staedler et al 2007 (IJPS)	230. Perianth phyllotaxy (D1): (1) spiral					Maria von Balthazar	2022-03-24
230633	+Jerseyanthus calycanthoides	234. Perianth differentiation (D1)	Crepet et al 2005 (AmJBot)	234. Perianth differentiation (D1): (5) continuous differentiation, outer sepaloid, inner petaloid					Elizabeth Joyce	2018-09-26	Maria von Balthazar	2022-03-24
230743	+Jerseyanthus calycanthoides	301. Number of fertile stamens (C1)	Staedler et al 2007 (IJPS)		13				Elizabeth Joyce	2018-09-26	Maria von Balthazar	2022-03-24
230763	+Jerseyanthus calycanthoides	305. Filament (D1)	Staedler et al 2007 (IJPS)	305. Filament (D1): (5) short and wide					Elizabeth Joyce	2018-09-26	Maria von Balthazar	2022-03-24
230757	+Jerseyanthus calycanthoides	306. Fusion of filaments (C1)	Crepet et al 2013 (IJPS)		0				Elizabeth Joyce	2018-09-26
230760	+Jerseyanthus calycanthoides	308. Fusion of filaments to inner perianth series (C1)	Crepet et al 2013 (IJPS)		0				Elizabeth Joyce	2018-09-26
230765	+Jerseyanthus calycanthoides	311. Anther orientation (D1)	Crepet et al 2013 (IJPS)	311. Anther orientation (D1): (2) extrorse					Elizabeth Joyce	2018-09-26
230767	+Jerseyanthus calycanthoides	311. Anther orientation (D1)	Crepet et al 2013 (IJPS)	311. Anther orientation (D1): (1) latrorse					Elizabeth Joyce	2018-09-26
408573	+Jerseyanthus calycanthoides	312. Anther attachment (D1)	Staedler et al 2007 (IJPS)	312. Anther attachment (D1): (0) basifixed					Maria von Balthazar	2022-03-24
262604	+Jerseyanthus calycanthoides	313. Anther dehiscence (D1)	Crepet et al 2005 (AmJBot)	313. Anther dehiscence (D1): (2) H-valvate				anther dehiscence extrorse/latrorse, valvate (slit I-shaped, longitudinally dehiscent withshort lateral dehiscence at base and apex);	Andrea López	2019-10-01	Andrea López	2020-04-21
408574	+Jerseyanthus calycanthoides	313. Anther dehiscence (D1)	Staedler et al 2007 (IJPS)	313. Anther dehiscence (D1): (2) H-valvate					Maria von Balthazar	2022-03-24
230792	+Jerseyanthus calycanthoides	314. Connective extension (apical) (D1)	Crepet et al 2013 (IJPS)	314. Connective extension (apical) (D1): (1) short extension					Elizabeth Joyce	2018-09-26
408571	+Jerseyanthus calycanthoides	330. Androecium structural phyllotaxy (D1)	Staedler et al 2007 (IJPS)	330. Androecium structural phyllotaxy (D1): (1) spiral					Maria von Balthazar	2022-03-24
230798	+Jerseyanthus calycanthoides	401. Number of structural carpels (C1)	Crepet et al 2013 (IJPS)		24			"Carpels ca. 24"	Elizabeth Joyce	2018-09-26	Elizabeth Joyce	2018-09-26
262601	+Jerseyanthus calycanthoides	403. Fusion of ovaries (C1)	Crepet et al 2005 (AmJBot)		0				Andrea López	2019-10-01	Andrea López	2019-10-01
230805	+Jerseyanthus calycanthoides	404. Style differentiation (D1)	Crepet et al 2013 (IJPS)	404. Style differentiation (D1): (1) present (length and shape unknown)					Elizabeth Joyce	2018-09-26	Maria von Balthazar	2022-03-24
230809	+Jerseyanthus calycanthoides	406. Fusion of styles (C1)	Crepet et al 2013 (IJPS)		0				Elizabeth Joyce	2018-09-26
262605	+Jerseyanthus calycanthoides	5000. Number of apertures (C1)	Crepet et al 2005 (AmJBot)		2			"disulcate"	Andrea López	2019-10-01
230832	+Jerseyanthus calycanthoides	5002. Aperture shape (D1)	Crepet et al 2013 (IJPS)	5002. Aperture shape (D1): (0) sulcus					Elizabeth Joyce	2018-09-26
206375	+Kajanthus lusitanicus	100. Floral structural sex (D1)	Mendes et al 2014 (Grana)	100. Floral structural sex (D1): (0) bisexual					Maria von Balthazar	2017-06-01
206376	+Kajanthus lusitanicus	102. Ovary position (D1)	Mendes et al 2014 (Grana)	102. Ovary position (D1): (0) superior					Maria von Balthazar	2017-06-01
206377	+Kajanthus lusitanicus	201. Number of perianth parts (C1)	Mendes et al 2014 (Grana)		12			text says: with more than two whorls of perianth parts; as remnants of a third whorl are seen in the sections, and scars of a smaller outermost whorl apparently in fig. 3A	Maria von Balthazar	2017-06-01	Maria von Balthazar	2018-11-13
206382	+Kajanthus lusitanicus	204. Fusion of perianth (C1)	Mendes et al 2014 (Grana)		0				Maria von Balthazar	2017-06-01
206383	+Kajanthus lusitanicus	207. Symmetry of perianth (D1)	Mendes et al 2014 (Grana)	207. Symmetry of perianth (D1): (0) actinomorphic (strictly polysymmetric)					Maria von Balthazar	2017-06-01
206378	+Kajanthus lusitanicus	230. Perianth phyllotaxy (D1)	Mendes et al 2014 (Grana)	230. Perianth phyllotaxy (D1): (0) whorled					Maria von Balthazar	2017-06-01
206379	+Kajanthus lusitanicus	231. Number of perianth whorls (C1)	Mendes et al 2014 (Grana)		4				Maria von Balthazar	2017-06-01
206380	+Kajanthus lusitanicus	232. Perianth merism (C1)	Mendes et al 2014 (Grana)		3				Maria von Balthazar	2017-06-01
206381	+Kajanthus lusitanicus	234. Perianth differentiation (D1)	Mendes et al 2014 (Grana)	234. Perianth differentiation (D1): (4) marked differentiation					Maria von Balthazar	2017-06-01	Maria von Balthazar	2017-06-01
206385	+Kajanthus lusitanicus	301. Number of fertile stamens (C1)	Mendes et al 2014 (Grana)		6				Maria von Balthazar	2017-06-01
206390	+Kajanthus lusitanicus	305. Filament (D1)	Mendes et al 2014 (Grana)	305. Filament (D1): (5) short and wide					Maria von Balthazar	2017-06-01	Maria von Balthazar	2018-11-13
206389	+Kajanthus lusitanicus	306. Fusion of filaments (C1)	Mendes et al 2014 (Grana)		0				Maria von Balthazar	2017-06-01
206391	+Kajanthus lusitanicus	311. Anther orientation (D1)	Mendes et al 2014 (Grana)	311. Anther orientation (D1): (2) extrorse					Maria von Balthazar	2017-06-01
236469	+Kajanthus lusitanicus	312. Anther attachment (D1)	Mendes et al 2014 (Grana)	312. Anther attachment (D1): (0) basifixed				text says: there is no distinct joint between stamen base and anther	Maria von Balthazar	2018-11-13
206392	+Kajanthus lusitanicus	313. Anther dehiscence (D1)	Mendes et al 2014 (Grana)	313. Anther dehiscence (D1): (0) longitudinal slit					Maria von Balthazar	2017-06-01	Maria von Balthazar	2018-11-13
206393	+Kajanthus lusitanicus	314. Connective extension (apical) (D1)	Mendes et al 2014 (Grana)	314. Connective extension (apical) (D1): (0) absent					Maria von Balthazar	2017-06-01
206386	+Kajanthus lusitanicus	330. Androecium structural phyllotaxy (D1)	Mendes et al 2014 (Grana)	330. Androecium structural phyllotaxy (D1): (0) whorled					Maria von Balthazar	2017-06-01
206387	+Kajanthus lusitanicus	331. Number of androecium structural whorls (C1)	Mendes et al 2014 (Grana)		2				Maria von Balthazar	2017-06-01
206388	+Kajanthus lusitanicus	332. Androecium structural merism (C1)	Mendes et al 2014 (Grana)		3				Maria von Balthazar	2017-06-01
206395	+Kajanthus lusitanicus	400. Gynoecium phyllotaxy (D1)	Mendes et al 2014 (Grana)	400. Gynoecium phyllotaxy (D1): (0) one whorl					Maria von Balthazar	2017-06-01
206394	+Kajanthus lusitanicus	401. Number of structural carpels (C1)	Mendes et al 2014 (Grana)		3				Maria von Balthazar	2017-06-01
206396	+Kajanthus lusitanicus	403. Fusion of ovaries (C1)	Mendes et al 2014 (Grana)		0				Maria von Balthazar	2017-06-01
206397	+Kajanthus lusitanicus	404. Style differentiation (D1)	Mendes et al 2014 (Grana)	404. Style differentiation (D1): (0) absent					Maria von Balthazar	2017-06-01
206398	+Kajanthus lusitanicus	411. Number of ovules per functional carpel (C1)	Mendes et al 2014 (Grana)		15				Maria von Balthazar	2017-06-01
206399	+Kajanthus lusitanicus	412. Placentation (D1)	Mendes et al 2014 (Grana)	412. Placentation (D1): (4) marginal					Maria von Balthazar	2017-06-01
206401	+Kajanthus lusitanicus	5000. Number of apertures (C1)	Mendes et al 2014 (Grana)		3				Maria von Balthazar	2017-06-01
206402	+Kajanthus lusitanicus	5002. Aperture shape (D1)	Mendes et al 2014 (Grana)	5002. Aperture shape (D1): (5) colpus					Maria von Balthazar	2017-06-01
230868	+Kenilanthus marylandensis	100. Floral structural sex (D1)	Friis et al 2016 (Grana)	100. Floral structural sex (D1): (0) bisexual				functional unisexuality (functionally male) cannot be ruled out	Gisele Alves	2018-09-26
262606	+Kenilanthus marylandensis	102. Ovary position (D1)	Friis et al. 2016 (Grana)	102. Ovary position (D1): (0) superior					Andrea López	2019-10-01
262607	+Kenilanthus marylandensis	201. Number of perianth parts (C1)	Friis et al. 2016 (Grana)		5				Andrea López	2019-10-01
262610	+Kenilanthus marylandensis	207. Symmetry of perianth (D1)	Friis et al. 2016 (Grana)	207. Symmetry of perianth (D1): (0) actinomorphic (strictly polysymmetric)					Andrea López	2019-10-01
230978	+Kenilanthus marylandensis	230. Perianth phyllotaxy (D1)	Friis et al 2016 (Grana)	230. Perianth phyllotaxy (D1): (0) whorled					Gisele Alves	2018-09-26
262611	+Kenilanthus marylandensis	231. Number of perianth whorls (C1)	Friis et al. 2016 (Grana)		1				Andrea López	2019-10-01
262612	+Kenilanthus marylandensis	232. Perianth merism (C1)	Friis et al. 2016 (Grana)		5				Andrea López	2019-10-01
230927	+Kenilanthus marylandensis	301. Number of fertile stamens (C1)	Friis et al 2016 (Grana)		10				Gisele Alves	2018-09-26
230936	+Kenilanthus marylandensis	305. Filament (D1)	Friis et al 2016 (Grana)	305. Filament (D1): (5) short and wide					Gisele Alves	2018-09-26
262757	+Kenilanthus marylandensis	306. Fusion of filaments (C1)	Friis et al 2016 (Grana)		0				Andrea López	2019-10-01
230943	+Kenilanthus marylandensis	308. Fusion of filaments to inner perianth series (C1)	Friis et al 2016 (Grana)		0				Gisele Alves	2018-09-26
230963	+Kenilanthus marylandensis	311. Anther orientation (D1)	Friis et al 2016 (Grana)	311. Anther orientation (D1): (2) extrorse				Authors say "probably" extrorse...	Gisele Alves	2018-09-26
230931	+Kenilanthus marylandensis	312. Anther attachment (D1)	Friis et al 2016 (Grana)	312. Anther attachment (D1): (0) basifixed					Gisele Alves	2018-09-26
230945	+Kenilanthus marylandensis	314. Connective extension (apical) (D1)	Friis et al 2016 (Grana)	314. Connective extension (apical) (D1): (1) short extension					Gisele Alves	2018-09-26
262613	+Kenilanthus marylandensis	330. Androecium structural phyllotaxy (D1)	Friis et al 2016 (Grana)	330. Androecium structural phyllotaxy (D1): (0) whorled					Andrea López	2019-10-01	Andrea López	2019-10-01
230984	+Kenilanthus marylandensis	331. Number of androecium structural whorls (C1)	Friis et al 2016 (Grana)		2				Gisele Alves	2018-09-26
262614	+Kenilanthus marylandensis	332. Androecium structural merism (C1)	Friis et al 2016 (Grana)		5				Andrea López	2019-10-01
262609	+Kenilanthus marylandensis	400. Gynoecium phyllotaxy (D1)	Friis et al. 2016 (Grana)	400. Gynoecium phyllotaxy (D1): (0) one whorl				Figure 3 A	Andrea López	2019-10-01
230954	+Kenilanthus marylandensis	401. Number of structural carpels (C1)	Friis et al 2016 (Grana)		5				Gisele Alves	2018-09-26
231007	+Kenilanthus marylandensis	403. Fusion of ovaries (C1)	Friis et al 2016 (Grana)		0				Gisele Alves	2018-09-26
230958	+Kenilanthus marylandensis	412. Placentation (D1)	Friis et al 2016 (Grana)	412. Placentation (D1): (4) marginal					Gisele Alves	2018-09-26
230969	+Kenilanthus marylandensis	5000. Number of apertures (C1)	Friis et al 2016 (Grana)		3				Gisele Alves	2018-09-26
230973	+Kenilanthus marylandensis	5002. Aperture shape (D1)	Friis et al 2016 (Grana)	5002. Aperture shape (D1): (5) colpus					Gisele Alves	2018-09-26
230527	+Lacinipetalum spectabilum	100. Floral structural sex (D1)	Jud et al 2018 (AnnBot)	100. Floral structural sex (D1): (0) bisexual					Jesus Martinez-Gomez	2018-09-26
230532	+Lacinipetalum spectabilum	102. Ovary position (D1)	Jud et al 2018 (AnnBot)	102. Ovary position (D1): (0) superior					Jesus Martinez-Gomez	2018-09-26
230538	+Lacinipetalum spectabilum	102. Ovary position (D1)	Jud et al 2018 (AnnBot)	102. Ovary position (D1): (0) superior					Jesus Martinez-Gomez	2018-09-26
230544	+Lacinipetalum spectabilum	201. Number of perianth parts (C1)	Jud et al 2018 (AnnBot)			16	20	"The perianth is composed of calyx and corolla, each with eight to ten parts"	Jesus Martinez-Gomez	2018-09-26
230643	+Lacinipetalum spectabilum	204. Fusion of perianth (C1)	Jud et al 2018 (AnnBot)		0				Jesus Martinez-Gomez	2018-09-26
230647	+Lacinipetalum spectabilum	207. Symmetry of perianth (D1)	Jud et al 2018 (AnnBot)	207. Symmetry of perianth (D1): (0) actinomorphic (strictly polysymmetric)					Jesus Martinez-Gomez	2018-09-26
230550	+Lacinipetalum spectabilum	230. Perianth phyllotaxy (D1)	Jud et al 2018 (AnnBot)	230. Perianth phyllotaxy (D1): (0) whorled					Jesus Martinez-Gomez	2018-09-26	Jesus Martinez-Gomez	2018-09-26
230576	+Lacinipetalum spectabilum	231. Number of perianth whorls (C1)	Jud et al 2018 (AnnBot)		2			"variable number of perianth parts arrangedn intwo whorl"	Jesus Martinez-Gomez	2018-09-26
230626	+Lacinipetalum spectabilum	232. Perianth merism (C1)	Jud et al 2018 (AnnBot)			8	10	"The perianth is composed of calyx and corolla, each with eight to ten parts"	Jesus Martinez-Gomez	2018-09-26	Jesus Martinez-Gomez	2018-09-26
230641	+Lacinipetalum spectabilum	234. Perianth differentiation (D1)	Jud et al 2018 (AnnBot)	234. Perianth differentiation (D1): (1) marked differentiation, outer sepaloid, inner petaloid				Calyx and corolla aare different sizes.	Jesus Martinez-Gomez	2018-09-26
230673	+Lacinipetalum spectabilum	301. Number of fertile stamens (C1)	Jud et al 2018 (AnnBot)			9	19	"The androecium comprises <20 stamens" Minimum number was guessed from images.	Jesus Martinez-Gomez	2018-09-26	Jesus Martinez-Gomez	2018-09-26
262797	+Lacinipetalum spectabilum	305. Filament (D1)	Jud et al 2018 (AnnBot)	305. Filament (D1): (2) long and narrow				The stamen filaments are slender, ~3 mm long	Andrea López	2019-10-01
230716	+Lacinipetalum spectabilum	306. Fusion of filaments (C1)	Jud et al 2018 (AnnBot)		0				Jesus Martinez-Gomez	2018-09-26
230721	+Lacinipetalum spectabilum	308. Fusion of filaments to inner perianth series (C1)	Jud et al 2018 (AnnBot)		0				Jesus Martinez-Gomez	2018-09-26
230729	+Lacinipetalum spectabilum	312. Anther attachment (D1)	Jud et al 2018 (AnnBot)	312. Anther attachment (D1): (1) dorsifixed				"The stamen filaments are slender, ~3 mm long and bear dithecal dorsifixed anthers"	Jesus Martinez-Gomez	2018-09-26	Andrea López	2022-03-24
230736	+Lacinipetalum spectabilum	313. Anther dehiscence (D1)	Jud et al 2018 (AnnBot)	313. Anther dehiscence (D1): (0) longitudinal slit				"The shape of the anthers is most consistent with dehiscence along a longitudinal slit"	Jesus Martinez-Gomez	2018-09-26
262791	+Lacinipetalum spectabilum	314. Connective extension (apical) (D1)	Jud et al 2018 (AnnBot)	314. Connective extension (apical) (D1): (1) short extension				The anthers are 0.67 mm long and have a connect-ive extension that is ~0.14 mm long	Andrea López	2019-10-01
262795	+Lacinipetalum spectabilum	400. Gynoecium phyllotaxy (D1)	Jud et al 2018 (AnnBot)	400. Gynoecium phyllotaxy (D1): (0) one whorl					Andrea López	2019-10-01
230751	+Lacinipetalum spectabilum	401. Number of structural carpels (C1)	Jud et al 2018 (AnnBot)		4			"most specimens two free styles are visible (Fig. 2F, G), but upon further investigation of several specimens there are in fact four free styles, indicating the tetracarpellate condition"	Jesus Martinez-Gomez	2018-09-26	Jesus Martinez-Gomez	2018-09-26
262793	+Lacinipetalum spectabilum	403. Fusion of ovaries (C1)	Jud et al 2018 (AnnBot)		1			The gynoecium is superior and syncarpous	Andrea López	2019-10-01
230759	+Lacinipetalum spectabilum	404. Style differentiation (D1)	Jud et al 2018 (AnnBot)	404. Style differentiation (D1): (3) present, short and narrow					Jesus Martinez-Gomez	2018-09-26
262796	+Lacinipetalum spectabilum	404. Style differentiation (D1)	Jud et al 2018 (AnnBot)	404. Style differentiation (D1): (3) present, short and narrow				The ovary is 2.8–3.4 mm long and covered in acicular trichomes (Fig. 2F–H). The stylodia are at least 2.5–3 mm long, erect, and have indistinct stigmas.	Andrea López	2019-10-01
262794	+Lacinipetalum spectabilum	406. Fusion of styles (C1)	Jud et al 2018 (AnnBot)		0			. In most specimens two free styles are visible (Fig. 2F, G), but upon further investigation of several specimens there are in fact four free styles	Andrea López	2019-10-01
230991	+Lacinipetalum spectabilum	5000. Number of apertures (C1)	Jud et al 2018 (AnnBot)		3				Jesus Martinez-Gomez	2018-09-26	Jesus Martinez-Gomez	2018-09-26
230776	+Lacinipetalum spectabilum	5002. Aperture shape (D1)	Jud et al 2018 (AnnBot)	5002. Aperture shape (D1): (2) colporus				"The pollen grains found in situ are tricolporate and prolate. The colpi taper and almost meet at the poles; the exine is homogeneous and punctate"	Jesus Martinez-Gomez	2018-09-26	Andrea López	2020-04-21
262792	+Lacinipetalum spectabilum	5002. Aperture shape (D1)	Jud et al 2018 (AnnBot)	5002. Aperture shape (D1): (2) colporus					Andrea López	2019-10-01
230590	+Lauranthus futabensis	100. Floral structural sex (D1)	Takahashi et al 2001 (JPlRes)	100. Floral structural sex (D1): (2) unisexual				"gynoecium poorly developped or absent"	Julie Zalko	2018-09-26
230594	+Lauranthus futabensis	201. Number of perianth parts (C1)	Takahashi et al 2001 (JPlRes)		6				Julie Zalko	2018-09-26
408938	+Lauranthus futabensis	204. Fusion of perianth (C1)	Takahashi et al 2001 (JPlRes)		0				Andrea López	2022-03-24
230599	+Lauranthus futabensis	207. Symmetry of perianth (D1)	Takahashi et al 2001 (JPlRes)	207. Symmetry of perianth (D1): (5) actinomorphic (general)					Julie Zalko	2018-09-26
230601	+Lauranthus futabensis	230. Perianth phyllotaxy (D1)	Takahashi et al 2001 (JPlRes)	230. Perianth phyllotaxy (D1): (0) whorled					Julie Zalko	2018-09-26
230604	+Lauranthus futabensis	231. Number of perianth whorls (C1)	Takahashi et al 2001 (JPlRes)		2				Julie Zalko	2018-09-26
230606	+Lauranthus futabensis	232. Perianth merism (C1)	Takahashi et al 2001 (JPlRes)		3				Julie Zalko	2018-09-26
262798	+Lauranthus futabensis	234. Perianth differentiation (D1)	Takahashi et al 2001 (JPlRes)	234. Perianth differentiation (D1): (0) undifferentiated					Andrea López	2019-10-01	Andrea López	2022-03-24
230612	+Lauranthus futabensis	301. Number of fertile stamens (C1)	Takahashi et al 2001 (JPlRes)		9				Julie Zalko	2018-09-26
230634	+Lauranthus futabensis	305. Filament (D1)	Takahashi et al 2001 (JPlRes)	305. Filament (D1): (B) short (general)					Julie Zalko	2018-09-26
230637	+Lauranthus futabensis	306. Fusion of filaments (C1)	Takahashi et al 2001 (JPlRes)		0				Julie Zalko	2018-09-26
230645	+Lauranthus futabensis	311. Anther orientation (D1)	Takahashi et al 2001 (JPlRes)	311. Anther orientation (D1): (0) introrse				2 first whorls are introrse, the inner whorl is latrorse to extrorse	Julie Zalko	2018-09-26	Julie Zalko	2018-09-26
230650	+Lauranthus futabensis	311. Anther orientation (D1)	Takahashi et al 2001 (JPlRes)	311. Anther orientation (D1): (1) latrorse				Inner whorl : the upper pair of valves is latrorse	Julie Zalko	2018-09-26	Julie Zalko	2018-09-26
230654	+Lauranthus futabensis	311. Anther orientation (D1)	Takahashi et al 2001 (JPlRes)	311. Anther orientation (D1): (2) extrorse				Inner whorl : the lower pair of valves is extrorse	Julie Zalko	2018-09-26	Julie Zalko	2018-09-26
230666	+Lauranthus futabensis	313. Anther dehiscence (D1)	Takahashi et al 2001 (JPlRes)	313. Anther dehiscence (D1): (3) flap-valvate				"4 valves arranged in two pairs above each other"	Julie Zalko	2018-09-26	Julie Zalko	2018-09-26
230680	+Lauranthus futabensis	330. Androecium structural phyllotaxy (D1)	Takahashi et al 2001 (JPlRes)	330. Androecium structural phyllotaxy (D1): (0) whorled					Julie Zalko	2018-09-26
230684	+Lauranthus futabensis	331. Number of androecium structural whorls (C1)	Takahashi et al 2001 (JPlRes)		3				Julie Zalko	2018-09-26
230685	+Lauranthus futabensis	332. Androecium structural merism (C1)	Takahashi et al 2001 (JPlRes)		3				Julie Zalko	2018-09-26
230571	+Lovellea wintonensis	100. Floral structural sex (D1)	Dettmann et al 2009 (CretaceousRes)	100. Floral structural sex (D1): (0) bisexual					Kelly Matsunaga	2018-09-26
230597	+Lovellea wintonensis	102. Ovary position (D1)	Dettmann et al 2009 (CretaceousRes)	102. Ovary position (D1): (1) inferior					Kelly Matsunaga	2018-09-26
230607	+Lovellea wintonensis	201. Number of perianth parts (C1)	Dettmann et al 2009 (CretaceousRes)		16			Perianth is organized into 2 cycles, but phyllotaxis uncertain.	Kelly Matsunaga	2018-09-26	Kelly Matsunaga	2018-09-26
230734	+Lovellea wintonensis	204. Fusion of perianth (C1)	Dettmann et al 2009 (CretaceousRes)		0			Figure 10 F (floral diagram) indicate perianth is unfused	Kelly Matsunaga	2018-09-26
230756	+Lovellea wintonensis	207. Symmetry of perianth (D1)	Dettmann et al 2009 (CretaceousRes)	207. Symmetry of perianth (D1): (1) actinomorphic spiral				From Fig 10 F (flora diagram)	Kelly Matsunaga	2018-09-26
262799	+Lovellea wintonensis	234. Perianth differentiation (D1)	Dettmann et al 2009 (CretaceousRes)	234. Perianth differentiation (D1): (0) undifferentiated				Perianth composed of numerous tepals inserted on cup	Andrea López	2019-10-01	Andrea López	2019-10-01
230774	+Lovellea wintonensis	301. Number of fertile stamens (C1)	Dettmann et al 2009 (CretaceousRes)		16			Text says there is "up to" 8 stamens per series (2 series). Possibly some specimens have fewer but is not specified.	Kelly Matsunaga	2018-09-26
230817	+Lovellea wintonensis	305. Filament (D1)	Dettmann et al 2009 (CretaceousRes)	305. Filament (D1): (1) present (general)					Kelly Matsunaga	2018-09-26
230802	+Lovellea wintonensis	306. Fusion of filaments (C1)	Dettmann et al 2009 (CretaceousRes)		0				Kelly Matsunaga	2018-09-26
230810	+Lovellea wintonensis	308. Fusion of filaments to inner perianth series (C1)	Dettmann et al 2009 (CretaceousRes)		0				Kelly Matsunaga	2018-09-26
230821	+Lovellea wintonensis	311. Anther orientation (D1)	Dettmann et al 2009 (CretaceousRes)	311. Anther orientation (D1): (0) introrse					Kelly Matsunaga	2018-09-26
230823	+Lovellea wintonensis	312. Anther attachment (D1)	Dettmann et al 2009 (CretaceousRes)	312. Anther attachment (D1): (0) basifixed					Kelly Matsunaga	2018-09-26
230846	+Lovellea wintonensis	313. Anther dehiscence (D1)	Dettmann et al 2009 (CretaceousRes)	313. Anther dehiscence (D1): (3) flap-valvate				Text says dehiscence is valvate. Scoring of morphological matrix (Appendix A, character 55) mentions flaps.	Kelly Matsunaga	2018-09-26
262802	+Lovellea wintonensis	330. Androecium structural phyllotaxy (D1)	Dettmann et al 2009 (CretaceousRes)	330. Androecium structural phyllotaxy (D1): (1) spiral					Andrea López	2019-10-01
262800	+Lovellea wintonensis	400. Gynoecium phyllotaxy (D1)	Dettmann et al 2009 (CretaceousRes)	400. Gynoecium phyllotaxy (D1): (2) spiral				Gynoecium of numerous spirally arranged carpels	Andrea López	2019-10-01
230853	+Lovellea wintonensis	401. Number of structural carpels (C1)	Dettmann et al 2009 (CretaceousRes)		40			Text says "approximately 40".	Kelly Matsunaga	2018-09-26
230861	+Lovellea wintonensis	403. Fusion of ovaries (C1)	Dettmann et al 2009 (CretaceousRes)		0				Kelly Matsunaga	2018-09-26
230863	+Lovellea wintonensis	404. Style differentiation (D1)	Dettmann et al 2009 (CretaceousRes)	404. Style differentiation (D1): (1) present (length and shape unknown)					Kelly Matsunaga	2018-09-26
262801	+Lovellea wintonensis	406. Fusion of styles (C1)	Dettmann et al 2009 (CretaceousRes)		0				Andrea López	2019-10-01
230871	+Lovellea wintonensis	411. Number of ovules per functional carpel (C1)	Dettmann et al 2009 (CretaceousRes)		1				Kelly Matsunaga	2018-09-26
230898	+Lovellea wintonensis	412. Placentation (D1)	Dettmann et al 2009 (CretaceousRes)	412. Placentation (D1): (4) marginal				Text says ovules are "laterally attached"	Kelly Matsunaga	2018-09-26
230939	+Lovellea wintonensis	5000. Number of apertures (C1)	Dettmann et al 2009 (CretaceousRes)		2			Described as disulcate	Kelly Matsunaga	2018-09-26
230937	+Lovellea wintonensis	5002. Aperture shape (D1)	Dettmann et al 2009 (CretaceousRes)	5002. Aperture shape (D1): (0) sulcus					Kelly Matsunaga	2018-09-26
264934	+Mabelia archaia	100. Floral structural sex (D1)	Gandolfo et al 2002 (AmJBot)	100. Floral structural sex (D1): (2) unisexual					Andrea López	2019-11-21
264936	+Mabelia archaia	201. Number of perianth parts (C1)	Gandolfo et al 2002 (AmJBot)		6				Andrea López	2019-11-21
264941	+Mabelia archaia	204. Fusion of perianth (C1)	Gandolfo et al 2002 (AmJBot)		0.33			basally connate one third of their length	Andrea López	2019-11-21	Andrea López	2019-11-21
264935	+Mabelia archaia	207. Symmetry of perianth (D1)	Gandolfo et al 2002 (AmJBot)	207. Symmetry of perianth (D1): (0) actinomorphic (strictly polysymmetric)					Andrea López	2019-11-21
264937	+Mabelia archaia	230. Perianth phyllotaxy (D1)	Gandolfo et al 2002 (AmJBot)	230. Perianth phyllotaxy (D1): (0) whorled					Andrea López	2019-11-21
264938	+Mabelia archaia	231. Number of perianth whorls (C1)	Gandolfo et al 2002 (AmJBot)		1				Andrea López	2019-11-21
264939	+Mabelia archaia	232. Perianth merism (C1)	Gandolfo et al 2002 (AmJBot)		6				Andrea López	2019-11-21
264940	+Mabelia archaia	234. Perianth differentiation (D1)	Gandolfo et al 2002 (AmJBot)	234. Perianth differentiation (D1): (0) undifferentiated					Andrea López	2019-11-21
264942	+Mabelia archaia	301. Number of fertile stamens (C1)	Gandolfo et al 2002 (AmJBot)		3				Andrea López	2019-11-21
264947	+Mabelia archaia	305. Filament (D1)	Gandolfo et al 2002 (AmJBot)	305. Filament (D1): (3) short and narrow				Anthers sessile. "the stamens of M. archaia and Nuhliantha have very short filaments, free one from another and individually inserted in the receptacle"	Andrea López	2019-11-21	Andrea López	2019-11-21
264953	+Mabelia archaia	306. Fusion of filaments (C1)	Gandolfo et al 2002 (AmJBot)		0			the stamens of M. archaia and Nuhliantha have very short filaments, free one from another and individually inserted in the receptacle	Andrea López	2019-11-21
264954	+Mabelia archaia	308. Fusion of filaments to inner perianth series (C1)	Gandolfo et al 2002 (AmJBot)		0				Andrea López	2019-11-21
264948	+Mabelia archaia	311. Anther orientation (D1)	Gandolfo et al 2002 (AmJBot)	311. Anther orientation (D1): (2) extrorse					Andrea López	2019-11-21
264949	+Mabelia archaia	313. Anther dehiscence (D1)	Gandolfo et al 2002 (AmJBot)	313. Anther dehiscence (D1): (0) longitudinal slit					Andrea López	2019-11-21
264950	+Mabelia archaia	314. Connective extension (apical) (D1)	Gandolfo et al 2002 (AmJBot)	314. Connective extension (apical) (D1): (1) short extension				Imagen 26	Andrea López	2019-11-21	Andrea López	2019-11-21
264943	+Mabelia archaia	330. Androecium structural phyllotaxy (D1)	Gandolfo et al 2002 (AmJBot)	330. Androecium structural phyllotaxy (D1): (0) whorled					Andrea López	2019-11-21
264944	+Mabelia archaia	331. Number of androecium structural whorls (C1)	Gandolfo et al 2002 (AmJBot)		1				Andrea López	2019-11-21
264945	+Mabelia archaia	332. Androecium structural merism (C1)	Gandolfo et al 2002 (AmJBot)		3				Andrea López	2019-11-21
264951	+Mabelia archaia	5000. Number of apertures (C1)	Gandolfo et al 2002 (AmJBot)		1				Andrea López	2019-11-21
264952	+Mabelia archaia	5002. Aperture shape (D1)	Gandolfo et al 2002 (AmJBot)	5002. Aperture shape (D1): (0) sulcus					Andrea López	2019-11-21
236684	+Mabelia connatifila	100. Floral structural sex (D1)	Gandolfo et al 2002 (AmJBot)	100. Floral structural sex (D1): (2) unisexual				only male flowers known	Maria von Balthazar	2018-11-14
206338	+Mabelia connatifila	201. Number of perianth parts (C1)	Gandolfo et al 2002 (AmJBot)		6				Maria von Balthazar	2017-06-01
206340	+Mabelia connatifila	204. Fusion of perianth (C1)	Gandolfo et al 2002 (AmJBot)		0.33				Maria von Balthazar	2017-06-01
206342	+Mabelia connatifila	207. Symmetry of perianth (D1)	Gandolfo et al 2002 (AmJBot)	207. Symmetry of perianth (D1): (0) actinomorphic (strictly polysymmetric)					Maria von Balthazar	2017-06-01
206339	+Mabelia connatifila	230. Perianth phyllotaxy (D1)	Gandolfo et al 2002 (AmJBot)	230. Perianth phyllotaxy (D1): (0) whorled					Maria von Balthazar	2017-06-01
236686	+Mabelia connatifila	231. Number of perianth whorls (C1)	Gandolfo et al 2002 (AmJBot)		1			according to authors one whorl; in buds all six tepals appear similar in shape and size and have valvate aestivation	Maria von Balthazar	2018-11-14
236687	+Mabelia connatifila	232. Perianth merism (C1)	Gandolfo et al 2002 (AmJBot)		6				Maria von Balthazar	2018-11-14	Maria von Balthazar	2018-11-14
206343	+Mabelia connatifila	301. Number of fertile stamens (C1)	Gandolfo et al 2002 (AmJBot)		3				Maria von Balthazar	2017-06-01
206349	+Mabelia connatifila	305. Filament (D1)	Gandolfo et al 2002 (AmJBot)	305. Filament (D1): (8) fused into synandrium					Maria von Balthazar	2017-06-01
206347	+Mabelia connatifila	306. Fusion of filaments (C1)	Gandolfo et al 2002 (AmJBot)		1				Maria von Balthazar	2017-06-01
206350	+Mabelia connatifila	311. Anther orientation (D1)	Gandolfo et al 2002 (AmJBot)	311. Anther orientation (D1): (2) extrorse					Maria von Balthazar	2017-06-01
206351	+Mabelia connatifila	312. Anther attachment (D1)	Gandolfo et al 2002 (AmJBot)	312. Anther attachment (D1): (2) dorsifixed at base					Maria von Balthazar	2017-06-01
206352	+Mabelia connatifila	313. Anther dehiscence (D1)	Gandolfo et al 2002 (AmJBot)	313. Anther dehiscence (D1): (0) longitudinal slit					Maria von Balthazar	2017-06-01
206353	+Mabelia connatifila	314. Connective extension (apical) (D1)	Gandolfo et al 2002 (AmJBot)	314. Connective extension (apical) (D1): (1) short extension					Maria von Balthazar	2017-06-01
206344	+Mabelia connatifila	330. Androecium structural phyllotaxy (D1)	Gandolfo et al 2002 (AmJBot)	330. Androecium structural phyllotaxy (D1): (0) whorled					Maria von Balthazar	2017-06-01
206345	+Mabelia connatifila	331. Number of androecium structural whorls (C1)	Gandolfo et al 2002 (AmJBot)		1				Maria von Balthazar	2017-06-01
206346	+Mabelia connatifila	332. Androecium structural merism (C1)	Gandolfo et al 2002 (AmJBot)		3				Maria von Balthazar	2017-06-01
206354	+Mabelia connatifila	5000. Number of apertures (C1)	Gandolfo et al 2002 (AmJBot)		1				Maria von Balthazar	2017-06-01
206355	+Mabelia connatifila	5002. Aperture shape (D1)	Gandolfo et al 2002 (AmJBot)	5002. Aperture shape (D1): (0) sulcus					Maria von Balthazar	2017-06-01
265258	+Manningia crassa	100. Floral structural sex (D1)	Friis 1983 (RevPalPal)	100. Floral structural sex (D1): (0) bisexual					Andrea López	2019-11-26
265259	+Manningia crassa	102. Ovary position (D1)	Friis 1983 (RevPalPal)	102. Ovary position (D1): (1) inferior					Andrea López	2019-11-26
265260	+Manningia crassa	201. Number of perianth parts (C1)	Friis 1983 (RevPalPal)		5				Andrea López	2019-11-26
265261	+Manningia crassa	204. Fusion of perianth (C1)	Friis 1983 (RevPalPal)		0			tepals free	Andrea López	2019-11-26
265267	+Manningia crassa	207. Symmetry of perianth (D1)	Friis 1983 (RevPalPal)	207. Symmetry of perianth (D1): (0) actinomorphic (strictly polysymmetric)					Andrea López	2019-11-26
265269	+Manningia crassa	230. Perianth phyllotaxy (D1)	Friis et al 2006 (PlantSystEvol)	230. Perianth phyllotaxy (D1): (0) whorled				figure 11	Andrea López	2019-11-26
265270	+Manningia crassa	231. Number of perianth whorls (C1)	Friis et al 2006 (PlantSystEvol)		1			Figure 11	Andrea López	2019-11-26
265271	+Manningia crassa	232. Perianth merism (C1)	Friis et al 2006 (PlantSystEvol)		5			Figure 11	Andrea López	2019-11-26
265263	+Manningia crassa	301. Number of fertile stamens (C1)	Friis 1983 (RevPalPal)		5				Andrea López	2019-11-26
265276	+Manningia crassa	305. Filament (D1)	Friis et al 2006 (PlantSystEvol)	305. Filament (D1): (1) present (general)				There are not anthers in the specimen	Andrea López	2019-11-26
265272	+Manningia crassa	330. Androecium structural phyllotaxy (D1)	Friis et al 2006 (PlantSystEvol)	330. Androecium structural phyllotaxy (D1): (0) whorled				Figure 11	Andrea López	2019-11-26
265273	+Manningia crassa	331. Number of androecium structural whorls (C1)	Friis et al 2006 (PlantSystEvol)		1			Figure 11	Andrea López	2019-11-26
265274	+Manningia crassa	332. Androecium structural merism (C1)	Friis et al 2006 (PlantSystEvol)		5			Figure 11	Andrea López	2019-11-26
265266	+Manningia crassa	401. Number of structural carpels (C1)	Friis 1983 (RevPalPal)		3				Andrea López	2019-11-26
265275	+Manningia crassa	404. Style differentiation (D1)	Friis et al 2006 (PlantSystEvol)	404. Style differentiation (D1): (2) present, short and thick				Figure 10C	Andrea López	2019-11-26
408937	+Manningia crassa	411. Number of ovules per functional carpel (C1)	Friis 1983 (RevPalPal)		1				Andrea López	2022-03-24
408936	+Manningia crassa	412. Placentation (D1)	Friis 1983 (RevPalPal)	412. Placentation (D1): (2) basal					Andrea López	2022-03-24
265268	+Manningia crassa	5000. Number of apertures (C1)	Friis et al 2006 (PlantSystEvol)		3				Andrea López	2019-11-26
206275	+Mauldinia angustiloba	100. Floral structural sex (D1)	Viehofen et al 2008 (IJPS)	100. Floral structural sex (D1): (0) bisexual					Maria von Balthazar	2017-05-31
248202	+Mauldinia angustiloba	100. Floral structural sex (D1)	Viehofen et al 2008 (IJPS)	100. Floral structural sex (D1): (0) bisexual					Andrea López	2019-04-29
206277	+Mauldinia angustiloba	102. Ovary position (D1)	Viehofen et al 2008 (IJPS)	102. Ovary position (D1): (0) superior					Maria von Balthazar	2017-05-31
206278	+Mauldinia angustiloba	201. Number of perianth parts (C1)	Viehofen et al 2008 (IJPS)		6				Maria von Balthazar	2017-05-31
206283	+Mauldinia angustiloba	204. Fusion of perianth (C1)	Viehofen et al 2008 (IJPS)		0				Maria von Balthazar	2017-05-31
206285	+Mauldinia angustiloba	207. Symmetry of perianth (D1)	Viehofen et al 2008 (IJPS)	207. Symmetry of perianth (D1): (0) actinomorphic (strictly polysymmetric)					Maria von Balthazar	2017-05-31
206279	+Mauldinia angustiloba	230. Perianth phyllotaxy (D1)	Viehofen et al 2008 (IJPS)	230. Perianth phyllotaxy (D1): (0) whorled					Maria von Balthazar	2017-05-31
206280	+Mauldinia angustiloba	231. Number of perianth whorls (C1)	Viehofen et al 2008 (IJPS)		2				Maria von Balthazar	2017-05-31
206281	+Mauldinia angustiloba	232. Perianth merism (C1)	Viehofen et al 2008 (IJPS)		3				Maria von Balthazar	2017-05-31
206282	+Mauldinia angustiloba	234. Perianth differentiation (D1)	Viehofen et al 2008 (IJPS)	234. Perianth differentiation (D1): (4) marked differentiation					Maria von Balthazar	2017-05-31	Maria von Balthazar	2017-05-31
206287	+Mauldinia angustiloba	301. Number of fertile stamens (C1)	Viehofen et al 2008 (IJPS)		9				Maria von Balthazar	2017-05-31
206292	+Mauldinia angustiloba	305. Filament (D1)	Viehofen et al 2008 (IJPS)	305. Filament (D1): (2) long and narrow					Maria von Balthazar	2017-05-31
206302	+Mauldinia angustiloba	305. Filament (D1)	Viehofen et al 2008 (IJPS)	305. Filament (D1): (4) long and wide					Maria von Balthazar	2017-05-31
206291	+Mauldinia angustiloba	306. Fusion of filaments (C1)	Viehofen et al 2008 (IJPS)		0				Maria von Balthazar	2017-05-31
206293	+Mauldinia angustiloba	311. Anther orientation (D1)	Viehofen et al 2008 (IJPS)	311. Anther orientation (D1): (0) introrse					Maria von Balthazar	2017-05-31
206294	+Mauldinia angustiloba	311. Anther orientation (D1)	Viehofen et al 2008 (IJPS)	311. Anther orientation (D1): (2) extrorse					Maria von Balthazar	2017-05-31
206295	+Mauldinia angustiloba	312. Anther attachment (D1)	Viehofen et al 2008 (IJPS)	312. Anther attachment (D1): (0) basifixed					Maria von Balthazar	2017-05-31
206296	+Mauldinia angustiloba	313. Anther dehiscence (D1)	Viehofen et al 2008 (IJPS)	313. Anther dehiscence (D1): (3) flap-valvate					Maria von Balthazar	2017-05-31
206297	+Mauldinia angustiloba	314. Connective extension (apical) (D1)	Viehofen et al 2008 (IJPS)	314. Connective extension (apical) (D1): (1) short extension					Maria von Balthazar	2017-05-31
206288	+Mauldinia angustiloba	330. Androecium structural phyllotaxy (D1)	Viehofen et al 2008 (IJPS)	330. Androecium structural phyllotaxy (D1): (0) whorled					Maria von Balthazar	2017-05-31
206289	+Mauldinia angustiloba	331. Number of androecium structural whorls (C1)	Viehofen et al 2008 (IJPS)		4				Maria von Balthazar	2017-05-31
206290	+Mauldinia angustiloba	332. Androecium structural merism (C1)	Viehofen et al 2008 (IJPS)		3				Maria von Balthazar	2017-05-31
206298	+Mauldinia angustiloba	401. Number of structural carpels (C1)	Viehofen et al 2008 (IJPS)		1				Maria von Balthazar	2017-05-31
206299	+Mauldinia angustiloba	404. Style differentiation (D1)	Viehofen et al 2008 (IJPS)	404. Style differentiation (D1): (4) present, long and wide					Maria von Balthazar	2017-05-31
206300	+Mauldinia angustiloba	411. Number of ovules per functional carpel (C1)	Viehofen et al 2008 (IJPS)		1				Maria von Balthazar	2017-05-31
230585	+Mauldinia bohemica	100. Floral structural sex (D1)	Eklund & Kvacek 1998 (IJPS)	100. Floral structural sex (D1): (0) bisexual					Marybel Soto Gomez	2018-09-26
230826	+Mauldinia bohemica	102. Ovary position (D1)	Eklund & Kvacek 1998 (IJPS)	102. Ovary position (D1): (0) superior					Marybel Soto Gomez	2018-09-26
230545	+Mauldinia bohemica	201. Number of perianth parts (C1)	Eklund & Kvacek 1998 (IJPS)		6				Marybel Soto Gomez	2018-09-26
262805	+Mauldinia bohemica	204. Fusion of perianth (C1)	Eklund & Kvacek 1998 (IJPS)		0.1			Tepals are fused ba- sally for 0.09-(0.19)-0.29 mm, forming a short floral tub	Andrea López	2019-10-01
230642	+Mauldinia bohemica	207. Symmetry of perianth (D1)	Eklund & Kvacek 1998 (IJPS)	207. Symmetry of perianth (D1): (0) actinomorphic (strictly polysymmetric)					Marybel Soto Gomez	2018-09-26
230547	+Mauldinia bohemica	230. Perianth phyllotaxy (D1)	Eklund & Kvacek 1998 (IJPS)	230. Perianth phyllotaxy (D1): (0) whorled					Marybel Soto Gomez	2018-09-26
230523	+Mauldinia bohemica	231. Number of perianth whorls (C1)	Eklund & Kvacek 1998 (IJPS)		2				Marybel Soto Gomez	2018-09-26
230529	+Mauldinia bohemica	232. Perianth merism (C1)	Eklund & Kvacek 1998 (IJPS)		3				Marybel Soto Gomez	2018-09-26
230696	+Mauldinia bohemica	234. Perianth differentiation (D1)	Eklund & Kvacek 1998 (IJPS)	234. Perianth differentiation (D1): (4) marked differentiation				Outer perianth whorl: tepals short and broadly triangluar. Inner perianth whorl: tepals longer and more narrowly triangular with a distinct keel	Marybel Soto Gomez	2018-09-26
262804	+Mauldinia bohemica	234. Perianth differentiation (D1)	Eklund & Kvacek 1998 (IJPS)	234. Perianth differentiation (D1): (0) undifferentiated					Andrea López	2019-10-01
230536	+Mauldinia bohemica	301. Number of fertile stamens (C1)	Eklund & Kvacek 1998 (IJPS)		9				Marybel Soto Gomez	2018-09-26
230777	+Mauldinia bohemica	305. Filament (D1)	Eklund & Kvacek 1998 (IJPS)	305. Filament (D1): (1) present (general)					Marybel Soto Gomez	2018-09-26
230747	+Mauldinia bohemica	311. Anther orientation (D1)	Eklund & Kvacek 1998 (IJPS)	311. Anther orientation (D1): (0) introrse				In two outer whorls of fertile stamens	Marybel Soto Gomez	2018-09-26
230749	+Mauldinia bohemica	311. Anther orientation (D1)	Eklund & Kvacek 1998 (IJPS)	311. Anther orientation (D1): (2) extrorse				In the inner whorl of fertile stamens	Marybel Soto Gomez	2018-09-26
230815	+Mauldinia bohemica	313. Anther dehiscence (D1)	Eklund & Kvacek 1998 (IJPS)	313. Anther dehiscence (D1): (3) flap-valvate					Marybel Soto Gomez	2018-09-26
230752	+Mauldinia bohemica	314. Connective extension (apical) (D1)	Eklund & Kvacek 1998 (IJPS)	314. Connective extension (apical) (D1): (4) present (general)					Marybel Soto Gomez	2018-09-26
230539	+Mauldinia bohemica	330. Androecium structural phyllotaxy (D1)	Eklund & Kvacek 1998 (IJPS)	330. Androecium structural phyllotaxy (D1): (0) whorled					Marybel Soto Gomez	2018-09-26
230563	+Mauldinia bohemica	331. Number of androecium structural whorls (C1)	Eklund & Kvacek 1998 (IJPS)		4				Marybel Soto Gomez	2018-09-26
230568	+Mauldinia bohemica	332. Androecium structural merism (C1)	Eklund & Kvacek 1998 (IJPS)		3				Marybel Soto Gomez	2018-09-26
230761	+Mauldinia bohemica	401. Number of structural carpels (C1)	Eklund & Kvacek 1998 (IJPS)		1				Marybel Soto Gomez	2018-09-26
230836	+Mauldinia bohemica	404. Style differentiation (D1)	Eklund & Kvacek 1998 (IJPS)	404. Style differentiation (D1): (1) present (length and shape unknown)					Marybel Soto Gomez	2018-09-26
206303	+Mauldinia hirsuta	100. Floral structural sex (D1)	Frumin et al 2004 (IJPS)	100. Floral structural sex (D1): (0) bisexual					Maria von Balthazar	2017-05-31
206310	+Mauldinia hirsuta	102. Ovary position (D1)	Frumin et al 2004 (IJPS)	102. Ovary position (D1): (0) superior					Maria von Balthazar	2017-05-31
206307	+Mauldinia hirsuta	201. Number of perianth parts (C1)	Frumin et al 2004 (IJPS)		6				Maria von Balthazar	2017-05-31
206312	+Mauldinia hirsuta	207. Symmetry of perianth (D1)	Frumin et al 2004 (IJPS)	207. Symmetry of perianth (D1): (0) actinomorphic (strictly polysymmetric)					Maria von Balthazar	2017-05-31
206308	+Mauldinia hirsuta	230. Perianth phyllotaxy (D1)	Frumin et al 2004 (IJPS)	230. Perianth phyllotaxy (D1): (0) whorled					Maria von Balthazar	2017-05-31
206309	+Mauldinia hirsuta	231. Number of perianth whorls (C1)	Frumin et al 2004 (IJPS)		2				Maria von Balthazar	2017-05-31
206305	+Mauldinia hirsuta	232. Perianth merism (C1)	Frumin et al 2004 (IJPS)		3				Maria von Balthazar	2017-05-31
206311	+Mauldinia hirsuta	234. Perianth differentiation (D1)	Frumin et al 2004 (IJPS)	234. Perianth differentiation (D1): (4) marked differentiation					Maria von Balthazar	2017-05-31
206313	+Mauldinia hirsuta	301. Number of fertile stamens (C1)	Frumin et al 2004 (IJPS)		9			information from text not table	Maria von Balthazar	2017-05-31	Maria von Balthazar	2017-05-31
206316	+Mauldinia hirsuta	305. Filament (D1)	Frumin et al 2004 (IJPS)	305. Filament (D1): (2) long and narrow					Maria von Balthazar	2017-05-31
206315	+Mauldinia hirsuta	330. Androecium structural phyllotaxy (D1)	Frumin et al 2004 (IJPS)	330. Androecium structural phyllotaxy (D1): (0) whorled					Maria von Balthazar	2017-05-31
206314	+Mauldinia hirsuta	331. Number of androecium structural whorls (C1)	Frumin et al 2004 (IJPS)		4			information from text not table	Maria von Balthazar	2017-05-31	Maria von Balthazar	2017-05-31
206306	+Mauldinia hirsuta	332. Androecium structural merism (C1)	Frumin et al 2004 (IJPS)		3				Maria von Balthazar	2017-05-31
43337	+Mauldinia mirabilis	100. Floral structural sex (D1)	Drinnan et al 1990 (BotGaz)	100. Floral structural sex (D1): (0) bisexual					Laetitia Carrive	2013-02-04
43338	+Mauldinia mirabilis	102. Ovary position (D1)	Drinnan et al 1990 (BotGaz)	102. Ovary position (D1): (0) superior					Laetitia Carrive	2013-02-04
43346	+Mauldinia mirabilis	201. Number of perianth parts (C1)	Drinnan et al 1990 (BotGaz)		6				Laetitia Carrive	2013-02-04
43350	+Mauldinia mirabilis	204. Fusion of perianth (C1)	Drinnan et al 1990 (BotGaz)		0			"Tepals are often continuous basally for about 0.5 mm, forming a short floral cup.", with the total length of the flower equal to 2,5 mm.	Laetitia Carrive	2013-02-04	Maria von Balthazar	2017-05-31
262810	+Mauldinia mirabilis	204. Fusion of perianth (C1)	Drinnan et al 1990 (BotGaz)		0.1			Tepals are often contin- uous basally for about 0.5 mm, forming a short floral cup	Andrea López	2019-10-01
43355	+Mauldinia mirabilis	207. Symmetry of perianth (D1)	Drinnan et al 1990 (BotGaz)	207. Symmetry of perianth (D1): (0) actinomorphic (strictly polysymmetric)					Laetitia Carrive	2013-02-04	Laetitia Carrive	2013-04-29
43341	+Mauldinia mirabilis	230. Perianth phyllotaxy (D1)	Drinnan et al 1990 (BotGaz)	230. Perianth phyllotaxy (D1): (0) whorled					Laetitia Carrive	2013-02-04
43342	+Mauldinia mirabilis	231. Number of perianth whorls (C1)	Drinnan et al 1990 (BotGaz)		2				Laetitia Carrive	2013-02-04
43343	+Mauldinia mirabilis	232. Perianth merism (C1)	Drinnan et al 1990 (BotGaz)		3				Laetitia Carrive	2013-02-04
43345	+Mauldinia mirabilis	234. Perianth differentiation (D1)	Drinnan et al 1990 (BotGaz)	234. Perianth differentiation (D1): (4) marked differentiation				in shape and size	Laetitia Carrive	2013-02-04	Maria von Balthazar	2017-05-31
262809	+Mauldinia mirabilis	234. Perianth differentiation (D1)	Drinnan et al 1990 (BotGaz)	234. Perianth differentiation (D1): (0) undifferentiated					Andrea López	2019-10-01
43375	+Mauldinia mirabilis	301. Number of fertile stamens (C1)	Drinnan et al 1990 (BotGaz)		9				Laetitia Carrive	2013-02-04
43384	+Mauldinia mirabilis	305. Filament (D1)	Drinnan et al 1990 (BotGaz)	305. Filament (D1): (2) long and narrow					Laetitia Carrive	2013-02-04	Maria von Balthazar	2017-05-04
43391	+Mauldinia mirabilis	306. Fusion of filaments (C1)	Drinnan et al 1990 (BotGaz)		0			Within a whorl, stamens free (see pictures).	Laetitia Carrive	2013-02-04
43387	+Mauldinia mirabilis	308. Fusion of filaments to inner perianth series (C1)	Drinnan et al 1990 (BotGaz)		0.1			"At base..."	Laetitia Carrive	2013-02-04
43393	+Mauldinia mirabilis	311. Anther orientation (D1)	Drinnan et al 1990 (BotGaz)	311. Anther orientation (D1): (0) introrse				Two outer whorls.	Laetitia Carrive	2013-02-04
43394	+Mauldinia mirabilis	311. Anther orientation (D1)	Drinnan et al 1990 (BotGaz)	311. Anther orientation (D1): (1) latrorse				Inner whorl is latrorse/extrorse	Laetitia Carrive	2013-02-04	Maria von Balthazar	2017-05-04
205685	+Mauldinia mirabilis	311. Anther orientation (D1)	Drinnan et al 1990 (BotGaz)	311. Anther orientation (D1): (2) extrorse				inner whorl is latrorse/extrorse	Maria von Balthazar	2017-05-04
205687	+Mauldinia mirabilis	312. Anther attachment (D1)	Drinnan et al 1990 (BotGaz)	312. Anther attachment (D1): (0) basifixed					Maria von Balthazar	2017-05-04
43398	+Mauldinia mirabilis	313. Anther dehiscence (D1)	Drinnan et al 1990 (BotGaz)	313. Anther dehiscence (D1): (3) flap-valvate				valves that are hinged distally	Laetitia Carrive	2013-02-04	Maria von Balthazar	2017-05-04
43401	+Mauldinia mirabilis	314. Connective extension (apical) (D1)	Drinnan et al 1990 (BotGaz)	314. Connective extension (apical) (D1): (2) long extension					Laetitia Carrive	2013-02-04	Maria von Balthazar	2017-05-24
43366	+Mauldinia mirabilis	330. Androecium structural phyllotaxy (D1)	Drinnan et al 1990 (BotGaz)	330. Androecium structural phyllotaxy (D1): (0) whorled					Laetitia Carrive	2013-02-04
43368	+Mauldinia mirabilis	331. Number of androecium structural whorls (C1)	Drinnan et al 1990 (BotGaz)		4				Laetitia Carrive	2013-02-04
43370	+Mauldinia mirabilis	332. Androecium structural merism (C1)	Drinnan et al 1990 (BotGaz)		3				Laetitia Carrive	2013-02-04
43411	+Mauldinia mirabilis	401. Number of structural carpels (C1)	Drinnan et al 1990 (BotGaz)		1				Laetitia Carrive	2013-02-04
43417	+Mauldinia mirabilis	404. Style differentiation (D1)	Drinnan et al 1990 (BotGaz)	404. Style differentiation (D1): (3) present, short and narrow					Laetitia Carrive	2013-02-04	Maria von Balthazar	2018-11-21
43435	+Mauldinia mirabilis	411. Number of ovules per functional carpel (C1)	Drinnan et al 1990 (BotGaz)		1				Laetitia Carrive	2013-02-04
206139	+Mauldinia mirabilis	412. Placentation (D1)	Drinnan et al 1990 (BotGaz)	412. Placentation (D1): (1) apical (pendulous)					Maria von Balthazar	2017-05-24
299614	+Melloniflora virginiensis	100. Floral structural sex (D1)	Friis et al 2020 (IJPS)	100. Floral structural sex (D1): (0) bisexual					Andrea López	2020-10-26
299618	+Melloniflora virginiensis	102. Ovary position (D1)	Friis et al 2020 (IJPS)	102. Ovary position (D1): (0) superior					Andrea López	2020-10-26
299610	+Melloniflora virginiensis	301. Number of fertile stamens (C1)	Friis et al 2020 (IJPS)		50				Andrea López	2020-10-26
299622	+Melloniflora virginiensis	306. Fusion of filaments (C1)	Friis et al 2020 (IJPS)		0				Andrea López	2020-10-26
299623	+Melloniflora virginiensis	308. Fusion of filaments to inner perianth series (C1)	Friis et al 2020 (IJPS)		0				Andrea López	2020-10-26
299611	+Melloniflora virginiensis	311. Anther orientation (D1)	Friis et al 2020 (IJPS)	311. Anther orientation (D1): (0) introrse					Andrea López	2020-10-26
299617	+Melloniflora virginiensis	313. Anther dehiscence (D1)	Friis et al 2020 (IJPS)	313. Anther dehiscence (D1): (0) longitudinal slit					Andrea López	2020-10-26
299620	+Melloniflora virginiensis	314. Connective extension (apical) (D1)	Friis et al 2020 (IJPS)	314. Connective extension (apical) (D1): (1) short extension				figure 3C	Andrea López	2020-10-26	Andrea López	2020-10-26
299615	+Melloniflora virginiensis	330. Androecium structural phyllotaxy (D1)	Friis et al 2020 (IJPS)	330. Androecium structural phyllotaxy (D1): (1) spiral					Andrea López	2020-10-26
299616	+Melloniflora virginiensis	400. Gynoecium phyllotaxy (D1)	Friis et al 2020 (IJPS)	400. Gynoecium phyllotaxy (D1): (2) spiral					Andrea López	2020-10-26
299612	+Melloniflora virginiensis	401. Number of structural carpels (C1)	Friis et al 2020 (IJPS)		21				Andrea López	2020-10-26
299619	+Melloniflora virginiensis	403. Fusion of ovaries (C1)	Friis et al 2020 (IJPS)		0				Andrea López	2020-10-26
299625	+Melloniflora virginiensis	411. Number of ovules per functional carpel (C1)	Friis et al 2020 (IJPS)		9999			numerous	Andrea López	2020-10-26
299624	+Melloniflora virginiensis	412. Placentation (D1)	Friis et al 2020 (IJPS)	412. Placentation (D1): (4) marginal					Andrea López	2020-10-26
264974	+Microaltingia apocarpela	100. Floral structural sex (D1)	Zhou et al 2001 (AmJBot)	100. Floral structural sex (D1): (2) unisexual					Andrea López	2019-11-21
201807	+Microaltingia apocarpela	102. Ovary position (D1)	Zhou et al 2001 (AmJBot)	102. Ovary position (D1): (2) half-inferior					Andrea López	2016-08-22
264976	+Microaltingia apocarpela	102. Ovary position (D1)	Zhou et al 2001 (AmJBot)	102. Ovary position (D1): (2) half-inferior					Andrea López	2019-11-21
408935	+Microaltingia apocarpela	201. Number of perianth parts (C1)	Zhou et al 2001 (AmJBot)		0				Andrea López	2022-03-24
264975	+Microaltingia apocarpela	207. Symmetry of perianth (D1)	Zhou et al 2001 (AmJBot)	207. Symmetry of perianth (D1): (5) actinomorphic (general)					Andrea López	2019-11-21
264982	+Microaltingia apocarpela	400. Gynoecium phyllotaxy (D1)	Zhou et al 2001 (AmJBot)	400. Gynoecium phyllotaxy (D1): (0) one whorl				Figure 5	Andrea López	2019-11-21
264977	+Microaltingia apocarpela	401. Number of structural carpels (C1)	Zhou et al 2001 (AmJBot)		2				Andrea López	2019-11-21
264978	+Microaltingia apocarpela	403. Fusion of ovaries (C1)	Zhou et al 2001 (AmJBot)		0				Andrea López	2019-11-21
264983	+Microaltingia apocarpela	404. Style differentiation (D1)	Zhou et al 2001 (AmJBot)	404. Style differentiation (D1): (1) present (length and shape unknown)				only specified as very short	Andrea López	2019-11-21
264979	+Microaltingia apocarpela	406. Fusion of styles (C1)	Zhou et al 2001 (AmJBot)		0				Andrea López	2019-11-21
264984	+Microaltingia apocarpela	411. Number of ovules per functional carpel (C1)	Zhou et al 2001 (AmJBot)			1	10		Andrea López	2019-11-21
264986	+Microaltingia apocarpela	412. Placentation (D1)	Zhou et al 2001 (AmJBot)	412. Placentation (D1): (4) marginal					Andrea López	2019-11-21
264980	+Microaltingia apocarpela	5000. Number of apertures (C1)	Zhou et al 2001 (AmJBot)		3				Andrea López	2019-11-21
264981	+Microaltingia apocarpela	5002. Aperture shape (D1)	Zhou et al 2001 (AmJBot)	5002. Aperture shape (D1): (5) colpus					Andrea López	2019-11-21
230808	+Microlaurus perigynus	100. Floral structural sex (D1)	Takahashi et al 2014 (SystBot)	100. Floral structural sex (D1): (0) bisexual					Nora Gavin-Smyth	2018-09-26
230540	+Microlaurus perigynus	102. Ovary position (D1)	Takahashi et al 2014 (SystBot)	102. Ovary position (D1): (0) superior					Nora Gavin-Smyth	2018-09-26	Nora Gavin-Smyth	2018-09-26
230555	+Microlaurus perigynus	201. Number of perianth parts (C1)	Takahashi et al 2014 (SystBot)		6				Nora Gavin-Smyth	2018-09-26
230567	+Microlaurus perigynus	204. Fusion of perianth (C1)	Takahashi et al 2014 (SystBot)		0				Nora Gavin-Smyth	2018-09-26
230580	+Microlaurus perigynus	207. Symmetry of perianth (D1)	Takahashi et al 2014 (SystBot)	207. Symmetry of perianth (D1): (5) actinomorphic (general)					Nora Gavin-Smyth	2018-09-26
230558	+Microlaurus perigynus	230. Perianth phyllotaxy (D1)	Takahashi et al 2014 (SystBot)	230. Perianth phyllotaxy (D1): (0) whorled					Nora Gavin-Smyth	2018-09-26
230577	+Microlaurus perigynus	231. Number of perianth whorls (C1)	Takahashi et al 2014 (SystBot)		2				Nora Gavin-Smyth	2018-09-26
230560	+Microlaurus perigynus	232. Perianth merism (C1)	Takahashi et al 2014 (SystBot)		3				Nora Gavin-Smyth	2018-09-26
230578	+Microlaurus perigynus	234. Perianth differentiation (D1)	Takahashi et al 2014 (SystBot)	234. Perianth differentiation (D1): (4) marked differentiation				The perianth consists of three small, outer tepals, each about 0.26 mm long, and three larger, broader, inner tepals, each about 1.10 mm long, arranged alternately in two whorls	Nora Gavin-Smyth	2018-09-26	Andrea López	2022-03-23
230587	+Microlaurus perigynus	301. Number of fertile stamens (C1)	Takahashi et al 2014 (SystBot)		9				Nora Gavin-Smyth	2018-09-26
230669	+Microlaurus perigynus	305. Filament (D1)	Takahashi et al 2014 (SystBot)	305. Filament (D1): (1) present (general)					Nora Gavin-Smyth	2018-09-26	Nora Gavin-Smyth	2018-09-26
230614	+Microlaurus perigynus	306. Fusion of filaments (C1)	Takahashi et al 2014 (SystBot)		0				Nora Gavin-Smyth	2018-09-26
230636	+Microlaurus perigynus	308. Fusion of filaments to inner perianth series (C1)	Takahashi et al 2014 (SystBot)		0				Nora Gavin-Smyth	2018-09-26
230681	+Microlaurus perigynus	311. Anther orientation (D1)	Takahashi et al 2014 (SystBot)	311. Anther orientation (D1): (0) introrse				Outer whorls	Nora Gavin-Smyth	2018-09-26	Nora Gavin-Smyth	2018-09-26
230689	+Microlaurus perigynus	311. Anther orientation (D1)	Takahashi et al 2014 (SystBot)	311. Anther orientation (D1): (2) extrorse				Inner whorls	Nora Gavin-Smyth	2018-09-26
230699	+Microlaurus perigynus	313. Anther dehiscence (D1)	Takahashi et al 2014 (SystBot)	313. Anther dehiscence (D1): (3) flap-valvate					Nora Gavin-Smyth	2018-09-26
230704	+Microlaurus perigynus	314. Connective extension (apical) (D1)	Takahashi et al 2014 (SystBot)	314. Connective extension (apical) (D1): (0) absent					Nora Gavin-Smyth	2018-09-26
230592	+Microlaurus perigynus	330. Androecium structural phyllotaxy (D1)	Takahashi et al 2014 (SystBot)	330. Androecium structural phyllotaxy (D1): (0) whorled					Nora Gavin-Smyth	2018-09-26
230595	+Microlaurus perigynus	331. Number of androecium structural whorls (C1)	Takahashi et al 2014 (SystBot)		4				Nora Gavin-Smyth	2018-09-26
230602	+Microlaurus perigynus	332. Androecium structural merism (C1)	Takahashi et al 2014 (SystBot)		3				Nora Gavin-Smyth	2018-09-26
230707	+Microlaurus perigynus	401. Number of structural carpels (C1)	Takahashi et al 2014 (SystBot)		1				Nora Gavin-Smyth	2018-09-26
230739	+Microlaurus perigynus	404. Style differentiation (D1)	Takahashi et al 2014 (SystBot)	404. Style differentiation (D1): (2) present, short and thick					Nora Gavin-Smyth	2018-09-26
230745	+Microlaurus perigynus	411. Number of ovules per functional carpel (C1)	Takahashi et al 2014 (SystBot)		1				Nora Gavin-Smyth	2018-09-26
205193	+Microvictoria svitkoana	100. Floral structural sex (D1)	Gandolfo et al 2004 (PNAS)	100. Floral structural sex (D1): (0) bisexual					Jürg Schönenberger	2016-11-09
205194	+Microvictoria svitkoana	102. Ovary position (D1)	Gandolfo et al 2004 (PNAS)	102. Ovary position (D1): (0) superior				there are no images that show an inferior ovary (see fig 1j and 1k); see also Endress 2008, the named paracarpels are interpreted to be the entire carpels	Jürg Schönenberger	2016-11-09	Maria von Balthazar	2018-11-13
236485	+Microvictoria svitkoana	201. Number of perianth parts (C1)	Gandolfo et al 2004 (PNAS)		999			numerous	Maria von Balthazar	2018-11-13
205847	+Microvictoria svitkoana	204. Fusion of perianth (C1)	Gandolfo et al 2004 (PNAS)		0				Maria von Balthazar	2017-05-05
205846	+Microvictoria svitkoana	207. Symmetry of perianth (D1)	Gandolfo et al 2004 (PNAS)	207. Symmetry of perianth (D1): (1) actinomorphic spiral					Maria von Balthazar	2017-05-05
205844	+Microvictoria svitkoana	230. Perianth phyllotaxy (D1)	Gandolfo et al 2004 (PNAS)	230. Perianth phyllotaxy (D1): (1) spiral				appear spiral	Maria von Balthazar	2017-05-05
205845	+Microvictoria svitkoana	234. Perianth differentiation (D1)	Gandolfo et al 2004 (PNAS)	234. Perianth differentiation (D1): (1) marked differentiation, outer sepaloid, inner petaloid					Maria von Balthazar	2017-05-05	Maria von Balthazar	2018-11-13
236486	+Microvictoria svitkoana	301. Number of fertile stamens (C1)	Gandolfo et al 2004 (PNAS)		999			numerous	Maria von Balthazar	2018-11-13
236524	+Microvictoria svitkoana	305. Filament (D1)	Plant Systematics 2018 (website)	305. Filament (D1): (5) short and wide				CUPC image 4698	Maria von Balthazar	2018-11-13
236488	+Microvictoria svitkoana	306. Fusion of filaments (C1)	Gandolfo et al 2004 (PNAS)		0				Maria von Balthazar	2018-11-13
236489	+Microvictoria svitkoana	308. Fusion of filaments to inner perianth series (C1)	Gandolfo et al 2004 (PNAS)		0				Maria von Balthazar	2018-11-13
236526	+Microvictoria svitkoana	312. Anther attachment (D1)	Plant Systematics 2018 (website)	312. Anther attachment (D1): (0) basifixed					Maria von Balthazar	2018-11-13
236527	+Microvictoria svitkoana	314. Connective extension (apical) (D1)	Plant Systematics 2018 (website)	314. Connective extension (apical) (D1): (2) long extension				CUPC image 4698	Maria von Balthazar	2018-11-13
236487	+Microvictoria svitkoana	330. Androecium structural phyllotaxy (D1)	Gandolfo et al 2004 (PNAS)	330. Androecium structural phyllotaxy (D1): (1) spiral					Maria von Balthazar	2018-11-13
236529	+Microvictoria svitkoana	400. Gynoecium phyllotaxy (D1)	Gandolfo et al 2004 (PNAS)	400. Gynoecium phyllotaxy (D1): (2) spiral					Maria von Balthazar	2018-11-13
236528	+Microvictoria svitkoana	401. Number of structural carpels (C1)	Gandolfo et al 2004 (PNAS)		999				Maria von Balthazar	2018-11-13
236530	+Microvictoria svitkoana	403. Fusion of ovaries (C1)	Plant Systematics 2018 (website)		0				Maria von Balthazar	2018-11-13
236531	+Microvictoria svitkoana	404. Style differentiation (D1)	Plant Systematics 2018 (website)	404. Style differentiation (D1): (0) absent					Maria von Balthazar	2018-11-13	Maria von Balthazar	2018-11-13
236532	+Microvictoria svitkoana	406. Fusion of styles (C1)	Plant Systematics 2018 (website)		0				Maria von Balthazar	2018-11-13
417351	+Miranthus elegans	100. Floral structural sex (D1)	Friis et al. 2021 (Fossil Imprint)	100. Floral structural sex (D1): (0) bisexual					Andrea López	2022-04-21
417358	+Miranthus elegans	102. Ovary position (D1)	Friis et al. 2021 (Fossil Imprint)	102. Ovary position (D1): (2) half-inferior					Andrea López	2022-04-21
417361	+Miranthus elegans	201. Number of perianth parts (C1)	Friis et al. 2021 (Fossil Imprint)		10				Andrea López	2022-04-21
417363	+Miranthus elegans	204. Fusion of perianth (C1)	Friis et al. 2021 (Fossil Imprint)		0.1			Sepals are fused at the base	Andrea López	2022-04-21
417352	+Miranthus elegans	207. Symmetry of perianth (D1)	Friis et al. 2021 (Fossil Imprint)	207. Symmetry of perianth (D1): (0) actinomorphic (strictly polysymmetric)					Andrea López	2022-04-21
417374	+Miranthus elegans	230. Perianth phyllotaxy (D1)	Friis et al. 2021 (Fossil Imprint)	230. Perianth phyllotaxy (D1): (0) whorled				figure 6	Andrea López	2022-04-21
417375	+Miranthus elegans	231. Number of perianth whorls (C1)	Friis et al. 2021 (Fossil Imprint)		2			figure 6	Andrea López	2022-04-21
417376	+Miranthus elegans	232. Perianth merism (C1)	Friis et al. 2021 (Fossil Imprint)		5				Andrea López	2022-04-21
417360	+Miranthus elegans	234. Perianth differentiation (D1)	Friis et al. 2021 (Fossil Imprint)	234. Perianth differentiation (D1): (4) marked differentiation					Andrea López	2022-04-21
417364	+Miranthus elegans	301. Number of fertile stamens (C1)	Friis et al. 2021 (Fossil Imprint)		5				Andrea López	2022-04-21
417365	+Miranthus elegans	306. Fusion of filaments (C1)	Friis et al. 2021 (Fossil Imprint)		0				Andrea López	2022-04-21
417366	+Miranthus elegans	308. Fusion of filaments to inner perianth series (C1)	Friis et al. 2021 (Fossil Imprint)		0.1			Both stamens and staminodes appear to be attached to the corolla near the base, which is also consistent with the absence of stamens and stamen bases in the post-anthetic flowers	Andrea López	2022-04-21
417390	+Miranthus elegans	330. Androecium structural phyllotaxy (D1)	Friis et al. 2021 (Fossil Imprint)	330. Androecium structural phyllotaxy (D1): (0) whorled				Figure 3	Andrea López	2022-04-21	Andrea López	2022-04-21
417382	+Miranthus elegans	331. Number of androecium structural whorls (C1)	Friis et al. 2021 (Fossil Imprint)		2			Five stamens in one whorl (antepetalous), five staminodes in another whorl (alternating with the petals)	Andrea López	2022-04-21
417383	+Miranthus elegans	332. Androecium structural merism (C1)	Friis et al. 2021 (Fossil Imprint)		5				Andrea López	2022-04-21
417377	+Miranthus elegans	400. Gynoecium phyllotaxy (D1)	Friis et al. 2021 (Fossil Imprint)	400. Gynoecium phyllotaxy (D1): (0) one whorl					Andrea López	2022-04-21
417372	+Miranthus elegans	401. Number of structural carpels (C1)	Friis et al. 2021 (Fossil Imprint)		5				Andrea López	2022-04-21
417373	+Miranthus elegans	403. Fusion of ovaries (C1)	Friis et al. 2021 (Fossil Imprint)		1				Andrea López	2022-04-21
417368	+Miranthus elegans	404. Style differentiation (D1)	Friis et al. 2021 (Fossil Imprint)	404. Style differentiation (D1): (5) present, long and narrow					Andrea López	2022-04-21
417369	+Miranthus elegans	406. Fusion of styles (C1)	Friis et al. 2021 (Fossil Imprint)		0			the flowers was interpretated as homostylous	Andrea López	2022-04-21
417370	+Miranthus elegans	412. Placentation (D1)	Friis et al. 2021 (Fossil Imprint)	412. Placentation (D1): (5) free-central					Andrea López	2022-04-21
417367	+Miranthus elegans	5000. Number of apertures (C1)	Friis et al. 2021 (Fossil Imprint)		3				Andrea López	2022-04-21
205676	+Monetianthus mirus	100. Floral structural sex (D1)	Friis et al 2009 (IJPS)	100. Floral structural sex (D1): (0) bisexual				most likely bisexual but actually only remains of stamens present	Maria von Balthazar	2017-05-03
205677	+Monetianthus mirus	102. Ovary position (D1)	Friis et al 2009 (IJPS)	102. Ovary position (D1): (2) half-inferior				1/2 to 2/3 inferior	Maria von Balthazar	2017-05-03	Maria von Balthazar	2017-05-03
205678	+Monetianthus mirus	201. Number of perianth parts (C1)	Friis et al 2009 (IJPS)			9	10		Maria von Balthazar	2017-05-03
205680	+Monetianthus mirus	204. Fusion of perianth (C1)	Friis et al 2009 (IJPS)		0				Maria von Balthazar	2017-05-03
205681	+Monetianthus mirus	207. Symmetry of perianth (D1)	Friis et al 2009 (IJPS)	207. Symmetry of perianth (D1): (5) actinomorphic (general)					Maria von Balthazar	2017-05-03
205679	+Monetianthus mirus	234. Perianth differentiation (D1)	Friis et al 2009 (IJPS)	234. Perianth differentiation (D1): (0) undifferentiated				most likely undifferentiated, although scars of more distal organs slightly smaller and with slightly less wide vascular bundle	Maria von Balthazar	2017-05-03
205682	+Monetianthus mirus	301. Number of fertile stamens (C1)	Friis et al 2009 (IJPS)		20				Maria von Balthazar	2017-05-03
205683	+Monetianthus mirus	401. Number of structural carpels (C1)	Friis et al 2009 (IJPS)		12				Maria von Balthazar	2017-05-03
205684	+Monetianthus mirus	411. Number of ovules per functional carpel (C1)	Friis et al 2009 (IJPS)		6				Maria von Balthazar	2017-05-03
206141	+Monetianthus mirus	5000. Number of apertures (C1)	Friis et al 2009 (IJPS)		1				Maria von Balthazar	2017-05-24
206142	+Monetianthus mirus	5002. Aperture shape (D1)	Friis et al 2009 (IJPS)	5002. Aperture shape (D1): (5) colpus					Maria von Balthazar	2017-05-24
265293	+Nahinda axamilpensis	100. Floral structural sex (D1)	Calvillo-Canadell & Cevallos-Ferriz 2007 (AmJBot)	100. Floral structural sex (D1): (0) bisexual					Andrea López	2019-11-26
265294	+Nahinda axamilpensis	201. Number of perianth parts (C1)	Calvillo-Canadell & Cevallos-Ferriz 2007 (AmJBot)		10				Andrea López	2019-11-26
407977	+Nahinda axamilpensis	204. Fusion of perianth (C1)	Calvillo-Canadell & Cevallos-Ferriz 2007 (AmJBot)		0.1			Five sepals are well preserved and fused in their lower part, forming part of the floral cup	Andrea López	2022-03-23
265300	+Nahinda axamilpensis	207. Symmetry of perianth (D1)	Calvillo-Canadell & Cevallos-Ferriz 2007 (AmJBot)	207. Symmetry of perianth (D1): (0) actinomorphic (strictly polysymmetric)					Andrea López	2019-11-26
265295	+Nahinda axamilpensis	230. Perianth phyllotaxy (D1)	Calvillo-Canadell & Cevallos-Ferriz 2007 (AmJBot)	230. Perianth phyllotaxy (D1): (0) whorled				Figure 19	Andrea López	2019-11-26
265296	+Nahinda axamilpensis	231. Number of perianth whorls (C1)	Calvillo-Canadell & Cevallos-Ferriz 2007 (AmJBot)		2				Andrea López	2019-11-26
265297	+Nahinda axamilpensis	232. Perianth merism (C1)	Calvillo-Canadell & Cevallos-Ferriz 2007 (AmJBot)		5				Andrea López	2019-11-26
265298	+Nahinda axamilpensis	234. Perianth differentiation (D1)	Calvillo-Canadell & Cevallos-Ferriz 2007 (AmJBot)	234. Perianth differentiation (D1): (1) marked differentiation, outer sepaloid, inner petaloid					Andrea López	2019-11-26
265303	+Nahinda axamilpensis	305. Filament (D1)	Calvillo-Canadell & Cevallos-Ferriz 2007 (AmJBot)	305. Filament (D1): (2) long and narrow				filament, 2.0 mm long, and a bilocular oval anther, 1.0 mm long and 0.5 mm wide	Andrea López	2019-11-26
265302	+Nahinda axamilpensis	308. Fusion of filaments to inner perianth series (C1)	Calvillo-Canadell & Cevallos-Ferriz 2007 (AmJBot)		0.1			says "adnate to petals", but I am not sure about the degree of fusion	Andrea López	2019-11-26
265304	+Nahinda axamilpensis	312. Anther attachment (D1)	Calvillo-Canadell & Cevallos-Ferriz 2007 (AmJBot)	312. Anther attachment (D1): (0) basifixed					Andrea López	2019-11-26
407979	+Nahinda axamilpensis	400. Gynoecium phyllotaxy (D1)	Calvillo-Canadell & Cevallos-Ferriz 2007 (AmJBot)	400. Gynoecium phyllotaxy (D1): (0) one whorl					Andrea López	2022-03-23
265301	+Nahinda axamilpensis	401. Number of structural carpels (C1)	Calvillo-Canadell & Cevallos-Ferriz 2007 (AmJBot)		3				Andrea López	2019-11-26
265306	+Nahinda axamilpensis	403. Fusion of ovaries (C1)	Calvillo-Canadell & Cevallos-Ferriz 2007 (AmJBot)		1			Figure 28	Andrea López	2019-11-26
265305	+Nahinda axamilpensis	404. Style differentiation (D1)	Calvillo-Canadell & Cevallos-Ferriz 2007 (AmJBot)	404. Style differentiation (D1): (3) present, short and narrow				Figure 28	Andrea López	2019-11-26
265143	+Neusenia tetrasporangiata	100. Floral structural sex (D1)	Eklund 2000 (BiolJLinnSoc)	100. Floral structural sex (D1): (0) bisexual					Andrea López	2019-11-25
265144	+Neusenia tetrasporangiata	201. Number of perianth parts (C1)	Eklund 2000 (BiolJLinnSoc)		6				Andrea López	2019-11-25
265149	+Neusenia tetrasporangiata	204. Fusion of perianth (C1)	Eklund 2000 (BiolJLinnSoc)		0.1			basally connate	Andrea López	2019-11-25
265145	+Neusenia tetrasporangiata	230. Perianth phyllotaxy (D1)	Eklund 2000 (BiolJLinnSoc)	230. Perianth phyllotaxy (D1): (0) whorled					Andrea López	2019-11-25
265146	+Neusenia tetrasporangiata	231. Number of perianth whorls (C1)	Eklund 2000 (BiolJLinnSoc)		2				Andrea López	2019-11-25
265147	+Neusenia tetrasporangiata	232. Perianth merism (C1)	Eklund 2000 (BiolJLinnSoc)		3				Andrea López	2019-11-25
265148	+Neusenia tetrasporangiata	234. Perianth differentiation (D1)	Eklund 2000 (BiolJLinnSoc)	234. Perianth differentiation (D1): (9) very weak differentiation				Outer tepals are slightly shorter than inner tepals	Andrea López	2019-11-25
265150	+Neusenia tetrasporangiata	301. Number of fertile stamens (C1)	Eklund 2000 (BiolJLinnSoc)		9				Andrea López	2019-11-25
265155	+Neusenia tetrasporangiata	305. Filament (D1)	Eklund 2000 (BiolJLinnSoc)	305. Filament (D1): (5) short and wide				Figure 15	Andrea López	2019-11-25
265164	+Neusenia tetrasporangiata	306. Fusion of filaments (C1)	Eklund 2000 (BiolJLinnSoc)		0				Andrea López	2019-11-25
265156	+Neusenia tetrasporangiata	311. Anther orientation (D1)	Eklund 2000 (BiolJLinnSoc)	311. Anther orientation (D1): (0) introrse					Andrea López	2019-11-25
265157	+Neusenia tetrasporangiata	311. Anther orientation (D1)	Eklund 2000 (BiolJLinnSoc)	311. Anther orientation (D1): (1) latrorse				Anthers of first and second whorls have introrse median and introrse-latrorse marginal sporangia, while anthers of a third whorl have extrorse median and extrorse-latrorse marginal sporangia.	Andrea López	2019-11-25
265158	+Neusenia tetrasporangiata	311. Anther orientation (D1)	Eklund 2000 (BiolJLinnSoc)	311. Anther orientation (D1): (2) extrorse				Anthers of first and second whorls have introrse median and introrse-latrorse marginal sporangia, while anthers of a third whorl have extrorse median and extrorse-latrorse marginal sporangia.	Andrea López	2019-11-25
265160	+Neusenia tetrasporangiata	312. Anther attachment (D1)	Eklund 2000 (BiolJLinnSoc)	312. Anther attachment (D1): (0) basifixed				Figure 15	Andrea López	2019-11-25
265163	+Neusenia tetrasporangiata	313. Anther dehiscence (D1)	Eklund 2000 (BiolJLinnSoc)	313. Anther dehiscence (D1): (2) H-valvate					Andrea López	2019-11-25
265159	+Neusenia tetrasporangiata	314. Connective extension (apical) (D1)	Eklund 2000 (BiolJLinnSoc)	314. Connective extension (apical) (D1): (1) short extension				Apical connective is c. 0.25mm in length	Andrea López	2019-11-25
265151	+Neusenia tetrasporangiata	330. Androecium structural phyllotaxy (D1)	Eklund 2000 (BiolJLinnSoc)	330. Androecium structural phyllotaxy (D1): (0) whorled					Andrea López	2019-11-25
265152	+Neusenia tetrasporangiata	331. Number of androecium structural whorls (C1)	Eklund 2000 (BiolJLinnSoc)		4			Consists of nine fertile stamens and three staminodes in four alternate whorls	Andrea López	2019-11-25
265153	+Neusenia tetrasporangiata	332. Androecium structural merism (C1)	Eklund 2000 (BiolJLinnSoc)		3				Andrea López	2019-11-25
265154	+Neusenia tetrasporangiata	401. Number of structural carpels (C1)	Eklund 2000 (BiolJLinnSoc)		1				Andrea López	2019-11-25
265162	+Neusenia tetrasporangiata	404. Style differentiation (D1)	Eklund 2000 (BiolJLinnSoc)	404. Style differentiation (D1): (3) present, short and narrow				Figure 4. Consists of a single carpel with a slender style	Andrea López	2019-11-25
265161	+Neusenia tetrasporangiata	5000. Number of apertures (C1)	Eklund 2000 (BiolJLinnSoc)		0				Andrea López	2019-11-25
407976	+Neusenia tetrasporangiata	5002. Aperture shape (D1)	Eklund 2000 (BiolJLinnSoc)	5002. Aperture shape (D1): (6) absent					Andrea López	2022-03-23
248274	+Noferinia fusicarpa	100. Floral structural sex (D1)	Lupia et al 2002 (IJPS)	100. Floral structural sex (D1): (0) bisexual					Andrea López	2019-04-29
265277	+Noferinia fusicarpa	100. Floral structural sex (D1)	Lupia et al 2002 (IJPS)	100. Floral structural sex (D1): (0) bisexual					Andrea López	2019-11-26
248275	+Noferinia fusicarpa	102. Ovary position (D1)	Lupia et al 2002 (IJPS)	102. Ovary position (D1): (1) inferior					Andrea López	2019-04-29	Andrea López	2019-11-26
248278	+Noferinia fusicarpa	204. Fusion of perianth (C1)	Lupia et al 2002 (IJPS)		0.1			Petals and sepals are basally connate	Andrea López	2019-04-29	Andrea López	2019-11-26
248279	+Noferinia fusicarpa	207. Symmetry of perianth (D1)	Lupia et al 2002 (IJPS)	207. Symmetry of perianth (D1): (0) actinomorphic (strictly polysymmetric)					Andrea López	2019-04-29	Andrea López	2019-11-26
248276	+Noferinia fusicarpa	231. Number of perianth whorls (C1)	Lupia et al 2002 (IJPS)		2				Andrea López	2019-04-29	Andrea López	2019-11-26
248277	+Noferinia fusicarpa	234. Perianth differentiation (D1)	Lupia et al 2002 (IJPS)	234. Perianth differentiation (D1): (1) marked differentiation, outer sepaloid, inner petaloid					Andrea López	2019-04-29	Andrea López	2019-11-26
248281	+Noferinia fusicarpa	308. Fusion of filaments to inner perianth series (C1)	Lupia et al 2002 (IJPS)		0				Andrea López	2019-04-29	Andrea López	2019-11-26
248280	+Noferinia fusicarpa	331. Number of androecium structural whorls (C1)	Lupia et al 2002 (IJPS)		1			Figure 1.	Andrea López	2019-04-29	Andrea López	2019-11-26
248283	+Noferinia fusicarpa	400. Gynoecium phyllotaxy (D1)	Lupia et al 2002 (IJPS)	400. Gynoecium phyllotaxy (D1): (0) one whorl					Andrea López	2019-04-29	Andrea López	2019-11-26
248282	+Noferinia fusicarpa	401. Number of structural carpels (C1)	Lupia et al 2002 (IJPS)		3				Andrea López	2019-04-29	Andrea López	2019-11-26
248284	+Noferinia fusicarpa	403. Fusion of ovaries (C1)	Lupia et al 2002 (IJPS)		1				Andrea López	2019-04-29	Andrea López	2019-11-26
248285	+Noferinia fusicarpa	404. Style differentiation (D1)	Lupia et al 2002 (IJPS)	404. Style differentiation (D1): (4) present, long and wide				Figure 2. I.	Andrea López	2019-04-29	Andrea López	2019-11-26
248286	+Noferinia fusicarpa	406. Fusion of styles (C1)	Lupia et al 2002 (IJPS)		0.1			Styles united basally with three (rarely four)	Andrea López	2019-04-29	Andrea López	2022-03-23
248287	+Noferinia fusicarpa	5000. Number of apertures (C1)	Lupia et al 2002 (IJPS)		3			rarely tetracolporate	Andrea López	2019-04-29	Andrea López	2022-03-23
248288	+Noferinia fusicarpa	5002. Aperture shape (D1)	Lupia et al 2002 (IJPS)	5002. Aperture shape (D1): (2) colporus					Andrea López	2019-04-29	Andrea López	2019-11-26
121623	+Normanthus miraensis	100. Floral structural sex (D1)	Schönenberger et al 2001 (PSE)	100. Floral structural sex (D1): (0) bisexual					Jürg Schönenberger	2013-07-04
121645	+Normanthus miraensis	102. Ovary position (D1)	Schönenberger et al 2001 (PSE)	102. Ovary position (D1): (1) inferior					Jürg Schönenberger	2013-07-04
121669	+Normanthus miraensis	201. Number of perianth parts (C1)	Gandolfo et al 1998 (AmJBot)		5				Jürg Schönenberger	2013-07-04
122916	+Normanthus miraensis	207. Symmetry of perianth (D1)	Schönenberger et al 2001 (PSE)	207. Symmetry of perianth (D1): (0) actinomorphic (strictly polysymmetric)					Jürg Schönenberger	2013-07-05
121666	+Normanthus miraensis	230. Perianth phyllotaxy (D1)	Gandolfo et al 1998 (AmJBot)	230. Perianth phyllotaxy (D1): (0) whorled					Jürg Schönenberger	2013-07-04
121667	+Normanthus miraensis	231. Number of perianth whorls (C1)	Gandolfo et al 1998 (AmJBot)		1				Jürg Schönenberger	2013-07-04
121668	+Normanthus miraensis	232. Perianth merism (C1)	Gandolfo et al 1998 (AmJBot)		5				Jürg Schönenberger	2013-07-04
122934	+Normanthus miraensis	301. Number of fertile stamens (C1)	Schönenberger et al 2001 (PSE)		5				Jürg Schönenberger	2013-07-05
122939	+Normanthus miraensis	305. Filament (D1)	Schönenberger et al 2001 (PSE)	305. Filament (D1): (2) long and narrow					Jürg Schönenberger	2013-07-05
122941	+Normanthus miraensis	306. Fusion of filaments (C1)	Schönenberger et al 2001 (PSE)		0				Jürg Schönenberger	2013-07-05
122988	+Normanthus miraensis	311. Anther orientation (D1)	Schönenberger et al 2001 (PSE)	311. Anther orientation (D1): (1) latrorse					Jürg Schönenberger	2013-07-05
122990	+Normanthus miraensis	312. Anther attachment (D1)	Schönenberger et al 2001 (PSE)	312. Anther attachment (D1): (0) basifixed					Jürg Schönenberger	2013-07-05
122994	+Normanthus miraensis	313. Anther dehiscence (D1)	Schönenberger et al 2001 (PSE)	313. Anther dehiscence (D1): (0) longitudinal slit					Jürg Schönenberger	2013-07-05
122999	+Normanthus miraensis	314. Connective extension (apical) (D1)	Schönenberger et al 2001 (PSE)	314. Connective extension (apical) (D1): (0) absent					Jürg Schönenberger	2013-07-05
122928	+Normanthus miraensis	330. Androecium structural phyllotaxy (D1)	Schönenberger et al 2001 (PSE)	330. Androecium structural phyllotaxy (D1): (0) whorled					Jürg Schönenberger	2013-07-05
122930	+Normanthus miraensis	331. Number of androecium structural whorls (C1)	Schönenberger et al 2001 (PSE)		1				Jürg Schönenberger	2013-07-05
122932	+Normanthus miraensis	332. Androecium structural merism (C1)	Schönenberger et al 2001 (PSE)		5				Jürg Schönenberger	2013-07-05
123007	+Normanthus miraensis	400. Gynoecium phyllotaxy (D1)	Schönenberger et al 2001 (PSE)	400. Gynoecium phyllotaxy (D1): (0) one whorl					Jürg Schönenberger	2013-07-05
123009	+Normanthus miraensis	401. Number of structural carpels (C1)	Schönenberger et al 2001 (PSE)		2				Jürg Schönenberger	2013-07-05
123029	+Normanthus miraensis	403. Fusion of ovaries (C1)	Schönenberger et al 2001 (PSE)		1				Jürg Schönenberger	2013-07-05
123046	+Normanthus miraensis	404. Style differentiation (D1)	Schönenberger et al 2001 (PSE)	404. Style differentiation (D1): (1) present (length and shape unknown)					Jürg Schönenberger	2013-07-05
123058	+Normanthus miraensis	406. Fusion of styles (C1)	Schönenberger et al 2001 (PSE)		0.05			approx; united basally	Jürg Schönenberger	2013-07-05
123188	+Normanthus miraensis	411. Number of ovules per functional carpel (C1)	Schönenberger et al 2001 (PSE)		1				Jürg Schönenberger	2013-07-05
123212	+Normanthus miraensis	412. Placentation (D1)	Schönenberger et al 2001 (PSE)	412. Placentation (D1): (3) parietal					Jürg Schönenberger	2013-07-05
206137	+Normanthus miraensis	5000. Number of apertures (C1)	Schönenberger et al 2001 (PSE)		3				Maria von Balthazar	2017-05-24
442131	+Notiantha grandensis	100. Floral structural sex (D1)	Jud et al 2017 (PLoSOne)	100. Floral structural sex (D1): (0) bisexual					Andrea López	2022-07-26	Andrea López	2022-07-26
431076	+Notiantha grandensis	102. Ovary position (D1)	Jud et al 2017 (PLoSOne)	102. Ovary position (D1): (1) inferior					Andrea López	2022-06-25
431068	+Notiantha grandensis	201. Number of perianth parts (C1)	Jud et al 2017 (PLoSOne)		10				Andrea López	2022-06-25
442132	+Notiantha grandensis	204. Fusion of perianth (C1)	Jud et al 2017 (PLoSOne)		0			not fused, neither K nor C. Maria von Balthazar	Andrea López	2022-07-26	Andrea López	2022-07-26
442133	+Notiantha grandensis	207. Symmetry of perianth (D1)	Jud et al 2017 (PLoSOne)	207. Symmetry of perianth (D1): (0) actinomorphic (strictly polysymmetric)					Andrea López	2022-07-26
431073	+Notiantha grandensis	230. Perianth phyllotaxy (D1)	Jud et al 2017 (PLoSOne)	230. Perianth phyllotaxy (D1): (0) whorled				Figure 2 A	Andrea López	2022-06-25
431069	+Notiantha grandensis	231. Number of perianth whorls (C1)	Jud et al 2017 (PLoSOne)		2				Andrea López	2022-06-25
431067	+Notiantha grandensis	232. Perianth merism (C1)	Jud et al 2017 (PLoSOne)		5				Andrea López	2022-06-25
431070	+Notiantha grandensis	234. Perianth differentiation (D1)	Jud et al 2017 (PLoSOne)	234. Perianth differentiation (D1): (4) marked differentiation					Andrea López	2022-06-25
431072	+Notiantha grandensis	301. Number of fertile stamens (C1)	Jud et al 2017 (PLoSOne)		5				Andrea López	2022-06-25
431079	+Notiantha grandensis	305. Filament (D1)	Jud et al 2017 (PLoSOne)	305. Filament (D1): (2) long and narrow				slender	Andrea López	2022-06-25	Andrea López	2022-06-25
442134	+Notiantha grandensis	306. Fusion of filaments (C1)	Jud et al 2017 (PLoSOne)		0			fusion of filaments 0%. Maria von Balthazar	Andrea López	2022-07-26
431078	+Notiantha grandensis	308. Fusion of filaments to inner perianth series (C1)	Jud et al 2017 (PLoSOne)		0.1			adnate to the base of the corolla	Andrea López	2022-06-25	Andrea López	2022-06-25
431071	+Notiantha grandensis	312. Anther attachment (D1)	Jud et al 2017 (PLoSOne)	312. Anther attachment (D1): (1) dorsifixed					Andrea López	2022-06-25
431074	+Notiantha grandensis	330. Androecium structural phyllotaxy (D1)	Jud et al 2017 (PLoSOne)	330. Androecium structural phyllotaxy (D1): (0) whorled				fig 2	Andrea López	2022-06-25
431075	+Notiantha grandensis	331. Number of androecium structural whorls (C1)	Jud et al 2017 (PLoSOne)		1				Andrea López	2022-06-25
431077	+Notiantha grandensis	332. Androecium structural merism (C1)	Jud et al 2017 (PLoSOne)		5				Andrea López	2022-06-25
264955	+Nuhliantha nyanzaiana	100. Floral structural sex (D1)	Gandolfo et al 2002 (AmJBot)	100. Floral structural sex (D1): (1) incompletely unisexual				presence of pistilloid	Andrea López	2019-11-21	Andrea López	2019-11-21
264956	+Nuhliantha nyanzaiana	201. Number of perianth parts (C1)	Gandolfo et al 2002 (AmJBot)		6				Andrea López	2019-11-21
264958	+Nuhliantha nyanzaiana	204. Fusion of perianth (C1)	Gandolfo et al 2002 (AmJBot)		0.33			six, basally fused one-third of their length	Andrea López	2019-11-21
264957	+Nuhliantha nyanzaiana	207. Symmetry of perianth (D1)	Gandolfo et al 2002 (AmJBot)	207. Symmetry of perianth (D1): (5) actinomorphic (general)					Andrea López	2019-11-21
264961	+Nuhliantha nyanzaiana	230. Perianth phyllotaxy (D1)	Gandolfo et al 2002 (AmJBot)	230. Perianth phyllotaxy (D1): (0) whorled					Andrea López	2019-11-21
264960	+Nuhliantha nyanzaiana	231. Number of perianth whorls (C1)	Gandolfo et al 2002 (AmJBot)		1				Andrea López	2019-11-21
264959	+Nuhliantha nyanzaiana	232. Perianth merism (C1)	Gandolfo et al 2002 (AmJBot)		6				Andrea López	2019-11-21
264962	+Nuhliantha nyanzaiana	301. Number of fertile stamens (C1)	Gandolfo et al 2002 (AmJBot)		3				Andrea López	2019-11-21
264967	+Nuhliantha nyanzaiana	305. Filament (D1)	Gandolfo et al 2002 (AmJBot)	305. Filament (D1): (0) absent					Andrea López	2019-11-21	Andrea López	2022-03-23
264966	+Nuhliantha nyanzaiana	306. Fusion of filaments (C1)	Gandolfo et al 2002 (AmJBot)		0				Andrea López	2019-11-21
264968	+Nuhliantha nyanzaiana	311. Anther orientation (D1)	Gandolfo et al 2002 (AmJBot)	311. Anther orientation (D1): (2) extrorse					Andrea López	2019-11-21
264969	+Nuhliantha nyanzaiana	313. Anther dehiscence (D1)	Gandolfo et al 2002 (AmJBot)	313. Anther dehiscence (D1): (0) longitudinal slit					Andrea López	2019-11-21
264970	+Nuhliantha nyanzaiana	314. Connective extension (apical) (D1)	Gandolfo et al 2002 (AmJBot)	314. Connective extension (apical) (D1): (0) absent					Andrea López	2019-11-21
264963	+Nuhliantha nyanzaiana	330. Androecium structural phyllotaxy (D1)	Gandolfo et al 2002 (AmJBot)	330. Androecium structural phyllotaxy (D1): (0) whorled					Andrea López	2019-11-21
264964	+Nuhliantha nyanzaiana	331. Number of androecium structural whorls (C1)	Gandolfo et al 2002 (AmJBot)		1				Andrea López	2019-11-21
264965	+Nuhliantha nyanzaiana	332. Androecium structural merism (C1)	Gandolfo et al 2002 (AmJBot)		3				Andrea López	2019-11-21
264972	+Nuhliantha nyanzaiana	5000. Number of apertures (C1)	Gandolfo et al 2002 (AmJBot)		1				Andrea López	2019-11-21
264973	+Nuhliantha nyanzaiana	5002. Aperture shape (D1)	Gandolfo et al 2002 (AmJBot)	5002. Aperture shape (D1): (0) sulcus					Andrea López	2019-11-21
264907	+Paisia pantoporata	100. Floral structural sex (D1)	Friis et al 2018 (Grana)	100. Floral structural sex (D1): (0) bisexual					Andrea López	2019-11-21
264921	+Paisia pantoporata	102. Ovary position (D1)	Friis et al 2018 (Grana)	102. Ovary position (D1): (0) superior					Andrea López	2019-11-21
264908	+Paisia pantoporata	201. Number of perianth parts (C1)	Friis et al 2018 (Grana)		5				Andrea López	2019-11-21
264911	+Paisia pantoporata	207. Symmetry of perianth (D1)	Friis et al 2018 (Grana)	207. Symmetry of perianth (D1): (5) actinomorphic (general)					Andrea López	2019-11-21
264922	+Paisia pantoporata	230. Perianth phyllotaxy (D1)	Friis et al 2018 (Grana)	230. Perianth phyllotaxy (D1): (0) whorled					Andrea López	2019-11-21
264910	+Paisia pantoporata	231. Number of perianth whorls (C1)	Friis et al 2018 (Grana)		1				Andrea López	2019-11-21
264909	+Paisia pantoporata	232. Perianth merism (C1)	Friis et al 2018 (Grana)		5				Andrea López	2019-11-21
264912	+Paisia pantoporata	301. Number of fertile stamens (C1)	Friis et al 2018 (Grana)		5				Andrea López	2019-11-21
264924	+Paisia pantoporata	305. Filament (D1)	Friis et al 2018 (Grana)	305. Filament (D1): (5) short and wide				Figure 4 A	Andrea López	2019-11-21
264925	+Paisia pantoporata	306. Fusion of filaments (C1)	Friis et al 2018 (Grana)		0			Figure 4 A	Andrea López	2019-11-21
264920	+Paisia pantoporata	311. Anther orientation (D1)	Friis et al 2018 (Grana)	311. Anther orientation (D1): (1) latrorse					Andrea López	2019-11-21
264918	+Paisia pantoporata	312. Anther attachment (D1)	Friis et al 2018 (Grana)	312. Anther attachment (D1): (0) basifixed					Andrea López	2019-11-21
264919	+Paisia pantoporata	313. Anther dehiscence (D1)	Friis et al 2018 (Grana)	313. Anther dehiscence (D1): (0) longitudinal slit					Andrea López	2019-11-21
264931	+Paisia pantoporata	330. Androecium structural phyllotaxy (D1)	Friis et al 2018 (Grana)	330. Androecium structural phyllotaxy (D1): (0) whorled				Figure 4A	Andrea López	2019-11-21
264913	+Paisia pantoporata	331. Number of androecium structural whorls (C1)	Friis et al 2018 (Grana)		1				Andrea López	2019-11-21
264932	+Paisia pantoporata	332. Androecium structural merism (C1)	Friis et al 2018 (Grana)		5				Andrea López	2019-11-21
264915	+Paisia pantoporata	400. Gynoecium phyllotaxy (D1)	Friis et al 2018 (Grana)	400. Gynoecium phyllotaxy (D1): (0) one whorl					Andrea López	2019-11-21
264914	+Paisia pantoporata	401. Number of structural carpels (C1)	Friis et al 2018 (Grana)		5				Andrea López	2019-11-21
264917	+Paisia pantoporata	403. Fusion of ovaries (C1)	Friis et al 2018 (Grana)		0				Andrea López	2019-11-21
264928	+Paisia pantoporata	404. Style differentiation (D1)	Friis et al 2018 (Grana)	404. Style differentiation (D1): (0) absent				"The stigma is sessile and indistinct"	Andrea López	2019-11-21	Andrea López	2022-03-23
264929	+Paisia pantoporata	411. Number of ovules per functional carpel (C1)	Friis et al 2018 (Grana)			20	30		Andrea López	2019-11-21
264933	+Paisia pantoporata	412. Placentation (D1)	Friis et al 2018 (Grana)	412. Placentation (D1): (4) marginal					Andrea López	2019-11-21
264927	+Paisia pantoporata	5000. Number of apertures (C1)	Friis et al 2018 (Grana)			6	8		Andrea López	2019-11-21
264926	+Paisia pantoporata	5002. Aperture shape (D1)	Friis et al 2018 (Grana)	5002. Aperture shape (D1): (1) pore					Andrea López	2019-11-21
205174	+Paleoclusia chevalieri	102. Ovary position (D1)	Crepet & Nixon 1998a (AmJBot)	102. Ovary position (D1): (0) superior					Jürg Schönenberger	2016-11-09
205175	+Paleoclusia chevalieri	201. Number of perianth parts (C1)	Crepet & Nixon 1998a (AmJBot)		10				Jürg Schönenberger	2016-11-09
205180	+Paleoclusia chevalieri	204. Fusion of perianth (C1)	Crepet & Nixon 1998a (AmJBot)		0				Jürg Schönenberger	2016-11-09
205181	+Paleoclusia chevalieri	207. Symmetry of perianth (D1)	Crepet & Nixon 1998a (AmJBot)	207. Symmetry of perianth (D1): (0) actinomorphic (strictly polysymmetric)					Jürg Schönenberger	2016-11-09
205176	+Paleoclusia chevalieri	230. Perianth phyllotaxy (D1)	Crepet & Nixon 1998a (AmJBot)	230. Perianth phyllotaxy (D1): (0) whorled					Jürg Schönenberger	2016-11-09
205177	+Paleoclusia chevalieri	231. Number of perianth whorls (C1)	Crepet & Nixon 1998a (AmJBot)		2				Jürg Schönenberger	2016-11-09
205178	+Paleoclusia chevalieri	232. Perianth merism (C1)	Crepet & Nixon 1998a (AmJBot)		5				Jürg Schönenberger	2016-11-09
205179	+Paleoclusia chevalieri	234. Perianth differentiation (D1)	Crepet & Nixon 1998a (AmJBot)	234. Perianth differentiation (D1): (1) marked differentiation, outer sepaloid, inner petaloid					Jürg Schönenberger	2016-11-09
205182	+Paleoclusia chevalieri	301. Number of fertile stamens (C1)	Crepet & Nixon 1998a (AmJBot)			90	120	The fascicle shown in fig. 6 seems to have at least 18 anthers (x 5 =90)	Jürg Schönenberger	2016-11-09
205186	+Paleoclusia chevalieri	305. Filament (D1)	Crepet & Nixon 1998a (AmJBot)	305. Filament (D1): (1) present (general)					Jürg Schönenberger	2016-11-09	Jürg Schönenberger	2017-05-05
236468	+Paleoclusia chevalieri	306. Fusion of filaments (C1)	Crepet & Nixon 1998a (AmJBot)		0.1				Maria von Balthazar	2018-11-13
205791	+Paleoclusia chevalieri	308. Fusion of filaments to inner perianth series (C1)	Crepet & Nixon 1998a (AmJBot)		0				Jürg Schönenberger	2017-05-05
205187	+Paleoclusia chevalieri	312. Anther attachment (D1)	Crepet & Nixon 1998a (AmJBot)	312. Anther attachment (D1): (1) dorsifixed					Jürg Schönenberger	2016-11-09
205188	+Paleoclusia chevalieri	313. Anther dehiscence (D1)	Crepet & Nixon 1998a (AmJBot)	313. Anther dehiscence (D1): (0) longitudinal slit					Jürg Schönenberger	2016-11-09
205792	+Paleoclusia chevalieri	314. Connective extension (apical) (D1)	Crepet & Nixon 1998a (AmJBot)	314. Connective extension (apical) (D1): (0) absent				Fig. 9	Jürg Schönenberger	2017-05-05
205183	+Paleoclusia chevalieri	330. Androecium structural phyllotaxy (D1)	Crepet & Nixon 1998a (AmJBot)	330. Androecium structural phyllotaxy (D1): (0) whorled				according to the paper, there are five stamen fascicles in one whorl; no clear fascicles but they appear to arranged in five groups	Jürg Schönenberger	2016-11-09	Maria von Balthazar	2018-11-13
205184	+Paleoclusia chevalieri	331. Number of androecium structural whorls (C1)	Crepet & Nixon 1998a (AmJBot)		1				Jürg Schönenberger	2016-11-09
205185	+Paleoclusia chevalieri	332. Androecium structural merism (C1)	Crepet & Nixon 1998a (AmJBot)		5			5 stamen fascicles	Jürg Schönenberger	2016-11-09	Jürg Schönenberger	2017-05-05
205190	+Paleoclusia chevalieri	400. Gynoecium phyllotaxy (D1)	Crepet & Nixon 1998a (AmJBot)	400. Gynoecium phyllotaxy (D1): (0) one whorl					Jürg Schönenberger	2016-11-09
205189	+Paleoclusia chevalieri	401. Number of structural carpels (C1)	Crepet & Nixon 1998a (AmJBot)		5				Jürg Schönenberger	2016-11-09	Jürg Schönenberger	2016-11-09
205191	+Paleoclusia chevalieri	403. Fusion of ovaries (C1)	Crepet & Nixon 1998a (AmJBot)		1				Jürg Schönenberger	2016-11-09
205793	+Paleoclusia chevalieri	404. Style differentiation (D1)	Crepet & Nixon 1998a (AmJBot)	404. Style differentiation (D1): (2) present, short and thick				style is extremely short (but is present) and stigmas look therefore sessile.	Jürg Schönenberger	2017-05-05	Maria von Balthazar	2018-11-13
205794	+Paleoclusia chevalieri	406. Fusion of styles (C1)	Crepet & Nixon 1998a (AmJBot)		1			style is extremely short but clearly fuses (Fig. 22)	Jürg Schönenberger	2017-05-05
205192	+Paleoclusia chevalieri	411. Number of ovules per functional carpel (C1)	Crepet & Nixon 1998a (AmJBot)			15	20	based on specimen in fig. 23	Jürg Schönenberger	2016-11-09
205795	+Paleoclusia chevalieri	412. Placentation (D1)	Crepet & Nixon 1998a (AmJBot)	412. Placentation (D1): (0) axile					Jürg Schönenberger	2017-05-05
205797	+Paleoclusia chevalieri	5000. Number of apertures (C1)	Crepet & Nixon 1998a (AmJBot)		3			pollen has been found on stigmas only and not in situ in anthers	Jürg Schönenberger	2017-05-05
205798	+Paleoclusia chevalieri	5002. Aperture shape (D1)	Crepet & Nixon 1998a (AmJBot)	5002. Aperture shape (D1): (2) colporus				pollen has been found on stigmas only and not in situ in anthers	Jürg Schönenberger	2017-05-05
205156	+Paleoenkianthus sayrevillensis	100. Floral structural sex (D1)	Nixon & Crepet 1993 (AmJBot)	100. Floral structural sex (D1): (0) bisexual					Jürg Schönenberger	2016-11-09
205157	+Paleoenkianthus sayrevillensis	102. Ovary position (D1)	Nixon & Crepet 1993 (AmJBot)	102. Ovary position (D1): (0) superior					Jürg Schönenberger	2016-11-09	Jürg Schönenberger	2016-11-09
205158	+Paleoenkianthus sayrevillensis	201. Number of perianth parts (C1)	Nixon & Crepet 1993 (AmJBot)		10				Jürg Schönenberger	2016-11-09
205163	+Paleoenkianthus sayrevillensis	204. Fusion of perianth (C1)	Nixon & Crepet 1993 (AmJBot)		0.5			paper states that petals are "connate toward the base, free in upper half". I interpret this as united for half of their length (although not clearly shown in paper)	Jürg Schönenberger	2016-11-09	Jürg Schönenberger	2017-05-05
205164	+Paleoenkianthus sayrevillensis	207. Symmetry of perianth (D1)	Nixon & Crepet 1993 (AmJBot)	207. Symmetry of perianth (D1): (0) actinomorphic (strictly polysymmetric)					Jürg Schönenberger	2016-11-09
205159	+Paleoenkianthus sayrevillensis	230. Perianth phyllotaxy (D1)	Nixon & Crepet 1993 (AmJBot)	230. Perianth phyllotaxy (D1): (0) whorled					Jürg Schönenberger	2016-11-09
205160	+Paleoenkianthus sayrevillensis	231. Number of perianth whorls (C1)	Nixon & Crepet 1993 (AmJBot)		2				Jürg Schönenberger	2016-11-09
205161	+Paleoenkianthus sayrevillensis	232. Perianth merism (C1)	Nixon & Crepet 1993 (AmJBot)		5				Jürg Schönenberger	2016-11-09
205162	+Paleoenkianthus sayrevillensis	234. Perianth differentiation (D1)	Nixon & Crepet 1993 (AmJBot)	234. Perianth differentiation (D1): (1) marked differentiation, outer sepaloid, inner petaloid					Jürg Schönenberger	2016-11-09
205165	+Paleoenkianthus sayrevillensis	301. Number of fertile stamens (C1)	Nixon & Crepet 1993 (AmJBot)		8				Jürg Schönenberger	2016-11-09
205167	+Paleoenkianthus sayrevillensis	305. Filament (D1)	Nixon & Crepet 1993 (AmJBot)	305. Filament (D1): (1) present (general)					Jürg Schönenberger	2016-11-09
205854	+Paleoenkianthus sayrevillensis	306. Fusion of filaments (C1)	Nixon & Crepet 1993 (AmJBot)		0				Jürg Schönenberger	2017-05-05
205855	+Paleoenkianthus sayrevillensis	308. Fusion of filaments to inner perianth series (C1)	Nixon & Crepet 1993 (AmJBot)		0			paper says "attached to the floral receptacle"	Jürg Schönenberger	2017-05-05
205168	+Paleoenkianthus sayrevillensis	312. Anther attachment (D1)	Nixon & Crepet 1993 (AmJBot)	312. Anther attachment (D1): (0) basifixed					Jürg Schönenberger	2016-11-09
205856	+Paleoenkianthus sayrevillensis	313. Anther dehiscence (D1)	Nixon & Crepet 1993 (AmJBot)	313. Anther dehiscence (D1): (5) short basal slits				decribed as "short terminal slits". However, anthers are inverted, therefore "basal"	Jürg Schönenberger	2017-05-05
205857	+Paleoenkianthus sayrevillensis	314. Connective extension (apical) (D1)	Nixon & Crepet 1993 (AmJBot)	314. Connective extension (apical) (D1): (0) absent					Jürg Schönenberger	2017-05-05
205166	+Paleoenkianthus sayrevillensis	330. Androecium structural phyllotaxy (D1)	Nixon & Crepet 1993 (AmJBot)	330. Androecium structural phyllotaxy (D1): (0) whorled					Jürg Schönenberger	2016-11-09
205852	+Paleoenkianthus sayrevillensis	331. Number of androecium structural whorls (C1)	Nixon & Crepet 1993 (AmJBot)		1			papers says "in single cycle"	Jürg Schönenberger	2017-05-05
205853	+Paleoenkianthus sayrevillensis	332. Androecium structural merism (C1)	Nixon & Crepet 1993 (AmJBot)		8				Jürg Schönenberger	2017-05-05
205170	+Paleoenkianthus sayrevillensis	400. Gynoecium phyllotaxy (D1)	Nixon & Crepet 1993 (AmJBot)	400. Gynoecium phyllotaxy (D1): (0) one whorl					Jürg Schönenberger	2016-11-09
205169	+Paleoenkianthus sayrevillensis	401. Number of structural carpels (C1)	Nixon & Crepet 1993 (AmJBot)		4				Jürg Schönenberger	2016-11-09
205171	+Paleoenkianthus sayrevillensis	403. Fusion of ovaries (C1)	Nixon & Crepet 1993 (AmJBot)		1				Jürg Schönenberger	2016-11-09
205858	+Paleoenkianthus sayrevillensis	404. Style differentiation (D1)	Nixon & Crepet 1993 (AmJBot)	404. Style differentiation (D1): (1) present (length and shape unknown)					Jürg Schönenberger	2017-05-05
205859	+Paleoenkianthus sayrevillensis	406. Fusion of styles (C1)	Nixon & Crepet 1993 (AmJBot)		0.1			described as "incompletely joined"	Jürg Schönenberger	2017-05-06	Jürg Schönenberger	2017-05-06
205849	+Paleoenkianthus sayrevillensis	5000. Number of apertures (C1)	Nixon & Crepet 1993 (AmJBot)		3				Jürg Schönenberger	2017-05-05
205850	+Paleoenkianthus sayrevillensis	5002. Aperture shape (D1)	Nixon & Crepet 1993 (AmJBot)	5002. Aperture shape (D1): (2) colporus					Jürg Schönenberger	2017-05-05
431055	+Paleorosa similkameenensis	100. Floral structural sex (D1)	Basinger 1976 (article)	100. Floral structural sex (D1): (0) bisexual					Andrea López	2022-06-25
431044	+Paleorosa similkameenensis	102. Ovary position (D1)	Cevallos-Ferriz et al 1993 (RevPalPal)	102. Ovary position (D1): (4) 1/4-inferior or less				Maria von Balthazar notes: "the fossil is described to have a floral cup, to which the free carpels are adnate at the base, furthermore they are described to be fused to the cup dorsally to the insertion level of the ovules; with this description and th	Andrea López	2022-06-25	Andrea López	2022-07-29
431046	+Paleorosa similkameenensis	201. Number of perianth parts (C1)	Basinger 1976 (article)		10				Andrea López	2022-06-25
431045	+Paleorosa similkameenensis	207. Symmetry of perianth (D1)	Basinger 1976 (article)	207. Symmetry of perianth (D1): (5) actinomorphic (general)					Andrea López	2022-06-25
431052	+Paleorosa similkameenensis	230. Perianth phyllotaxy (D1)	Basinger 1976 (article)	230. Perianth phyllotaxy (D1): (0) whorled					Andrea López	2022-06-25
431047	+Paleorosa similkameenensis	231. Number of perianth whorls (C1)	Basinger 1976 (article)		2				Andrea López	2022-06-25
431036	+Paleorosa similkameenensis	232. Perianth merism (C1)	Basinger 1976 (article)		5				Andrea López	2022-06-25
431037	+Paleorosa similkameenensis	234. Perianth differentiation (D1)	Basinger 1976 (article)	234. Perianth differentiation (D1): (4) marked differentiation					Andrea López	2022-06-25
431039	+Paleorosa similkameenensis	301. Number of fertile stamens (C1)	Cevallos-Ferriz et al 1993 (RevPalPal)			7	19	Maria von Balthazar notes	Andrea López	2022-06-25	Andrea López	2022-07-29
431051	+Paleorosa similkameenensis	305. Filament (D1)	Basinger 1976 (article)	305. Filament (D1): (3) short and narrow					Andrea López	2022-06-25	Andrea López	2022-06-25
431053	+Paleorosa similkameenensis	306. Fusion of filaments (C1)	Basinger 1976 (article)		0				Andrea López	2022-06-25
431038	+Paleorosa similkameenensis	312. Anther attachment (D1)	Basinger 1976 (article)	312. Anther attachment (D1): (1) dorsifixed					Andrea López	2022-06-25
431050	+Paleorosa similkameenensis	314. Connective extension (apical) (D1)	Basinger 1976 (article)	314. Connective extension (apical) (D1): (0) absent					Andrea López	2022-06-25
431054	+Paleorosa similkameenensis	400. Gynoecium phyllotaxy (D1)	Basinger 1976 (article)	400. Gynoecium phyllotaxy (D1): (0) one whorl				Figure 2	Andrea López	2022-06-25
431040	+Paleorosa similkameenensis	401. Number of structural carpels (C1)	Basinger 1976 (article)		5				Andrea López	2022-06-25
431041	+Paleorosa similkameenensis	403. Fusion of ovaries (C1)	Basinger 1976 (article)		0				Andrea López	2022-06-25
431043	+Paleorosa similkameenensis	404. Style differentiation (D1)	Cevallos-Ferriz et al 1993 (RevPalPal)	404. Style differentiation (D1): (5) present, long and narrow					Andrea López	2022-06-25	Andrea López	2022-07-29
442325	+Paleorosa similkameenensis	406. Fusion of styles (C1)	Cevallos-Ferriz et al 1993 (RevPalPal)		0			Maria von Balthazar notes	Andrea López	2022-07-29
431042	+Paleorosa similkameenensis	411. Number of ovules per functional carpel (C1)	Basinger 1976 (article)		2				Andrea López	2022-06-25
431048	+Paleorosa similkameenensis	412. Placentation (D1)	Basinger 1976 (article)	412. Placentation (D1): (2) basal					Andrea López	2022-06-25
442326	+Paleorosa similkameenensis	5000. Number of apertures (C1)	Cevallos-Ferriz et al 1993 (RevPalPal)		3			Maria von Balthazar notes	Andrea López	2022-07-29
442327	+Paleorosa similkameenensis	5002. Aperture shape (D1)	Cevallos-Ferriz et al 1993 (RevPalPal)	5002. Aperture shape (D1): (2) colporus					Andrea López	2022-07-29
118605	+Paradinandra suecica	100. Floral structural sex (D1)	Schönenberger & Friis 2001 (AmJBot)	100. Floral structural sex (D1): (0) bisexual					Jürg Schönenberger	2013-07-03
118610	+Paradinandra suecica	102. Ovary position (D1)	Schönenberger & Friis 2001 (AmJBot)	102. Ovary position (D1): (0) superior					Jürg Schönenberger	2013-07-03
118627	+Paradinandra suecica	201. Number of perianth parts (C1)	Schönenberger & Friis 2001 (AmJBot)		10				Jürg Schönenberger	2013-07-03
118638	+Paradinandra suecica	204. Fusion of perianth (C1)	Schönenberger & Friis 2001 (AmJBot)		0.05			petals were likely united basally	Jürg Schönenberger	2013-07-03	Jürg Schönenberger	2013-07-03
237090	+Paradinandra suecica	204. Fusion of perianth (C1)	Schönenberger & Friis 2001 (AmJBot)		0			sepals	Maria von Balthazar	2018-11-19
118650	+Paradinandra suecica	207. Symmetry of perianth (D1)	Schönenberger & Friis 2001 (AmJBot)	207. Symmetry of perianth (D1): (0) actinomorphic (strictly polysymmetric)					Jürg Schönenberger	2013-07-03
118615	+Paradinandra suecica	230. Perianth phyllotaxy (D1)	Schönenberger & Friis 2001 (AmJBot)	230. Perianth phyllotaxy (D1): (0) whorled					Jürg Schönenberger	2013-07-03
118616	+Paradinandra suecica	231. Number of perianth whorls (C1)	Schönenberger & Friis 2001 (AmJBot)		2				Jürg Schönenberger	2013-07-03
118618	+Paradinandra suecica	232. Perianth merism (C1)	Schönenberger & Friis 2001 (AmJBot)		5				Jürg Schönenberger	2013-07-03
118625	+Paradinandra suecica	234. Perianth differentiation (D1)	Schönenberger & Friis 2001 (AmJBot)	234. Perianth differentiation (D1): (1) marked differentiation, outer sepaloid, inner petaloid					Jürg Schönenberger	2013-07-03
118687	+Paradinandra suecica	301. Number of fertile stamens (C1)	Schönenberger & Friis 2001 (AmJBot)		15				Jürg Schönenberger	2013-07-03
118692	+Paradinandra suecica	305. Filament (D1)	Schönenberger & Friis 2001 (AmJBot)	305. Filament (D1): (2) long and narrow					Jürg Schönenberger	2013-07-03
118709	+Paradinandra suecica	306. Fusion of filaments (C1)	Schönenberger & Friis 2001 (AmJBot)		0.05				Jürg Schönenberger	2013-07-03	Jürg Schönenberger	2017-05-05
205799	+Paradinandra suecica	308. Fusion of filaments to inner perianth series (C1)	Schönenberger & Friis 2001 (AmJBot)		0.05			described as basally united	Jürg Schönenberger	2017-05-05
205717	+Paradinandra suecica	311. Anther orientation (D1)	Schönenberger & Friis 2001 (AmJBot)	311. Anther orientation (D1): (3) apical				latrorse_apical	Maria von Balthazar	2017-05-04
118793	+Paradinandra suecica	312. Anther attachment (D1)	Schönenberger & Friis 2001 (AmJBot)	312. Anther attachment (D1): (0) basifixed					Jürg Schönenberger	2013-07-03
118802	+Paradinandra suecica	313. Anther dehiscence (D1)	Schönenberger & Friis 2001 (AmJBot)	313. Anther dehiscence (D1): (7) short apical slits				this is very likely	Jürg Schönenberger	2013-07-03
118804	+Paradinandra suecica	314. Connective extension (apical) (D1)	Schönenberger & Friis 2001 (AmJBot)	314. Connective extension (apical) (D1): (0) absent					Jürg Schönenberger	2013-07-03
118659	+Paradinandra suecica	330. Androecium structural phyllotaxy (D1)	Schönenberger & Friis 2001 (AmJBot)	330. Androecium structural phyllotaxy (D1): (0) whorled					Jürg Schönenberger	2013-07-03
118661	+Paradinandra suecica	331. Number of androecium structural whorls (C1)	Schönenberger & Friis 2001 (AmJBot)		2				Jürg Schönenberger	2013-07-03
118663	+Paradinandra suecica	332. Androecium structural merism (C1)	Schönenberger & Friis 2001 (AmJBot)		5				Jürg Schönenberger	2013-07-03	Jürg Schönenberger	2013-07-03
118805	+Paradinandra suecica	400. Gynoecium phyllotaxy (D1)	Schönenberger & Friis 2001 (AmJBot)	400. Gynoecium phyllotaxy (D1): (0) one whorl					Jürg Schönenberger	2013-07-03
118811	+Paradinandra suecica	401. Number of structural carpels (C1)	Schönenberger & Friis 2001 (AmJBot)		3				Jürg Schönenberger	2013-07-03
118818	+Paradinandra suecica	403. Fusion of ovaries (C1)	Schönenberger & Friis 2001 (AmJBot)		1				Jürg Schönenberger	2013-07-03
118823	+Paradinandra suecica	404. Style differentiation (D1)	Schönenberger & Friis 2001 (AmJBot)	404. Style differentiation (D1): (3) present, short and narrow					Jürg Schönenberger	2013-07-03	Maria von Balthazar	2018-11-21
118841	+Paradinandra suecica	406. Fusion of styles (C1)	Schönenberger & Friis 2001 (AmJBot)		0.05			described as basally united	Jürg Schönenberger	2013-07-03
118858	+Paradinandra suecica	411. Number of ovules per functional carpel (C1)	Schönenberger & Friis 2001 (AmJBot)		40			approximate value	Jürg Schönenberger	2013-07-03	Jürg Schönenberger	2017-05-05
118885	+Paradinandra suecica	412. Placentation (D1)	Schönenberger & Friis 2001 (AmJBot)	412. Placentation (D1): (3) parietal				intruding-parietal would perhaps be more appropriat as there are partial septae reaching into the ovary. In the lowermost part, the ovary look even synascidiate. Perhaps the fact that the septa do not meet in the center is due to charcoalification.	Jürg Schönenberger	2013-07-03	Jürg Schönenberger	2017-05-05
205800	+Paradinandra suecica	412. Placentation (D1)	Schönenberger & Friis 2001 (AmJBot)	412. Placentation (D1): (0) axile				difficult to score as ovary is synascidiate proximally but not distally.	Jürg Schönenberger	2017-05-05
205802	+Paradinandra suecica	5000. Number of apertures (C1)	Schönenberger & Friis 2001 (AmJBot)		3				Jürg Schönenberger	2017-05-05
205803	+Paradinandra suecica	5000. Number of apertures (C1)	Schönenberger & Friis 2001 (AmJBot)		3				Jürg Schönenberger	2017-05-05
205804	+Paradinandra suecica	5002. Aperture shape (D1)	Schönenberger & Friis 2001 (AmJBot)	5002. Aperture shape (D1): (5) colpus					Jürg Schönenberger	2017-05-05
262817	+Parasaurauia allonensis	100. Floral structural sex (D1)	Keller et al 1996 (AmJBot)	100. Floral structural sex (D1): (0) bisexual				the text says " and apparently bisexual"	Andrea López	2019-10-01
262816	+Parasaurauia allonensis	102. Ovary position (D1)	Keller et al 1996 (AmJBot)	102. Ovary position (D1): (0) superior					Andrea López	2019-10-01
262818	+Parasaurauia allonensis	201. Number of perianth parts (C1)	Keller et al 1996 (AmJBot)		10				Andrea López	2019-10-01
262832	+Parasaurauia allonensis	204. Fusion of perianth (C1)	Keller et al 1996 (AmJBot)		0				Andrea López	2019-10-01
262843	+Parasaurauia allonensis	207. Symmetry of perianth (D1)	Keller et al 1996 (AmJBot)	207. Symmetry of perianth (D1): (5) actinomorphic (general)					Andrea López	2019-10-01
262819	+Parasaurauia allonensis	234. Perianth differentiation (D1)	Keller et al 1996 (AmJBot)	234. Perianth differentiation (D1): (4) marked differentiation					Andrea López	2019-10-01	Andrea López	2022-03-23
262820	+Parasaurauia allonensis	301. Number of fertile stamens (C1)	Keller et al 1996 (AmJBot)		10				Andrea López	2019-10-01
262836	+Parasaurauia allonensis	305. Filament (D1)	Keller et al 1996 (AmJBot)	305. Filament (D1): (B) short (general)				Anthers of the larger stamens are -0.6 mm long, 0.2 mm wide, and the filaments are slender and :0.2 mm long. Anthers of the smaller stamens are =0.3 mm long, 0.15 mm wide and the filaments are :0.1 mm long	Andrea López	2019-10-01
262838	+Parasaurauia allonensis	306. Fusion of filaments (C1)	Keller et al 1996 (AmJBot)		0			Figure 11, 12	Andrea López	2019-10-01
262839	+Parasaurauia allonensis	308. Fusion of filaments to inner perianth series (C1)	Keller et al 1996 (AmJBot)		0			Figure 11 and 12	Andrea López	2019-10-01
262822	+Parasaurauia allonensis	312. Anther attachment (D1)	Keller et al 1996 (AmJBot)	312. Anther attachment (D1): (0) basifixed					Andrea López	2019-10-01
262844	+Parasaurauia allonensis	314. Connective extension (apical) (D1)	Keller et al 1996 (AmJBot)	314. Connective extension (apical) (D1): (0) absent				figure 12	Andrea López	2019-10-01
262828	+Parasaurauia allonensis	330. Androecium structural phyllotaxy (D1)	Keller et al 1996 (AmJBot)	330. Androecium structural phyllotaxy (D1): (0) whorled				Figure 31	Andrea López	2019-10-01
262821	+Parasaurauia allonensis	331. Number of androecium structural whorls (C1)	Keller et al 1996 (AmJBot)		2				Andrea López	2019-10-01
262829	+Parasaurauia allonensis	332. Androecium structural merism (C1)	Keller et al 1996 (AmJBot)		5				Andrea López	2019-10-01
262825	+Parasaurauia allonensis	400. Gynoecium phyllotaxy (D1)	Keller et al 1996 (AmJBot)	400. Gynoecium phyllotaxy (D1): (0) one whorl					Andrea López	2019-10-01
262823	+Parasaurauia allonensis	401. Number of structural carpels (C1)	Keller et al 1996 (AmJBot)		3				Andrea López	2019-10-01
262824	+Parasaurauia allonensis	403. Fusion of ovaries (C1)	Keller et al 1996 (AmJBot)		1				Andrea López	2019-10-01
262837	+Parasaurauia allonensis	404. Style differentiation (D1)	Keller et al 1996 (AmJBot)	404. Style differentiation (D1): (1) present (length and shape unknown)				Figure 16, 17	Andrea López	2019-10-01	Andrea López	2022-03-23
262826	+Parasaurauia allonensis	406. Fusion of styles (C1)	Keller et al 1996 (AmJBot)		0			three free styles emerging from an apical depression	Andrea López	2019-10-01
262827	+Parasaurauia allonensis	412. Placentation (D1)	Keller et al 1996 (AmJBot)	412. Placentation (D1): (0) axile					Andrea López	2019-10-01
230616	+Pecinovia annonoides	100. Floral structural sex (D1)	Pirie & Doyle 2012 (BJLS)	100. Floral structural sex (D1): (2) unisexual					Andrés Orejuela	2018-09-26
230648	+Pecinovia annonoides	201. Number of perianth parts (C1)	Kvacek & Eklund 2003 (IJPS)		6				Andrés Orejuela	2018-09-26	Andrés Orejuela	2018-09-26
230706	+Pecinovia annonoides	204. Fusion of perianth (C1)	Kvacek & Eklund 2003 (IJPS)		0				Andrés Orejuela	2018-09-26
230656	+Pecinovia annonoides	230. Perianth phyllotaxy (D1)	Kvacek & Eklund 2003 (IJPS)	230. Perianth phyllotaxy (D1): (0) whorled					Andrés Orejuela	2018-09-26
230665	+Pecinovia annonoides	231. Number of perianth whorls (C1)	Kvacek & Eklund 2003 (IJPS)		2				Andrés Orejuela	2018-09-26
230667	+Pecinovia annonoides	232. Perianth merism (C1)	Kvacek & Eklund 2003 (IJPS)		3				Andrés Orejuela	2018-09-26
230691	+Pecinovia annonoides	234. Perianth differentiation (D1)	Kvacek & Eklund 2003 (IJPS)	234. Perianth differentiation (D1): (8) weak differentiation				1.2 mm; length of outer tepals: 0.4–0.6 mm; breadth of outer tepals: 0.5–0.6 mm; length of inner tepals: 0.3 mm; breadth of inner tepals: ca. 0.5 mm;	Andrés Orejuela	2018-09-26	Andrea López	2022-03-22
230737	+Pecinovia annonoides	301. Number of fertile stamens (C1)	Kvacek & Eklund 2003 (IJPS)		20			The authors says that may be 20 or more, but the exact number is unknown.	Andrés Orejuela	2018-09-26
230762	+Pecinovia annonoides	305. Filament (D1)	Kvacek & Eklund 2003 (IJPS)	305. Filament (D1): (B) short (general)					Andrés Orejuela	2018-09-26
230753	+Pecinovia annonoides	306. Fusion of filaments (C1)	Kvacek & Eklund 2003 (IJPS)		0				Andrés Orejuela	2018-09-26
230758	+Pecinovia annonoides	308. Fusion of filaments to inner perianth series (C1)	Kvacek & Eklund 2003 (IJPS)		0				Andrés Orejuela	2018-09-26
230771	+Pecinovia annonoides	314. Connective extension (apical) (D1)	Kvacek & Eklund 2003 (IJPS)	314. Connective extension (apical) (D1): (1) short extension					Andrés Orejuela	2018-09-26
230779	+Pecinovia annonoides	5000. Number of apertures (C1)	Kvacek & Eklund 2003 (IJPS)		1				Andrés Orejuela	2018-09-26
230784	+Pecinovia annonoides	5002. Aperture shape (D1)	Kvacek & Eklund 2003 (IJPS)	5002. Aperture shape (D1): (5) colpus					Andrés Orejuela	2018-09-26
265165	+Pennistemon portugallicus	100. Floral structural sex (D1)	Friis et al 2000 (Grana)	100. Floral structural sex (D1): (2) unisexual					Andrea López	2019-11-25
265167	+Pennistemon portugallicus	305. Filament (D1)	Friis et al 2000 (Grana)	305. Filament (D1): (B) short (general)				They are diferentiated into a short, stout filament, about 0.07mm long	Andrea López	2019-11-25	Andrea López	2022-03-22
265169	+Pennistemon portugallicus	311. Anther orientation (D1)	Friis et al 2000 (Grana)	311. Anther orientation (D1): (2) extrorse					Andrea López	2019-11-25
265168	+Pennistemon portugallicus	313. Anther dehiscence (D1)	Friis et al 2000 (Grana)	313. Anther dehiscence (D1): (0) longitudinal slit					Andrea López	2019-11-25
265170	+Pennistemon portugallicus	314. Connective extension (apical) (D1)	Friis et al 2000 (Grana)	314. Connective extension (apical) (D1): (1) short extension				Figure 1	Andrea López	2019-11-25
265171	+Pennistemon portugallicus	5000. Number of apertures (C1)	Friis et al 2000 (Grana)		1				Andrea López	2019-11-25
265172	+Pennistemon portugallicus	5002. Aperture shape (D1)	Friis et al 2000 (Grana)	5002. Aperture shape (D1): (5) colpus					Andrea López	2019-11-25
128181	+Pentapetalum trifasciculandricus	100. Floral structural sex (D1)	Martínez-Millán et al 2009 (AmJBot)	100. Floral structural sex (D1): (0) bisexual					Jürg Schönenberger	2013-07-10
128184	+Pentapetalum trifasciculandricus	102. Ovary position (D1)	Martínez-Millán et al 2009 (AmJBot)	102. Ovary position (D1): (0) superior					Jürg Schönenberger	2013-07-10
128211	+Pentapetalum trifasciculandricus	201. Number of perianth parts (C1)	Martínez-Millán et al 2009 (AmJBot)		10				Jürg Schönenberger	2013-07-10
128212	+Pentapetalum trifasciculandricus	204. Fusion of perianth (C1)	Martínez-Millán et al 2009 (AmJBot)		0			however, none of the specimens has been studied with microtome or CT sections and a proximal union of the petals is difficult to see in SEM	Jürg Schönenberger	2013-07-10
128213	+Pentapetalum trifasciculandricus	207. Symmetry of perianth (D1)	Martínez-Millán et al 2009 (AmJBot)	207. Symmetry of perianth (D1): (0) actinomorphic (strictly polysymmetric)					Jürg Schönenberger	2013-07-10
128204	+Pentapetalum trifasciculandricus	230. Perianth phyllotaxy (D1)	Martínez-Millán et al 2009 (AmJBot)	230. Perianth phyllotaxy (D1): (0) whorled					Jürg Schönenberger	2013-07-10
128205	+Pentapetalum trifasciculandricus	231. Number of perianth whorls (C1)	Martínez-Millán et al 2009 (AmJBot)		2				Jürg Schönenberger	2013-07-10
128206	+Pentapetalum trifasciculandricus	232. Perianth merism (C1)	Martínez-Millán et al 2009 (AmJBot)		5				Jürg Schönenberger	2013-07-10
128210	+Pentapetalum trifasciculandricus	234. Perianth differentiation (D1)	Martínez-Millán et al 2009 (AmJBot)	234. Perianth differentiation (D1): (1) marked differentiation, outer sepaloid, inner petaloid					Jürg Schönenberger	2013-07-10
128236	+Pentapetalum trifasciculandricus	301. Number of fertile stamens (C1)	Martínez-Millán et al 2009 (AmJBot)		35			approximate value; the androecium is descibed to consist of three fascicules with at least ten stamens each	Jürg Schönenberger	2013-07-10	Jürg Schönenberger	2013-07-10
128239	+Pentapetalum trifasciculandricus	305. Filament (D1)	Martínez-Millán et al 2009 (AmJBot)	305. Filament (D1): (2) long and narrow					Jürg Schönenberger	2013-07-10
128240	+Pentapetalum trifasciculandricus	306. Fusion of filaments (C1)	Martínez-Millán et al 2009 (AmJBot)		0			and yet the authors talk about fascicles	Jürg Schönenberger	2013-07-10
128241	+Pentapetalum trifasciculandricus	308. Fusion of filaments to inner perianth series (C1)	Martínez-Millán et al 2009 (AmJBot)		0.05			filaments are described as basally adnate to the petals, however, this is not clearly documented.	Jürg Schönenberger	2013-07-10
128244	+Pentapetalum trifasciculandricus	312. Anther attachment (D1)	Martínez-Millán et al 2009 (AmJBot)	312. Anther attachment (D1): (0) basifixed					Jürg Schönenberger	2013-07-10
128245	+Pentapetalum trifasciculandricus	314. Connective extension (apical) (D1)	Martínez-Millán et al 2009 (AmJBot)	314. Connective extension (apical) (D1): (0) absent					Jürg Schönenberger	2013-07-10
128225	+Pentapetalum trifasciculandricus	330. Androecium structural phyllotaxy (D1)	Martínez-Millán et al 2009 (AmJBot)	330. Androecium structural phyllotaxy (D1): (0) whorled				the description of the androecium that is given in this paper is highly problematic. The authors describe the stamens to be arranged in three fascicles. Seen from above (Fig. 8), the stamens appear indeed in three clusters. However, this has most likely t	Jürg Schönenberger	2013-07-10	Maria von Balthazar	2017-05-04
128246	+Pentapetalum trifasciculandricus	400. Gynoecium phyllotaxy (D1)	Martínez-Millán et al 2009 (AmJBot)	400. Gynoecium phyllotaxy (D1): (0) one whorl					Jürg Schönenberger	2013-07-10
128247	+Pentapetalum trifasciculandricus	401. Number of structural carpels (C1)	Martínez-Millán et al 2009 (AmJBot)		3				Jürg Schönenberger	2013-07-10
128249	+Pentapetalum trifasciculandricus	403. Fusion of ovaries (C1)	Martínez-Millán et al 2009 (AmJBot)		1				Jürg Schönenberger	2013-07-10
128250	+Pentapetalum trifasciculandricus	404. Style differentiation (D1)	Martínez-Millán et al 2009 (AmJBot)	404. Style differentiation (D1): (1) present (length and shape unknown)					Jürg Schönenberger	2013-07-10
128252	+Pentapetalum trifasciculandricus	406. Fusion of styles (C1)	Martínez-Millán et al 2009 (AmJBot)		0			styles could be basally united	Jürg Schönenberger	2013-07-10
128255	+Pentapetalum trifasciculandricus	411. Number of ovules per functional carpel (C1)	Martínez-Millán et al 2009 (AmJBot)		8			approximate values	Jürg Schönenberger	2013-07-10
128256	+Pentapetalum trifasciculandricus	412. Placentation (D1)	Martínez-Millán et al 2009 (AmJBot)	412. Placentation (D1): (0) axile					Jürg Schönenberger	2013-07-10
206143	+Pentapetalum trifasciculandricus	5000. Number of apertures (C1)	Martínez-Millán et al 2009 (AmJBot)		3				Maria von Balthazar	2017-05-24
264988	+Perseanthus crossmanensis	100. Floral structural sex (D1)	Herendeen et al. 1994 (PlantSystEvol)	100. Floral structural sex (D1): (0) bisexual					Andrea López	2019-11-21
264999	+Perseanthus crossmanensis	102. Ovary position (D1)	Herendeen et al. 1994 (PlantSystEvol)	102. Ovary position (D1): (0) superior					Andrea López	2019-11-21
264989	+Perseanthus crossmanensis	201. Number of perianth parts (C1)	Herendeen et al. 1994 (PlantSystEvol)		6				Andrea López	2019-11-21
265002	+Perseanthus crossmanensis	204. Fusion of perianth (C1)	Herendeen et al. 1994 (PlantSystEvol)		0.1			tepals basally connate	Andrea López	2019-11-21
264993	+Perseanthus crossmanensis	207. Symmetry of perianth (D1)	Herendeen et al. 1994 (PlantSystEvol)	207. Symmetry of perianth (D1): (5) actinomorphic (general)					Andrea López	2019-11-21
264992	+Perseanthus crossmanensis	230. Perianth phyllotaxy (D1)	Herendeen et al. 1994 (PlantSystEvol)	230. Perianth phyllotaxy (D1): (0) whorled					Andrea López	2019-11-21
264990	+Perseanthus crossmanensis	231. Number of perianth whorls (C1)	Herendeen et al. 1994 (PlantSystEvol)		2				Andrea López	2019-11-21
264991	+Perseanthus crossmanensis	232. Perianth merism (C1)	Herendeen et al. 1994 (PlantSystEvol)		3				Andrea López	2019-11-21
265003	+Perseanthus crossmanensis	234. Perianth differentiation (D1)	Herendeen et al. 1994 (PlantSystEvol)	234. Perianth differentiation (D1): (8) weak differentiation				only in size, but are tepals. Outer tepals at least 0.6 mm long, 0.5 mm wide, shorter than inner tepals. Inner tepals at least 0.9mm long, 1.2mm wide.	Andrea López	2019-11-21	Andrea López	2022-03-22
264994	+Perseanthus crossmanensis	301. Number of fertile stamens (C1)	Herendeen et al. 1994 (PlantSystEvol)		9				Andrea López	2019-11-21
407371	+Perseanthus crossmanensis	305. Filament (D1)	Herendeen et al. 1994 (PlantSystEvol)	305. Filament (D1): (1) present (general)					Andrea López	2022-03-22
264998	+Perseanthus crossmanensis	306. Fusion of filaments (C1)	Herendeen et al. 1994 (PlantSystEvol)		0				Andrea López	2019-11-21
264995	+Perseanthus crossmanensis	330. Androecium structural phyllotaxy (D1)	Herendeen et al. 1994 (PlantSystEvol)	330. Androecium structural phyllotaxy (D1): (0) whorled					Andrea López	2019-11-21
264996	+Perseanthus crossmanensis	331. Number of androecium structural whorls (C1)	Herendeen et al. 1994 (PlantSystEvol)		4			fourth cycle of staminodes	Andrea López	2019-11-21	Andrea López	2019-11-21
264997	+Perseanthus crossmanensis	332. Androecium structural merism (C1)	Herendeen et al. 1994 (PlantSystEvol)		3				Andrea López	2019-11-21
265000	+Perseanthus crossmanensis	401. Number of structural carpels (C1)	Herendeen et al. 1994 (PlantSystEvol)		1				Andrea López	2019-11-21
265005	+Perseanthus crossmanensis	404. Style differentiation (D1)	Herendeen et al. 1994 (PlantSystEvol)	404. Style differentiation (D1): (1) present (length and shape unknown)					Andrea López	2019-11-21
265001	+Perseanthus crossmanensis	411. Number of ovules per functional carpel (C1)	Herendeen et al. 1994 (PlantSystEvol)		1				Andrea López	2019-11-21
265006	+Perseanthus crossmanensis	5000. Number of apertures (C1)	Herendeen et al. 1994 (PlantSystEvol)		0				Andrea López	2019-11-21
407372	+Perseanthus crossmanensis	5002. Aperture shape (D1)	Herendeen et al. 1994 (PlantSystEvol)	5002. Aperture shape (D1): (6) absent					Andrea López	2022-03-22
265007	+Platananthus synandrus	100. Floral structural sex (D1)	Manchester 1986 (BotGaz)	100. Floral structural sex (D1): (2) unisexual					Andrea López	2019-11-21
407366	+Platananthus synandrus	201. Number of perianth parts (C1)	Manchester 1986 (BotGaz)			15	25		Andrea López	2022-03-22
407368	+Platananthus synandrus	204. Fusion of perianth (C1)	Manchester 1986 (BotGaz)		0			Perianth well developed and enclosing each floret prior to anthesis, with numerous (ca. 15-25) free strap-shaped tepals	Andrea López	2022-03-22
407367	+Platananthus synandrus	230. Perianth phyllotaxy (D1)	Manchester 1986 (BotGaz)	230. Perianth phyllotaxy (D1): (1) spiral					Andrea López	2022-03-22
265015	+Platananthus synandrus	234. Perianth differentiation (D1)	Manchester 1986 (BotGaz)	234. Perianth differentiation (D1): (0) undifferentiated					Andrea López	2019-11-21
265008	+Platananthus synandrus	301. Number of fertile stamens (C1)	Manchester 1986 (BotGaz)		5				Andrea López	2019-11-21
265012	+Platananthus synandrus	305. Filament (D1)	Manchester 1986 (BotGaz)	305. Filament (D1): (3) short and narrow					Andrea López	2019-11-21
407369	+Platananthus synandrus	314. Connective extension (apical) (D1)	Manchester 1986 (BotGaz)	314. Connective extension (apical) (D1): (4) present (general)				"elongate connective"	Andrea López	2022-03-22
265010	+Platananthus synandrus	330. Androecium structural phyllotaxy (D1)	Manchester 1986 (BotGaz)	330. Androecium structural phyllotaxy (D1): (0) whorled					Andrea López	2019-11-21
265009	+Platananthus synandrus	331. Number of androecium structural whorls (C1)	Manchester 1986 (BotGaz)		1				Andrea López	2019-11-21
265011	+Platananthus synandrus	332. Androecium structural merism (C1)	Manchester 1986 (BotGaz)		5				Andrea López	2019-11-21
265017	+Platananthus synandrus	400. Gynoecium phyllotaxy (D1)	Manchester 1986 (BotGaz)	400. Gynoecium phyllotaxy (D1): (0) one whorl					Andrea López	2019-11-21
265018	+Platananthus synandrus	401. Number of structural carpels (C1)	Manchester 1986 (BotGaz)		5				Andrea López	2019-11-21
265016	+Platananthus synandrus	403. Fusion of ovaries (C1)	Manchester 1986 (BotGaz)		0				Andrea López	2019-11-21
265013	+Platananthus synandrus	5000. Number of apertures (C1)	Manchester 1986 (BotGaz)		3				Andrea López	2019-11-21
265014	+Platananthus synandrus	5002. Aperture shape (D1)	Manchester 1986 (BotGaz)	5002. Aperture shape (D1): (5) colpus					Andrea López	2019-11-21
264881	+Platanocarpus brookensis/Aquia brookensis (Sapindopsis)	100. Floral structural sex (D1)	Crane et al 1993 (SystBot)	100. Floral structural sex (D1): (2) unisexual					Andrea López	2019-11-20
407365	+Platanocarpus brookensis/Aquia brookensis (Sapindopsis)	231. Number of perianth whorls (C1)	Crane et al 1993 (SystBot)		2				Andrea López	2022-03-22
264883	+Platanocarpus brookensis/Aquia brookensis (Sapindopsis)	234. Perianth differentiation (D1)	Crane et al 1993 (SystBot)	234. Perianth differentiation (D1): (8) weak differentiation				Inner tepals about as long as the carpels. Outer tepals typically at least half as long as the carpels	Andrea López	2019-11-20
264890	+Platanocarpus brookensis/Aquia brookensis (Sapindopsis)	305. Filament (D1)	Crane et al 1993 (SystBot)	305. Filament (D1): (2) long and narrow					Andrea López	2019-11-20
264891	+Platanocarpus brookensis/Aquia brookensis (Sapindopsis)	312. Anther attachment (D1)	Crane et al 1993 (SystBot)	312. Anther attachment (D1): (0) basifixed					Andrea López	2019-11-20
264893	+Platanocarpus brookensis/Aquia brookensis (Sapindopsis)	313. Anther dehiscence (D1)	Crane et al 1993 (SystBot)	313. Anther dehiscence (D1): (2) H-valvate				Also observed at imagen 25	Andrea López	2019-11-20
264892	+Platanocarpus brookensis/Aquia brookensis (Sapindopsis)	314. Connective extension (apical) (D1)	Crane et al 1993 (SystBot)	314. Connective extension (apical) (D1): (1) short extension				Description of figure 28. Oblique view of a anther showing broad connective, valvate anther dehiscence, and short apical extension of the connective	Andrea López	2019-11-20	Andrea López	2022-03-22
264882	+Platanocarpus brookensis/Aquia brookensis (Sapindopsis)	401. Number of structural carpels (C1)	Crane et al 1993 (SystBot)		5				Andrea López	2019-11-20
264884	+Platanocarpus brookensis/Aquia brookensis (Sapindopsis)	403. Fusion of ovaries (C1)	Crane et al 1993 (SystBot)		0			with an apocarpous gynoecium of five carpels sur- rounded by several layers of membranous perianth parts	Andrea López	2019-11-20	Andrea López	2022-03-22
264886	+Platanocarpus brookensis/Aquia brookensis (Sapindopsis)	404. Style differentiation (D1)	Crane et al 1993 (SystBot)	404. Style differentiation (D1): (0) absent				But the apical part of the carpel has a distinctive convoluted differentiated stigmatic surface	Andrea López	2019-11-20	Andrea López	2019-11-20
315238	+Platanocarpus brookensis/Aquia brookensis (Sapindopsis)	411. Number of ovules per functional carpel (C1)	Crane et al 1993 (SystBot)		1				Andrea López	2021-02-21
315239	+Platanocarpus brookensis/Aquia brookensis (Sapindopsis)	412. Placentation (D1)	Crane et al 1993 (SystBot)	412. Placentation (D1): (1) apical (pendulous)					Andrea López	2021-02-21
264887	+Platanocarpus brookensis/Aquia brookensis (Sapindopsis)	5000. Number of apertures (C1)	Crane et al 1993 (SystBot)		3				Andrea López	2019-11-20
264888	+Platanocarpus brookensis/Aquia brookensis (Sapindopsis)	5002. Aperture shape (D1)	Crane et al 1993 (SystBot)	5002. Aperture shape (D1): (5) colpus					Andrea López	2019-11-20
262851	+Platanus quedlinburgensis	100. Floral structural sex (D1)	Tschan et al 2008 (RevPalPal)	100. Floral structural sex (D1): (2) unisexual					Andrea López	2019-10-01
230828	+Platanus quedlinburgensis	230. Perianth phyllotaxy (D1)	Tschan et al 2008 (RevPalPal)	230. Perianth phyllotaxy (D1): (0) whorled					Angelo Moerland	2018-09-26
230833	+Platanus quedlinburgensis	231. Number of perianth whorls (C1)	Tschan et al 2008 (RevPalPal)		2				Angelo Moerland	2018-09-26
230859	+Platanus quedlinburgensis	234. Perianth differentiation (D1)	Tschan et al 2008 (RevPalPal)	234. Perianth differentiation (D1): (8) weak differentiation				No use of terms petal/sepal and only a description of difference is on cell structures.	Angelo Moerland	2018-09-26
230876	+Platanus quedlinburgensis	301. Number of fertile stamens (C1)	Tschan et al 2008 (RevPalPal)			6	7		Angelo Moerland	2018-09-26	Andrea López	2022-03-22
230918	+Platanus quedlinburgensis	305. Filament (D1)	Tschan et al 2008 (RevPalPal)	305. Filament (D1): (1) present (general)				Obcomical, length 0.7-0.8 for ligament vs 0.1-0.19 for thecae. Hard to assume width, but relatively long.	Angelo Moerland	2018-09-26
230947	+Platanus quedlinburgensis	404. Style differentiation (D1)	Tschan et al 2008 (RevPalPal)	404. Style differentiation (D1): (1) present (length and shape unknown)				Only clearly measured example is on carpel in fruiting stage. May not be accurrate and was thus omitted (style 1.5mm length vs carpel 10mm diameter).	Angelo Moerland	2018-09-26
230962	+Platanus quedlinburgensis	5000. Number of apertures (C1)	Tschan et al 2008 (RevPalPal)		3			3 colpate	Angelo Moerland	2018-09-26
230967	+Platanus quedlinburgensis	5002. Aperture shape (D1)	Tschan et al 2008 (RevPalPal)	5002. Aperture shape (D1): (5) colpus					Angelo Moerland	2018-09-26
119069	+Platydiscus peltatus	100. Floral structural sex (D1)	Schönenberger et al 2001 (AnnBot)	100. Floral structural sex (D1): (0) bisexual					Maria von Balthazar	2013-07-03
119095	+Platydiscus peltatus	102. Ovary position (D1)	Schönenberger et al 2001 (AnnBot)	102. Ovary position (D1): (2) half-inferior					Maria von Balthazar	2013-07-03
119118	+Platydiscus peltatus	201. Number of perianth parts (C1)	Schönenberger et al 2001 (AnnBot)		8				Maria von Balthazar	2013-07-03
119126	+Platydiscus peltatus	204. Fusion of perianth (C1)	Schönenberger et al 2001 (AnnBot)		0				Maria von Balthazar	2013-07-03
119128	+Platydiscus peltatus	207. Symmetry of perianth (D1)	Schönenberger et al 2001 (AnnBot)	207. Symmetry of perianth (D1): (0) actinomorphic (strictly polysymmetric)					Maria von Balthazar	2013-07-03
119109	+Platydiscus peltatus	230. Perianth phyllotaxy (D1)	Schönenberger et al 2001 (AnnBot)	230. Perianth phyllotaxy (D1): (0) whorled					Maria von Balthazar	2013-07-03
119110	+Platydiscus peltatus	231. Number of perianth whorls (C1)	Schönenberger et al 2001 (AnnBot)		2				Maria von Balthazar	2013-07-03
119111	+Platydiscus peltatus	232. Perianth merism (C1)	Schönenberger et al 2001 (AnnBot)		4				Maria von Balthazar	2013-07-03
119116	+Platydiscus peltatus	234. Perianth differentiation (D1)	Schönenberger et al 2001 (AnnBot)	234. Perianth differentiation (D1): (1) marked differentiation, outer sepaloid, inner petaloid					Maria von Balthazar	2013-07-03
119146	+Platydiscus peltatus	301. Number of fertile stamens (C1)	Schönenberger et al 2001 (AnnBot)		8				Maria von Balthazar	2013-07-03
119154	+Platydiscus peltatus	305. Filament (D1)	Schönenberger et al 2001 (AnnBot)	305. Filament (D1): (2) long and narrow					Maria von Balthazar	2013-07-03
119155	+Platydiscus peltatus	306. Fusion of filaments (C1)	Schönenberger et al 2001 (AnnBot)		0				Maria von Balthazar	2013-07-03
119157	+Platydiscus peltatus	308. Fusion of filaments to inner perianth series (C1)	Schönenberger et al 2001 (AnnBot)		0				Maria von Balthazar	2013-07-03
119169	+Platydiscus peltatus	311. Anther orientation (D1)	Schönenberger et al 2001 (AnnBot)	311. Anther orientation (D1): (0) introrse					Maria von Balthazar	2013-07-03
119171	+Platydiscus peltatus	312. Anther attachment (D1)	Schönenberger et al 2001 (AnnBot)	312. Anther attachment (D1): (1) dorsifixed					Maria von Balthazar	2013-07-03
205780	+Platydiscus peltatus	314. Connective extension (apical) (D1)	Schönenberger et al 2001 (AnnBot)	314. Connective extension (apical) (D1): (0) absent				Fig. 23D	Jürg Schönenberger	2017-05-05
119134	+Platydiscus peltatus	330. Androecium structural phyllotaxy (D1)	Schönenberger et al 2001 (AnnBot)	330. Androecium structural phyllotaxy (D1): (0) whorled					Maria von Balthazar	2013-07-03
119135	+Platydiscus peltatus	331. Number of androecium structural whorls (C1)	Schönenberger et al 2001 (AnnBot)		2				Maria von Balthazar	2013-07-03
119138	+Platydiscus peltatus	332. Androecium structural merism (C1)	Schönenberger et al 2001 (AnnBot)		4				Maria von Balthazar	2013-07-03
119188	+Platydiscus peltatus	400. Gynoecium phyllotaxy (D1)	Schönenberger et al 2001 (AnnBot)	400. Gynoecium phyllotaxy (D1): (0) one whorl					Maria von Balthazar	2013-07-03	Jürg Schönenberger	2017-05-05
119189	+Platydiscus peltatus	401. Number of structural carpels (C1)	Schönenberger et al 2001 (AnnBot)		4				Maria von Balthazar	2013-07-03
119206	+Platydiscus peltatus	403. Fusion of ovaries (C1)	Schönenberger et al 2001 (AnnBot)		0.5				Maria von Balthazar	2013-07-03
119213	+Platydiscus peltatus	404. Style differentiation (D1)	Schönenberger et al 2001 (AnnBot)	404. Style differentiation (D1): (1) present (length and shape unknown)					Maria von Balthazar	2013-07-03	Jürg Schönenberger	2017-05-05
119215	+Platydiscus peltatus	406. Fusion of styles (C1)	Schönenberger et al 2001 (AnnBot)		0				Maria von Balthazar	2013-07-03
119227	+Platydiscus peltatus	411. Number of ovules per functional carpel (C1)	Schönenberger et al 2001 (AnnBot)			200	250	more than 200 per carpel	Maria von Balthazar	2013-07-03	Maria von Balthazar	2013-07-03
119231	+Platydiscus peltatus	412. Placentation (D1)	Schönenberger et al 2001 (AnnBot)	412. Placentation (D1): (0) axile					Maria von Balthazar	2013-07-03
205781	+Platydiscus peltatus	5000. Number of apertures (C1)	Schönenberger et al 2001 (AnnBot)		3				Jürg Schönenberger	2017-05-05
205782	+Platydiscus peltatus	5002. Aperture shape (D1)	Schönenberger et al 2001 (AnnBot)	5002. Aperture shape (D1): (2) colporus				Described as probably colporate.	Jürg Schönenberger	2017-05-05
119336	+Potomacanthus lobatus	100. Floral structural sex (D1)	von Balthazar et al 2007 (AmJBot)	100. Floral structural sex (D1): (0) bisexual					Maria von Balthazar	2013-07-03
119419	+Potomacanthus lobatus	102. Ovary position (D1)	von Balthazar et al 2007 (AmJBot)	102. Ovary position (D1): (0) superior					Maria von Balthazar	2013-07-03
119470	+Potomacanthus lobatus	201. Number of perianth parts (C1)	von Balthazar et al 2007 (AmJBot)		6				Maria von Balthazar	2013-07-03
119473	+Potomacanthus lobatus	204. Fusion of perianth (C1)	von Balthazar et al 2007 (AmJBot)		0				Maria von Balthazar	2013-07-03
119475	+Potomacanthus lobatus	207. Symmetry of perianth (D1)	von Balthazar et al 2007 (AmJBot)	207. Symmetry of perianth (D1): (0) actinomorphic (strictly polysymmetric)					Maria von Balthazar	2013-07-03
119426	+Potomacanthus lobatus	230. Perianth phyllotaxy (D1)	von Balthazar et al 2007 (AmJBot)	230. Perianth phyllotaxy (D1): (0) whorled					Maria von Balthazar	2013-07-03
119428	+Potomacanthus lobatus	231. Number of perianth whorls (C1)	von Balthazar et al 2007 (AmJBot)		2				Maria von Balthazar	2013-07-03
119429	+Potomacanthus lobatus	232. Perianth merism (C1)	von Balthazar et al 2007 (AmJBot)		3				Maria von Balthazar	2013-07-03
119451	+Potomacanthus lobatus	234. Perianth differentiation (D1)	von Balthazar et al 2007 (AmJBot)	234. Perianth differentiation (D1): (8) weak differentiation				in shape and size	Maria von Balthazar	2013-07-03	Maria von Balthazar	2017-05-04
119491	+Potomacanthus lobatus	301. Number of fertile stamens (C1)	von Balthazar et al 2007 (AmJBot)		6				Maria von Balthazar	2013-07-03
119495	+Potomacanthus lobatus	305. Filament (D1)	von Balthazar et al 2007 (AmJBot)	305. Filament (D1): (4) long and wide					Maria von Balthazar	2013-07-03
119497	+Potomacanthus lobatus	306. Fusion of filaments (C1)	von Balthazar et al 2007 (AmJBot)		0				Maria von Balthazar	2013-07-03
119499	+Potomacanthus lobatus	308. Fusion of filaments to inner perianth series (C1)	von Balthazar et al 2007 (AmJBot)		0				Maria von Balthazar	2013-07-03
119515	+Potomacanthus lobatus	311. Anther orientation (D1)	von Balthazar et al 2007 (AmJBot)	311. Anther orientation (D1): (1) latrorse					Maria von Balthazar	2013-07-03
119516	+Potomacanthus lobatus	312. Anther attachment (D1)	von Balthazar et al 2007 (AmJBot)	312. Anther attachment (D1): (0) basifixed					Maria von Balthazar	2013-07-03
119520	+Potomacanthus lobatus	313. Anther dehiscence (D1)	von Balthazar et al 2007 (AmJBot)	313. Anther dehiscence (D1): (3) flap-valvate				antrorse valves	Maria von Balthazar	2013-07-03	Maria von Balthazar	2017-05-04
119523	+Potomacanthus lobatus	314. Connective extension (apical) (D1)	von Balthazar et al 2007 (AmJBot)	314. Connective extension (apical) (D1): (1) short extension					Maria von Balthazar	2013-07-03	Maria von Balthazar	2017-05-24
119481	+Potomacanthus lobatus	330. Androecium structural phyllotaxy (D1)	von Balthazar et al 2007 (AmJBot)	330. Androecium structural phyllotaxy (D1): (0) whorled					Maria von Balthazar	2013-07-03
119482	+Potomacanthus lobatus	331. Number of androecium structural whorls (C1)	von Balthazar et al 2007 (AmJBot)		2				Maria von Balthazar	2013-07-03
119483	+Potomacanthus lobatus	332. Androecium structural merism (C1)	von Balthazar et al 2007 (AmJBot)		3				Maria von Balthazar	2013-07-03
119527	+Potomacanthus lobatus	401. Number of structural carpels (C1)	von Balthazar et al 2007 (AmJBot)		1				Maria von Balthazar	2013-07-03
119548	+Potomacanthus lobatus	404. Style differentiation (D1)	von Balthazar et al 2007 (AmJBot)	404. Style differentiation (D1): (5) present, long and narrow					Maria von Balthazar	2013-07-03	Maria von Balthazar	2017-05-24
119564	+Potomacanthus lobatus	411. Number of ovules per functional carpel (C1)	von Balthazar et al 2007 (AmJBot)		1				Maria von Balthazar	2013-07-03
119593	+Potomacanthus lobatus	412. Placentation (D1)	von Balthazar et al 2007 (AmJBot)	412. Placentation (D1): (1) apical (pendulous)					Maria von Balthazar	2013-07-03	Maria von Balthazar	2017-05-24
206144	+Potomacanthus lobatus	412. Placentation (D1)	von Balthazar et al 2007 (AmJBot)	412. Placentation (D1): (4) marginal					Maria von Balthazar	2017-05-24
206145	+Potomacanthus lobatus	5000. Number of apertures (C1)	von Balthazar et al 2007 (AmJBot)		0				Maria von Balthazar	2017-05-24
206256	+Pragocladus lauroides	100. Floral structural sex (D1)	Kvacek & Eklund 2003 (IJPS)	100. Floral structural sex (D1): (0) bisexual					Maria von Balthazar	2017-05-31
206258	+Pragocladus lauroides	201. Number of perianth parts (C1)	Kvacek & Eklund 2003 (IJPS)		6				Maria von Balthazar	2017-05-31
206263	+Pragocladus lauroides	207. Symmetry of perianth (D1)	Kvacek & Eklund 2003 (IJPS)	207. Symmetry of perianth (D1): (0) actinomorphic (strictly polysymmetric)					Maria von Balthazar	2017-05-31
206259	+Pragocladus lauroides	230. Perianth phyllotaxy (D1)	Kvacek & Eklund 2003 (IJPS)	230. Perianth phyllotaxy (D1): (0) whorled					Maria von Balthazar	2017-05-31
206260	+Pragocladus lauroides	231. Number of perianth whorls (C1)	Kvacek & Eklund 2003 (IJPS)		2				Maria von Balthazar	2017-05-31
206261	+Pragocladus lauroides	232. Perianth merism (C1)	Kvacek & Eklund 2003 (IJPS)		3				Maria von Balthazar	2017-05-31
206262	+Pragocladus lauroides	234. Perianth differentiation (D1)	Kvacek & Eklund 2003 (IJPS)	234. Perianth differentiation (D1): (4) marked differentiation					Maria von Balthazar	2017-05-31
206266	+Pragocladus lauroides	305. Filament (D1)	Kvacek & Eklund 2003 (IJPS)	305. Filament (D1): (2) long and narrow					Maria von Balthazar	2017-05-31
206265	+Pragocladus lauroides	306. Fusion of filaments (C1)	Kvacek & Eklund 2003 (IJPS)		0				Maria von Balthazar	2017-05-31
206267	+Pragocladus lauroides	312. Anther attachment (D1)	Kvacek & Eklund 2003 (IJPS)	312. Anther attachment (D1): (0) basifixed					Maria von Balthazar	2017-05-31
206268	+Pragocladus lauroides	313. Anther dehiscence (D1)	Kvacek & Eklund 2003 (IJPS)	313. Anther dehiscence (D1): (3) flap-valvate					Maria von Balthazar	2017-05-31
206269	+Pragocladus lauroides	314. Connective extension (apical) (D1)	Kvacek & Eklund 2003 (IJPS)	314. Connective extension (apical) (D1): (1) short extension					Maria von Balthazar	2017-05-31
206264	+Pragocladus lauroides	330. Androecium structural phyllotaxy (D1)	Kvacek & Eklund 2003 (IJPS)	330. Androecium structural phyllotaxy (D1): (0) whorled					Maria von Balthazar	2017-05-31
431106	+Princetonia allenbyensis	100. Floral structural sex (D1)	Stockey & Pigg 1991 (RevPalPal)	100. Floral structural sex (D1): (0) bisexual					Andrea López	2022-06-25
431108	+Princetonia allenbyensis	102. Ovary position (D1)	Stockey & Pigg 1991 (RevPalPal)	102. Ovary position (D1): (0) superior					Andrea López	2022-06-25
431112	+Princetonia allenbyensis	201. Number of perianth parts (C1)	Stockey & Pigg 1991 (RevPalPal)			6	7	2 sepals, 4/5petals	Andrea López	2022-06-25	Andrea López	2022-07-29
431111	+Princetonia allenbyensis	204. Fusion of perianth (C1)	Stockey & Pigg 1991 (RevPalPal)		0				Andrea López	2022-06-25
431113	+Princetonia allenbyensis	234. Perianth differentiation (D1)	Stockey & Pigg 1991 (RevPalPal)	234. Perianth differentiation (D1): (4) marked differentiation					Andrea López	2022-06-25
431114	+Princetonia allenbyensis	301. Number of fertile stamens (C1)	Stockey & Pigg 1991 (RevPalPal)			33	41	in two clusters	Andrea López	2022-06-25	Andrea López	2022-07-29
431116	+Princetonia allenbyensis	305. Filament (D1)	Stockey & Pigg 1991 (RevPalPal)	305. Filament (D1): (B) short (general)				Filaments are laminar (Fig. 2) and 0.7 mm long. Anthers are very elongate (Fig. 5, 9), up to 2.5 mm,	Andrea López	2022-06-25	Andrea López	2022-06-25
431120	+Princetonia allenbyensis	306. Fusion of filaments (C1)	Stockey & Pigg 1991 (RevPalPal)		0				Andrea López	2022-06-25
431119	+Princetonia allenbyensis	308. Fusion of filaments to inner perianth series (C1)	Stockey & Pigg 1991 (RevPalPal)		0				Andrea López	2022-06-25
442328	+Princetonia allenbyensis	312. Anther attachment (D1)	Stockey & Pigg 1991 (RevPalPal)	312. Anther attachment (D1): (0) basifixed					Andrea López	2022-07-29
431115	+Princetonia allenbyensis	313. Anther dehiscence (D1)	Stockey & Pigg 1991 (RevPalPal)	313. Anther dehiscence (D1): (0) longitudinal slit					Andrea López	2022-06-25
442329	+Princetonia allenbyensis	400. Gynoecium phyllotaxy (D1)	Stockey & Pigg 1991 (RevPalPal)	400. Gynoecium phyllotaxy (D1): (0) one whorl					Andrea López	2022-07-29
431109	+Princetonia allenbyensis	401. Number of structural carpels (C1)	Stockey & Pigg 1991 (RevPalPal)			3	5	The pistil measures 2.5 mm long and was ap- parently composed of two carpels	Andrea López	2022-06-25	Andrea López	2022-07-29
442330	+Princetonia allenbyensis	403. Fusion of ovaries (C1)	Stockey & Pigg 1991 (RevPalPal)		0.8			Maria von Balthazar notes: "ovaries are united, but tips free -&gt; union of around 80% (guessed from the images on Plate I)"	Andrea López	2022-07-29	Andrea López	2022-07-29
431110	+Princetonia allenbyensis	404. Style differentiation (D1)	Stockey & Pigg 1991 (RevPalPal)	404. Style differentiation (D1): (1) present (length and shape unknown)					Andrea López	2022-06-25
442331	+Princetonia allenbyensis	411. Number of ovules per functional carpel (C1)	Stockey & Pigg 1991 (RevPalPal)		40			Maria von Balthazar notes	Andrea López	2022-07-29
442332	+Princetonia allenbyensis	412. Placentation (D1)	Stockey & Pigg 1991 (RevPalPal)	412. Placentation (D1): (0) axile					Andrea López	2022-07-29
431117	+Princetonia allenbyensis	5000. Number of apertures (C1)	Stockey & Pigg 1991 (RevPalPal)		5				Andrea López	2022-06-25
431118	+Princetonia allenbyensis	5002. Aperture shape (D1)	Stockey & Pigg 1991 (RevPalPal)	5002. Aperture shape (D1): (5) colpus					Andrea López	2022-06-25
206232	+Protofagacea allonensis	100. Floral structural sex (D1)	Herendeen et al 1995 (IJPS)	100. Floral structural sex (D1): (2) unisexual					Maria von Balthazar	2017-05-31	Maria von Balthazar	2018-11-21
206233	+Protofagacea allonensis	102. Ovary position (D1)	Herendeen et al 1995 (IJPS)	102. Ovary position (D1): (1) inferior					Maria von Balthazar	2017-05-31
206234	+Protofagacea allonensis	201. Number of perianth parts (C1)	Herendeen et al 1995 (IJPS)		6				Maria von Balthazar	2017-05-31
206239	+Protofagacea allonensis	204. Fusion of perianth (C1)	Herendeen et al 1995 (IJPS)		0				Maria von Balthazar	2017-05-31
206240	+Protofagacea allonensis	207. Symmetry of perianth (D1)	Herendeen et al 1995 (IJPS)	207. Symmetry of perianth (D1): (0) actinomorphic (strictly polysymmetric)					Maria von Balthazar	2017-05-31
206235	+Protofagacea allonensis	230. Perianth phyllotaxy (D1)	Herendeen et al 1995 (IJPS)	230. Perianth phyllotaxy (D1): (0) whorled					Maria von Balthazar	2017-05-31
206236	+Protofagacea allonensis	231. Number of perianth whorls (C1)	Herendeen et al 1995 (IJPS)		2				Maria von Balthazar	2017-05-31
206237	+Protofagacea allonensis	232. Perianth merism (C1)	Herendeen et al 1995 (IJPS)		3				Maria von Balthazar	2017-05-31
206238	+Protofagacea allonensis	234. Perianth differentiation (D1)	Herendeen et al 1995 (IJPS)	234. Perianth differentiation (D1): (8) weak differentiation					Maria von Balthazar	2017-05-31	Maria von Balthazar	2017-05-31
206241	+Protofagacea allonensis	301. Number of fertile stamens (C1)	Herendeen et al 1995 (IJPS)		12				Maria von Balthazar	2017-05-31
206247	+Protofagacea allonensis	305. Filament (D1)	Herendeen et al 1995 (IJPS)	305. Filament (D1): (2) long and narrow					Maria von Balthazar	2017-05-31
206245	+Protofagacea allonensis	306. Fusion of filaments (C1)	Herendeen et al 1995 (IJPS)		0				Maria von Balthazar	2017-05-31
206246	+Protofagacea allonensis	308. Fusion of filaments to inner perianth series (C1)	Herendeen et al 1995 (IJPS)		0				Maria von Balthazar	2017-05-31
206248	+Protofagacea allonensis	312. Anther attachment (D1)	Herendeen et al 1995 (IJPS)	312. Anther attachment (D1): (1) dorsifixed					Maria von Balthazar	2017-05-31
206249	+Protofagacea allonensis	313. Anther dehiscence (D1)	Herendeen et al 1995 (IJPS)	313. Anther dehiscence (D1): (0) longitudinal slit					Maria von Balthazar	2017-05-31
206250	+Protofagacea allonensis	314. Connective extension (apical) (D1)	Herendeen et al 1995 (IJPS)	314. Connective extension (apical) (D1): (0) absent					Maria von Balthazar	2017-05-31
206242	+Protofagacea allonensis	330. Androecium structural phyllotaxy (D1)	Herendeen et al 1995 (IJPS)	330. Androecium structural phyllotaxy (D1): (0) whorled					Maria von Balthazar	2017-05-31
206243	+Protofagacea allonensis	331. Number of androecium structural whorls (C1)	Herendeen et al 1995 (IJPS)		2				Maria von Balthazar	2017-05-31
206244	+Protofagacea allonensis	332. Androecium structural merism (C1)	Herendeen et al 1995 (IJPS)		6				Maria von Balthazar	2017-05-31
206252	+Protofagacea allonensis	400. Gynoecium phyllotaxy (D1)	Herendeen et al 1995 (IJPS)	400. Gynoecium phyllotaxy (D1): (0) one whorl					Maria von Balthazar	2017-05-31
206251	+Protofagacea allonensis	401. Number of structural carpels (C1)	Herendeen et al 1995 (IJPS)			2	3		Maria von Balthazar	2017-05-31
206253	+Protofagacea allonensis	406. Fusion of styles (C1)	Herendeen et al 1995 (IJPS)		0				Maria von Balthazar	2017-05-31
206254	+Protofagacea allonensis	5000. Number of apertures (C1)	Herendeen et al 1995 (IJPS)		3				Maria von Balthazar	2017-05-31
206255	+Protofagacea allonensis	5002. Aperture shape (D1)	Herendeen et al 1995 (IJPS)	5002. Aperture shape (D1): (2) colporus					Maria von Balthazar	2017-05-31
231059	+Protomimosoidea buchananensis	100. Floral structural sex (D1)	Crepet & Taylor 1986 (AmJBot)	100. Floral structural sex (D1): (0) bisexual					Richard Dimon	2018-09-26
262862	+Protomimosoidea buchananensis	102. Ovary position (D1)	Crepet & Taylor 1986 (AmJBot)	102. Ovary position (D1): (0) superior					Andrea López	2019-10-01
262854	+Protomimosoidea buchananensis	204. Fusion of perianth (C1)	Crepet & Taylor 1986 (AmJBot)		0.1			The petals are ovate and appear to be free but may be slightly fused at the base	Andrea López	2019-10-01	Andrea López	2019-10-01
262866	+Protomimosoidea buchananensis	207. Symmetry of perianth (D1)	Crepet & Taylor 1986 (AmJBot)	207. Symmetry of perianth (D1): (5) actinomorphic (general)					Andrea López	2019-10-01
262868	+Protomimosoidea buchananensis	231. Number of perianth whorls (C1)	Crepet & Taylor 1986 (AmJBot)		2				Andrea López	2019-10-01
262853	+Protomimosoidea buchananensis	234. Perianth differentiation (D1)	Crepet & Taylor 1986 (AmJBot)	234. Perianth differentiation (D1): (4) marked differentiation					Andrea López	2019-10-01	Andrea López	2022-03-22
262855	+Protomimosoidea buchananensis	301. Number of fertile stamens (C1)	Crepet & Taylor 1986 (AmJBot)		10				Andrea López	2019-10-01
262856	+Protomimosoidea buchananensis	305. Filament (D1)	Crepet & Taylor 1986 (AmJBot)	305. Filament (D1): (2) long and narrow				Figure 4	Andrea López	2019-10-01
262863	+Protomimosoidea buchananensis	306. Fusion of filaments (C1)	Crepet & Taylor 1986 (AmJBot)		0			Figure 12	Andrea López	2019-10-01
262864	+Protomimosoidea buchananensis	308. Fusion of filaments to inner perianth series (C1)	Crepet & Taylor 1986 (AmJBot)		0			Figure 12	Andrea López	2019-10-01
262857	+Protomimosoidea buchananensis	312. Anther attachment (D1)	Crepet & Taylor 1986 (AmJBot)	312. Anther attachment (D1): (1) dorsifixed					Andrea López	2019-10-01
262865	+Protomimosoidea buchananensis	313. Anther dehiscence (D1)	Crepet & Taylor 1986 (AmJBot)	313. Anther dehiscence (D1): (0) longitudinal slit					Andrea López	2019-10-01
262858	+Protomimosoidea buchananensis	314. Connective extension (apical) (D1)	Crepet & Taylor 1986 (AmJBot)	314. Connective extension (apical) (D1): (1) short extension				"and have a slightly extended and en- larged (apiculate) distal connective" (but too short)	Andrea López	2019-10-01
262861	+Protomimosoidea buchananensis	401. Number of structural carpels (C1)	Crepet & Taylor 1986 (AmJBot)		1				Andrea López	2019-10-01
262869	+Protomimosoidea buchananensis	404. Style differentiation (D1)	Crepet & Taylor 1986 (AmJBot)	404. Style differentiation (D1): (1) present (length and shape unknown)				only indicated style as short	Andrea López	2019-10-01
262859	+Protomimosoidea buchananensis	5000. Number of apertures (C1)	Crepet & Taylor 1986 (AmJBot)		3				Andrea López	2019-10-01
262860	+Protomimosoidea buchananensis	5002. Aperture shape (D1)	Crepet & Taylor 1986 (AmJBot)	5002. Aperture shape (D1): (2) colporus				tricolporate	Andrea López	2019-10-01
230573	+Prunus cathybrownae	100. Floral structural sex (D1)	Plants of the World online 2018 (website)	100. Floral structural sex (D1): (0) bisexual					Sina Omosowon	2018-09-26
230628	+Prunus cathybrownae	102. Ovary position (D1)	eflora of India 2018 (website)	102. Ovary position (D1): (0) superior					Sina Omosowon	2018-09-26
262870	+Prunus cathybrownae	102. Ovary position (D1)	Benedict et al 2011 (IJPS)	102. Ovary position (D1): (0) superior					Andrea López	2019-10-01
407363	+Prunus cathybrownae	201. Number of perianth parts (C1)	Benedict et al 2011 (IJPS)		10				Andrea López	2022-03-22	Andrea López	2022-03-22
230694	+Prunus cathybrownae	207. Symmetry of perianth (D1)	Benedict et al 2011 (IJPS)	207. Symmetry of perianth (D1): (5) actinomorphic (general)					Sina Omosowon	2018-09-26
230663	+Prunus cathybrownae	230. Perianth phyllotaxy (D1)	Benedict et al 2011 (IJPS)	230. Perianth phyllotaxy (D1): (0) whorled					Sina Omosowon	2018-09-26
230672	+Prunus cathybrownae	231. Number of perianth whorls (C1)	Benedict et al 2011 (IJPS)		2				Sina Omosowon	2018-09-26
230683	+Prunus cathybrownae	232. Perianth merism (C1)	Benedict et al 2011 (IJPS)		5			five sepals. "Although petals of various types are known in the Republic matrix, none have been found in attachment to P. cathybrownae flowers, suggesting that, as in extant Prunus, they fell off postanthesis"	Sina Omosowon	2018-09-26	Andrea López	2022-03-22
262872	+Prunus cathybrownae	234. Perianth differentiation (D1)	Benedict et al 2011 (IJPS)	234. Perianth differentiation (D1): (4) marked differentiation					Andrea López	2019-10-01	Andrea López	2022-03-22
230709	+Prunus cathybrownae	301. Number of fertile stamens (C1)	Benedict et al 2011 (IJPS)		12				Sina Omosowon	2018-09-26	Andrea López	2022-03-22
230789	+Prunus cathybrownae	305. Filament (D1)	Benedict et al 2011 (IJPS)	305. Filament (D1): (2) long and narrow					Sina Omosowon	2018-09-26
230772	+Prunus cathybrownae	306. Fusion of filaments (C1)	Benedict et al 2011 (IJPS)		0				Sina Omosowon	2018-09-26
230773	+Prunus cathybrownae	306. Fusion of filaments (C1)	Benedict et al 2011 (IJPS)		0	0	0		Sina Omosowon	2018-09-26
230783	+Prunus cathybrownae	308. Fusion of filaments to inner perianth series (C1)	Benedict et al 2011 (IJPS)		0	0	0		Sina Omosowon	2018-09-26
230801	+Prunus cathybrownae	311. Anther orientation (D1)	Benedict et al 2011 (IJPS)	311. Anther orientation (D1): (0) introrse					Sina Omosowon	2018-09-26
230804	+Prunus cathybrownae	312. Anther attachment (D1)	Benedict et al 2011 (IJPS)	312. Anther attachment (D1): (1) dorsifixed					Sina Omosowon	2018-09-26
230812	+Prunus cathybrownae	313. Anther dehiscence (D1)	Benedict et al 2011 (IJPS)	313. Anther dehiscence (D1): (0) longitudinal slit					Sina Omosowon	2018-09-26
230713	+Prunus cathybrownae	330. Androecium structural phyllotaxy (D1)	Benedict et al 2011 (IJPS)	330. Androecium structural phyllotaxy (D1): (0) whorled					Sina Omosowon	2018-09-26
230718	+Prunus cathybrownae	331. Number of androecium structural whorls (C1)	Benedict et al 2011 (IJPS)		2				Sina Omosowon	2018-09-26
407364	+Prunus cathybrownae	332. Androecium structural merism (C1)	Benedict et al 2011 (IJPS)		6				Andrea López	2022-03-22
230844	+Prunus cathybrownae	401. Number of structural carpels (C1)	Benedict et al 2011 (IJPS)		1				Sina Omosowon	2018-09-26
262873	+Prunus cathybrownae	404. Style differentiation (D1)	Benedict et al 2011 (IJPS)	404. Style differentiation (D1): (5) present, long and narrow				Figure 1E	Andrea López	2019-10-01
230880	+Prunus cathybrownae	411. Number of ovules per functional carpel (C1)	Benedict et al 2011 (IJPS)		2				Sina Omosowon	2018-09-26
230909	+Prunus cathybrownae	5000. Number of apertures (C1)	Benedict et al 2011 (IJPS)		3				Sina Omosowon	2018-09-26
230910	+Prunus cathybrownae	5002. Aperture shape (D1)	Benedict et al 2011 (IJPS)	5002. Aperture shape (D1): (2) colporus					Sina Omosowon	2018-09-26
205809	+Quadriplatanus georgianus	100. Floral structural sex (D1)	Magallón-Puebla 1997 (IJPS)	100. Floral structural sex (D1): (2) unisexual				female flower	Maria von Balthazar	2017-05-05	Maria von Balthazar	2018-11-12
236370	+Quadriplatanus georgianus	100. Floral structural sex (D1)	Magallón-Puebla 1997 (IJPS)	100. Floral structural sex (D1): (1) incompletely unisexual				male flower with remanants of carpels in the floral center	Maria von Balthazar	2018-11-12
205811	+Quadriplatanus georgianus	102. Ovary position (D1)	Magallón-Puebla 1997 (IJPS)	102. Ovary position (D1): (0) superior					Maria von Balthazar	2017-05-05
205812	+Quadriplatanus georgianus	201. Number of perianth parts (C1)	Magallón-Puebla 1997 (IJPS)			4	8	male flowers 4; female flowers presumably 8, however, the outer whorl is united and no lobes can be seen in the fossil	Maria von Balthazar	2017-05-05
205817	+Quadriplatanus georgianus	204. Fusion of perianth (C1)	Magallón-Puebla 1997 (IJPS)			0	0.8		Maria von Balthazar	2017-05-05
205818	+Quadriplatanus georgianus	207. Symmetry of perianth (D1)	Magallón-Puebla 1997 (IJPS)	207. Symmetry of perianth (D1): (5) actinomorphic (general)					Maria von Balthazar	2017-05-05
205813	+Quadriplatanus georgianus	230. Perianth phyllotaxy (D1)	Magallón-Puebla 1997 (IJPS)	230. Perianth phyllotaxy (D1): (0) whorled					Maria von Balthazar	2017-05-05
205814	+Quadriplatanus georgianus	231. Number of perianth whorls (C1)	Magallón-Puebla 1997 (IJPS)			1	2	one whorl in male flowers, 2 whorls in female flowers	Maria von Balthazar	2017-05-05
205815	+Quadriplatanus georgianus	232. Perianth merism (C1)	Magallón-Puebla 1997 (IJPS)		4			most likely tetramerous	Maria von Balthazar	2017-05-05
205816	+Quadriplatanus georgianus	234. Perianth differentiation (D1)	Magallón-Puebla 1997 (IJPS)	234. Perianth differentiation (D1): (8) weak differentiation				in female flowers, outer whorl united	Maria von Balthazar	2017-05-05	Maria von Balthazar	2017-05-05
205820	+Quadriplatanus georgianus	301. Number of fertile stamens (C1)	Magallón-Puebla 1997 (IJPS)		4				Maria von Balthazar	2017-05-05
205826	+Quadriplatanus georgianus	305. Filament (D1)	Magallón-Puebla 1997 (IJPS)	305. Filament (D1): (3) short and narrow				narrow in relation to the broad anther; fig. 17	Maria von Balthazar	2017-05-05	Maria von Balthazar	2018-11-12
205824	+Quadriplatanus georgianus	306. Fusion of filaments (C1)	Magallón-Puebla 1997 (IJPS)		0.1				Maria von Balthazar	2017-05-05	Maria von Balthazar	2017-05-05
205825	+Quadriplatanus georgianus	308. Fusion of filaments to inner perianth series (C1)	Magallón-Puebla 1997 (IJPS)		0				Maria von Balthazar	2017-05-05
205827	+Quadriplatanus georgianus	311. Anther orientation (D1)	Magallón-Puebla 1997 (IJPS)	311. Anther orientation (D1): (0) introrse					Maria von Balthazar	2017-05-05	Maria von Balthazar	2018-11-12
205828	+Quadriplatanus georgianus	311. Anther orientation (D1)	Magallón-Puebla 1997 (IJPS)	311. Anther orientation (D1): (1) latrorse					Maria von Balthazar	2017-05-05
205829	+Quadriplatanus georgianus	312. Anther attachment (D1)	Magallón-Puebla 1997 (IJPS)	312. Anther attachment (D1): (0) basifixed					Maria von Balthazar	2017-05-05
205830	+Quadriplatanus georgianus	313. Anther dehiscence (D1)	Magallón-Puebla 1997 (IJPS)	313. Anther dehiscence (D1): (2) H-valvate					Maria von Balthazar	2017-05-05
205831	+Quadriplatanus georgianus	314. Connective extension (apical) (D1)	Magallón-Puebla 1997 (IJPS)	314. Connective extension (apical) (D1): (2) long extension				22 % of the anther length is the connective, in addition downward adaxial prolongation of the apical connective extension; fig. 24	Maria von Balthazar	2017-05-05	Maria von Balthazar	2018-11-12
205821	+Quadriplatanus georgianus	330. Androecium structural phyllotaxy (D1)	Magallón-Puebla 1997 (IJPS)	330. Androecium structural phyllotaxy (D1): (0) whorled					Maria von Balthazar	2017-05-05
205822	+Quadriplatanus georgianus	331. Number of androecium structural whorls (C1)	Magallón-Puebla 1997 (IJPS)			1	2	in some flowers a second whorl of androecial organs are present; alternate with the stamens; united at the base with the stamen base	Maria von Balthazar	2017-05-05	Maria von Balthazar	2018-11-12
261794	+Quadriplatanus georgianus	331. Number of androecium structural whorls (C1)	Magallón-Puebla 1997 (IJPS)		1			Susana Magallón PhD thesis	Andrea López	2019-09-24
205823	+Quadriplatanus georgianus	332. Androecium structural merism (C1)	Magallón-Puebla 1997 (IJPS)		4				Maria von Balthazar	2017-05-05
205833	+Quadriplatanus georgianus	400. Gynoecium phyllotaxy (D1)	Magallón-Puebla 1997 (IJPS)	400. Gynoecium phyllotaxy (D1): (0) one whorl				two carpels positioned in front of each inner perianth organ	Maria von Balthazar	2017-05-05	Maria von Balthazar	2018-11-12
205832	+Quadriplatanus georgianus	401. Number of structural carpels (C1)	Magallón-Puebla 1997 (IJPS)		8				Maria von Balthazar	2017-05-05
205834	+Quadriplatanus georgianus	403. Fusion of ovaries (C1)	Magallón-Puebla 1997 (IJPS)		0				Maria von Balthazar	2017-05-05
205835	+Quadriplatanus georgianus	404. Style differentiation (D1)	Magallón-Puebla 1997 (IJPS)	404. Style differentiation (D1): (0) absent					Maria von Balthazar	2017-05-05	Maria von Balthazar	2017-05-05
205836	+Quadriplatanus georgianus	406. Fusion of styles (C1)	Magallón-Puebla 1997 (IJPS)		0				Maria von Balthazar	2017-05-05
205837	+Quadriplatanus georgianus	411. Number of ovules per functional carpel (C1)	Magallón-Puebla 1997 (IJPS)		1				Maria von Balthazar	2017-05-05
205838	+Quadriplatanus georgianus	412. Placentation (D1)	Magallón-Puebla 1997 (IJPS)	412. Placentation (D1): (1) apical (pendulous)					Maria von Balthazar	2017-05-05
205839	+Quadriplatanus georgianus	5000. Number of apertures (C1)	Magallón-Puebla 1997 (IJPS)		3				Maria von Balthazar	2017-05-05
205840	+Quadriplatanus georgianus	5002. Aperture shape (D1)	Magallón-Puebla 1997 (IJPS)	5002. Aperture shape (D1): (5) colpus					Maria von Balthazar	2017-05-05
205138	+Rariglanda jerseyensis	100. Floral structural sex (D1)	Martínez et al 2016 (Botany)	100. Floral structural sex (D1): (0) bisexual					Jürg Schönenberger	2016-11-09
205139	+Rariglanda jerseyensis	102. Ovary position (D1)	Martínez et al 2016 (Botany)	102. Ovary position (D1): (0) superior					Jürg Schönenberger	2016-11-09
205140	+Rariglanda jerseyensis	201. Number of perianth parts (C1)	Martínez et al 2016 (Botany)		10				Jürg Schönenberger	2016-11-09
205145	+Rariglanda jerseyensis	204. Fusion of perianth (C1)	Martínez et al 2016 (Botany)		0				Jürg Schönenberger	2016-11-09
205146	+Rariglanda jerseyensis	207. Symmetry of perianth (D1)	Martínez et al 2016 (Botany)	207. Symmetry of perianth (D1): (0) actinomorphic (strictly polysymmetric)					Jürg Schönenberger	2016-11-09
205141	+Rariglanda jerseyensis	230. Perianth phyllotaxy (D1)	Martínez et al 2016 (Botany)	230. Perianth phyllotaxy (D1): (0) whorled					Jürg Schönenberger	2016-11-09
205142	+Rariglanda jerseyensis	231. Number of perianth whorls (C1)	Martínez et al 2016 (Botany)		2				Jürg Schönenberger	2016-11-09
205143	+Rariglanda jerseyensis	232. Perianth merism (C1)	Martínez et al 2016 (Botany)		5				Jürg Schönenberger	2016-11-09
205144	+Rariglanda jerseyensis	234. Perianth differentiation (D1)	Martínez et al 2016 (Botany)	234. Perianth differentiation (D1): (1) marked differentiation, outer sepaloid, inner petaloid					Jürg Schönenberger	2016-11-09
205147	+Rariglanda jerseyensis	301. Number of fertile stamens (C1)	Martínez et al 2016 (Botany)		10			There is no indication that some of the stamens might be staminodial.	Jürg Schönenberger	2016-11-09
205150	+Rariglanda jerseyensis	305. Filament (D1)	Schönenberger et al 2012 (AnnBot)	305. Filament (D1): (1) present (general)					Jürg Schönenberger	2016-11-09	Maria von Balthazar	2018-11-21
206148	+Rariglanda jerseyensis	306. Fusion of filaments (C1)	Martínez et al 2016 (Botany)		0				Maria von Balthazar	2017-05-24
206149	+Rariglanda jerseyensis	308. Fusion of filaments to inner perianth series (C1)	Martínez et al 2016 (Botany)		0				Maria von Balthazar	2017-05-24
205151	+Rariglanda jerseyensis	312. Anther attachment (D1)	Martínez et al 2016 (Botany)	312. Anther attachment (D1): (3) ventrifixed				On the one hand, the authors claim that anthers are basifixed (see table 1). On the other hand, in the text (page 752) they say that anthers are attached adaxially (= ventral). Fig. 2e indicates that they really are!	Jürg Schönenberger	2016-11-09
206150	+Rariglanda jerseyensis	314. Connective extension (apical) (D1)	Martínez et al 2016 (Botany)	314. Connective extension (apical) (D1): (1) short extension					Maria von Balthazar	2017-05-24
205148	+Rariglanda jerseyensis	330. Androecium structural phyllotaxy (D1)	Martínez et al 2016 (Botany)	330. Androecium structural phyllotaxy (D1): (0) whorled					Jürg Schönenberger	2016-11-09
237104	+Rariglanda jerseyensis	331. Number of androecium structural whorls (C1)	Martínez et al 2016 (Botany)		2				Maria von Balthazar	2018-11-21
237105	+Rariglanda jerseyensis	332. Androecium structural merism (C1)	Martínez et al 2016 (Botany)		5				Maria von Balthazar	2018-11-21
205153	+Rariglanda jerseyensis	400. Gynoecium phyllotaxy (D1)	Martínez et al 2016 (Botany)	400. Gynoecium phyllotaxy (D1): (0) one whorl					Jürg Schönenberger	2016-11-09
205152	+Rariglanda jerseyensis	401. Number of structural carpels (C1)	Martínez et al 2016 (Botany)		3				Jürg Schönenberger	2016-11-09
205154	+Rariglanda jerseyensis	403. Fusion of ovaries (C1)	Martínez et al 2016 (Botany)		1				Jürg Schönenberger	2016-11-09	Jürg Schönenberger	2016-11-09
237106	+Rariglanda jerseyensis	404. Style differentiation (D1)	Martínez et al 2016 (Botany)	404. Style differentiation (D1): (5) present, long and narrow					Maria von Balthazar	2018-11-21	Maria von Balthazar	2018-11-21
237107	+Rariglanda jerseyensis	406. Fusion of styles (C1)	Martínez et al 2016 (Botany)		0.1			basal fusion indicated in text	Maria von Balthazar	2018-11-21
205155	+Rariglanda jerseyensis	411. Number of ovules per functional carpel (C1)	Martínez et al 2016 (Botany)			5	99	a minimum of 5 per carpel is mentioned.	Jürg Schönenberger	2016-11-09
448972	+Rariglanda jerseyensis	412. Placentation (D1)	Martínez-Millán et al 2009 (AmJBot)	412. Placentation (D1): (0) axile					Julian Herting	2022-12-20
206146	+Rariglanda jerseyensis	5000. Number of apertures (C1)	Martínez et al 2016 (Botany)		3				Maria von Balthazar	2017-05-24
206147	+Rariglanda jerseyensis	5002. Aperture shape (D1)	Martínez et al 2016 (Botany)	5002. Aperture shape (D1): (2) colporus					Maria von Balthazar	2017-05-24
265095	+Raritaniflora glandulosa	100. Floral structural sex (D1)	Crepet et al 2013 (IJPS)	100. Floral structural sex (D1): (0) bisexual					Andrea López	2019-11-25
265096	+Raritaniflora glandulosa	102. Ovary position (D1)	Crepet et al 2013 (IJPS)	102. Ovary position (D1): (0) superior					Andrea López	2019-11-25
265101	+Raritaniflora glandulosa	201. Number of perianth parts (C1)	Crepet et al 2013 (IJPS)		10				Andrea López	2019-11-25
265098	+Raritaniflora glandulosa	207. Symmetry of perianth (D1)	Crepet et al 2013 (IJPS)	207. Symmetry of perianth (D1): (0) actinomorphic (strictly polysymmetric)					Andrea López	2019-11-25
265100	+Raritaniflora glandulosa	230. Perianth phyllotaxy (D1)	Crepet et al 2013 (IJPS)	230. Perianth phyllotaxy (D1): (0) whorled					Andrea López	2019-11-25
265099	+Raritaniflora glandulosa	231. Number of perianth whorls (C1)	Crepet et al 2013 (IJPS)		2				Andrea López	2019-11-25
265102	+Raritaniflora glandulosa	232. Perianth merism (C1)	Crepet et al 2013 (IJPS)		5				Andrea López	2019-11-25
265097	+Raritaniflora glandulosa	234. Perianth differentiation (D1)	Crepet et al 2013 (IJPS)	234. Perianth differentiation (D1): (1) marked differentiation, outer sepaloid, inner petaloid					Andrea López	2019-11-25
265110	+Raritaniflora glandulosa	301. Number of fertile stamens (C1)	Crepet et al 2013 (IJPS)		5			Figure 4H	Andrea López	2019-11-25
448982	+Raritaniflora glandulosa	306. Fusion of filaments (C1)	Crepet et al 2013 (IJPS)		0				Julian Herting	2022-12-20
265109	+Raritaniflora glandulosa	312. Anther attachment (D1)	Crepet et al 2013 (IJPS)	312. Anther attachment (D1): (1) dorsifixed					Andrea López	2019-11-25
265117	+Raritaniflora glandulosa	313. Anther dehiscence (D1)	Crepet et al 2013 (IJPS)	313. Anther dehiscence (D1): (0) longitudinal slit					Andrea López	2019-11-25
265114	+Raritaniflora glandulosa	314. Connective extension (apical) (D1)	Crepet et al 2013 (IJPS)	314. Connective extension (apical) (D1): (0) absent				Figure 4D	Andrea López	2019-11-25
265111	+Raritaniflora glandulosa	330. Androecium structural phyllotaxy (D1)	Crepet et al 2013 (IJPS)	330. Androecium structural phyllotaxy (D1): (0) whorled				Figure 4H	Andrea López	2019-11-25
265112	+Raritaniflora glandulosa	331. Number of androecium structural whorls (C1)	Crepet et al 2013 (IJPS)		2			one whorl of staminodes	Andrea López	2019-11-25
265113	+Raritaniflora glandulosa	332. Androecium structural merism (C1)	Crepet et al 2013 (IJPS)		5				Andrea López	2019-11-25
265106	+Raritaniflora glandulosa	401. Number of structural carpels (C1)	Crepet et al 2013 (IJPS)		5				Andrea López	2019-11-25
265116	+Raritaniflora glandulosa	403. Fusion of ovaries (C1)	Crepet et al 2013 (IJPS)		1			Figure 4C	Andrea López	2019-11-25
265115	+Raritaniflora glandulosa	404. Style differentiation (D1)	Crepet et al 2013 (IJPS)	404. Style differentiation (D1): (2) present, short and thick				Figure 4 C	Andrea López	2019-11-25
448987	+Raritaniflora glandulosa	406. Fusion of styles (C1)	Crepet et al 2013 (IJPS)		1				Julian Herting	2022-12-20
265108	+Raritaniflora glandulosa	411. Number of ovules per functional carpel (C1)	Crepet et al 2013 (IJPS)		999			ovules numerous	Andrea López	2019-11-25
265107	+Raritaniflora glandulosa	412. Placentation (D1)	Crepet et al 2013 (IJPS)	412. Placentation (D1): (0) axile					Andrea López	2019-11-25
265103	+Raritaniflora glandulosa	5000. Number of apertures (C1)	Crepet et al 2013 (IJPS)		3				Andrea López	2019-11-25
265104	+Raritaniflora glandulosa	5002. Aperture shape (D1)	Crepet et al 2013 (IJPS)	5002. Aperture shape (D1): (2) colporus					Andrea López	2019-11-25	Andrea López	2019-11-25
265118	+Raritaniflora sphaerica	100. Floral structural sex (D1)	Crepet et al 2013 (IJPS)	100. Floral structural sex (D1): (0) bisexual					Andrea López	2019-11-25
265119	+Raritaniflora sphaerica	102. Ovary position (D1)	Crepet et al 2013 (IJPS)	102. Ovary position (D1): (0) superior					Andrea López	2019-11-25
265120	+Raritaniflora sphaerica	201. Number of perianth parts (C1)	Crepet et al 2013 (IJPS)		10				Andrea López	2019-11-25
265139	+Raritaniflora sphaerica	207. Symmetry of perianth (D1)	Crepet et al 2013 (IJPS)	207. Symmetry of perianth (D1): (0) actinomorphic (strictly polysymmetric)				Figure 3A	Andrea López	2019-11-25
265121	+Raritaniflora sphaerica	230. Perianth phyllotaxy (D1)	Crepet et al 2013 (IJPS)	230. Perianth phyllotaxy (D1): (0) whorled					Andrea López	2019-11-25
265122	+Raritaniflora sphaerica	231. Number of perianth whorls (C1)	Crepet et al 2013 (IJPS)		2				Andrea López	2019-11-25
265123	+Raritaniflora sphaerica	232. Perianth merism (C1)	Crepet et al 2013 (IJPS)		5				Andrea López	2019-11-25
265124	+Raritaniflora sphaerica	234. Perianth differentiation (D1)	Crepet et al 2013 (IJPS)	234. Perianth differentiation (D1): (1) marked differentiation, outer sepaloid, inner petaloid					Andrea López	2019-11-25
265127	+Raritaniflora sphaerica	301. Number of fertile stamens (C1)	Crepet et al 2013 (IJPS)		5			Figure 3B	Andrea López	2019-11-25
[truncated: 443 more rows]

## Sheet: PrimaryCharacters
NChr	Number	Class	Character	Description	NUsrcrChr	DcrChr	NUsrupChr	DupChr
1	100	D1	Floral structural sex		Hervé Sauquet	2010-07-08	Hervé Sauquet	2018-09-18
37	102	D1	Ovary position		Hervé Sauquet	2010-07-15
4	201	C1	Number of perianth parts	tepals or sepals + petals	Hervé Sauquet	2010-07-08	Hervé Sauquet	2012-03-06
7	204	C1	Fusion of perianth	in case of multiple whorls, only record within-whorl fusion here (i.e., if sepals entirely fused, petals entirely fused, but calyx and corolla free from each other, enter 1 = 100% here)	Hervé Sauquet	2010-07-08	Hervé Sauquet	2013-07-03
33	207	D1	Symmetry of perianth		Hervé Sauquet	2010-07-09	Hervé Sauquet	2012-03-06
823	230	D1	Perianth phyllotaxy	score phyllotaxy at anthesis only, regardless of phyllotaxy at initiation	Hervé Sauquet	2013-01-28	Hervé Sauquet	2014-07-14
824	231	C1	Number of perianth whorls	do not score when phyllotaxy is spiral or irregular or unknown or when perianth is absent (i.e., character cannot take a value of 0)	Hervé Sauquet	2013-01-28	Hervé Sauquet	2015-05-02
825	232	C1	Perianth merism	defined as number of tepals in each perianth whorl; do not score when phyllotaxy is spiral or when perianth is absent (i.e., character cannot take a value of 0)	Hervé Sauquet	2013-01-28	Hervé Sauquet	2014-07-21
827	234	D1	Perianth differentiation	score differences in shape, size, texture and/or color (among whorls or within a continuous spiral); do not score within-whorl differentiation (e.g., labellum); score single whorls as undifferentiated (do not treat as inapplicable)	Hervé Sauquet	2013-01-28	Hervé Sauquet	2015-06-05
11	301	C1	Number of fertile stamens	in bisexual or male flowers; do not score female flowers	Hervé Sauquet	2010-07-08	Hervé Sauquet	2014-08-14
12	305	D1	Filament	do not record details of curvature, fusion, etc.; record filaments of fertile stamens only	Hervé Sauquet	2010-07-08	Hervé Sauquet	2018-09-18
13	306	C1	Fusion of filaments	within and/or among-whorl fusion of filaments (within the androecium); staminodes included; DO NOT SCORE if single stamen; for filaments fused to the corolla tube, only score the part of the filaments that is free from the corolla (ignoring the part that is fused to the corolla)	Hervé Sauquet	2010-07-08	Hervé Sauquet	2018-09-19
38	308	C1	Fusion of filaments to inner perianth series		Hervé Sauquet	2010-07-15
17	311	D1	Anther orientation	direction of pollen release with respect to the main axis of the flower; do not score mode of dehiscence here (see character 313)	Hervé Sauquet	2010-07-08	Hervé Sauquet	2013-07-02
39	312	D1	Anther attachment	do not score versatility here; treat laminar stamens as basifixed here	Hervé Sauquet	2010-07-15	Hervé Sauquet	2014-07-08
46	313	D1	Anther dehiscence	mode only; do NOT score the orientation of anther dehiscence here (separate character = 312. Anther attachment)	Hervé Sauquet	2010-07-23	Hervé Sauquet	2013-07-12
62	314	D1	Connective extension (apical)	= apical connective protrusion sensu Endress; extension is considered vertically only (i.e., no extension if connective tissue is expanded only horizontally at the end of the anthers)	Hervé Sauquet	2011-04-06	Hervé Sauquet	2014-07-16
831	330	D1	Androecium structural phyllotaxy	stamens and staminodes, or fascicles; do not score when there is a single structural stamen (i.e., one stamen, no staminodes)	Hervé Sauquet	2013-01-29	Hervé Sauquet	2015-06-06
832	331	C1	Number of androecium structural whorls	stamens and staminodes, or fascicles; do not score when phyllotaxy is spiral or unknown, or when there is a single structural stamen (i.e., one stamen, no staminodes)	Hervé Sauquet	2013-01-29	Hervé Sauquet	2015-06-06
833	332	C1	Androecium structural merism	defined as number of stamens, stamen bundles and/or staminodes in each whorl; do not score when phyllotaxy is spiral, or when there is a single structural stamen (i.e., one stamen, no staminodes)	Hervé Sauquet	2013-01-29	Hervé Sauquet	2014-07-25
18	400	D1	Gynoecium phyllotaxy	do not score if single carpel	Hervé Sauquet	2010-07-08	Hervé Sauquet	2013-01-29
19	401	C1	Number of structural carpels	not number of locules (syncarpous ovaries made of multiple fused carpels can be unilocular!); in case of pseudomonomery count the total number of structural carpels here	Hervé Sauquet	2010-07-08	Hervé Sauquet	2014-08-14
20	403	C1	Fusion of ovaries	not applicable for unicarpellate gynoecia; score vertical (longitudinal) fusion here	Hervé Sauquet	2010-07-08	Hervé Sauquet	2014-07-16
21	404	D1	Style differentiation	short = equal to or longer than the length of the ovary thick/wide = thicker/wider than half the width of the ovary (free carpels) or than a quarter the diameter of the ovary (fused carpels)	Hervé Sauquet	2010-07-08	Hervé Sauquet	2015-09-04
23	406	C1	Fusion of styles	not applicable for unicarpellate gynoecia	Hervé Sauquet	2010-07-08	Hervé Sauquet	2014-07-09
40	411	C1	Number of ovules per functional carpel	do not take pseudomonomery into account here	Hervé Sauquet	2010-07-15	Hervé Sauquet	2014-07-10
44	412	D1	Placentation	(Prenner et al. 2010's floral formula codes provided in description column)	Hervé Sauquet	2010-07-15	Hervé Sauquet	2014-06-18
580	5000	C1	Number of apertures		Hervé Sauquet	2012-03-14	Hervé Sauquet	2017-05-05
582	5002	D1	Aperture shape		Hervé Sauquet	2012-03-14	Hervé Sauquet	2017-05-05

## Sheet: PrimaryCharacterstates
NCst	Character	Symbol	CharacterState	Notes	NUsrcrCst	DcrCst	NUsrupCst	DupCst
1	100. Floral structural sex (D1)	0	bisexual		Hervé Sauquet	2010-07-08	Hervé Sauquet	2018-09-18
410	100. Floral structural sex (D1)	1	incompletely unisexual	with pistillode in male flowers and staminodes in female flowers	Hervé Sauquet	2011-05-04	Hervé Sauquet	2018-09-18
3	100. Floral structural sex (D1)	2	unisexual		Hervé Sauquet	2010-07-08	Hervé Sauquet	2018-09-18
57	102. Ovary position (D1)	0	superior	flower hypogynous or perigynous (if hypanthium)	Hervé Sauquet	2010-07-15
58	102. Ovary position (D1)	1	inferior	flower epigynous	Hervé Sauquet	2010-07-15
59	102. Ovary position (D1)	2	half-inferior		Hervé Sauquet	2010-07-15
384	102. Ovary position (D1)	3	3/4-inferior or more	eg. Saxifraga tridactylites	Arnaud van Holt	2011-04-14
10879	102. Ovary position (D1)	4	1/4-inferior or less		Jürg Schönenberger	2013-04-03
69	207. Symmetry of perianth (D1)	0	actinomorphic (strictly polysymmetric)		Hervé Sauquet	2010-07-20	Hervé Sauquet	2012-11-30
125	207. Symmetry of perianth (D1)	1	actinomorphic spiral	eg Amborella	Hervé Sauquet	2010-09-01
325	207. Symmetry of perianth (D1)	2	zygomorphic		Hervé Sauquet	2011-03-01	Hervé Sauquet	2014-06-18
324	207. Symmetry of perianth (D1)	3	disymmetric		Hervé Sauquet	2011-03-01
5572	207. Symmetry of perianth (D1)	4	asymmetric		Julien Massoni	2012-11-29
280	207. Symmetry of perianth (D1)	5	actinomorphic (general)	use when phyllotaxy is unknown	Hervé Sauquet	2011-02-10	Hervé Sauquet	2014-07-22
15877	207. Symmetry of perianth (D1)	6	actinomorphic rotational	eg Vinca	Hervé Sauquet	2014-07-22
5900	230. Perianth phyllotaxy (D1)	0	whorled		Hervé Sauquet	2013-01-28
5901	230. Perianth phyllotaxy (D1)	1	spiral		Hervé Sauquet	2013-01-28
6073	230. Perianth phyllotaxy (D1)	2	irregular		Maria von Balthazar	2013-02-06
5904	234. Perianth differentiation (D1)	0	undifferentiated	all tepals alike; incl. undifferentiated single whorl	Hervé Sauquet	2013-01-28	Hervé Sauquet	2015-06-05
5905	234. Perianth differentiation (D1)	1	marked differentiation, outer sepaloid, inner petaloid	e.g., typical calyx and corolla	Hervé Sauquet	2013-01-28
5906	234. Perianth differentiation (D1)	2	marked differentiation among petaloid tepals		Hervé Sauquet	2013-01-28
5907	234. Perianth differentiation (D1)	3	marked differentiation among sepaloid tepals		Hervé Sauquet	2013-01-28
14679	234. Perianth differentiation (D1)	4	marked differentiation		Julien Massoni	2014-02-01
5908	234. Perianth differentiation (D1)	5	continuous differentiation, outer sepaloid, inner petaloid		Hervé Sauquet	2013-01-28
5909	234. Perianth differentiation (D1)	6	continuous differentiation among petaloid tepals		Hervé Sauquet	2013-01-28
5910	234. Perianth differentiation (D1)	7	continuous differentiation among sepaloid tepals		Hervé Sauquet	2013-01-28
14981	234. Perianth differentiation (D1)	8	weak differentiation		Elisabeth Reyes	2014-03-12
6086	234. Perianth differentiation (D1)	9	very weak differentiation		Hervé Sauquet	2013-02-07	Hervé Sauquet	2014-06-18
24	305. Filament (D1)	0	absent		Hervé Sauquet	2010-07-08
5568	305. Filament (D1)	1	present (general)		Julien Massoni	2012-11-29	Hervé Sauquet	2014-06-18
26	305. Filament (D1)	2	long and narrow	also called filiform, slender, etc.	Hervé Sauquet	2010-07-08	Hervé Sauquet	2013-07-05
25	305. Filament (D1)	3	short and narrow	subsessile anthers	Hervé Sauquet	2010-07-08
28	305. Filament (D1)	4	long and wide	laminar	Hervé Sauquet	2010-07-08	Hervé Sauquet	2013-07-02
27	305. Filament (D1)	5	short and wide	laminar	Hervé Sauquet	2010-07-08	Hervé Sauquet	2013-07-02
447	305. Filament (D1)	7	petaloid	long and wide and colorful, eg Canna	Hervé Sauquet	2011-06-20
319	305. Filament (D1)	8	fused into synandrium	eg Balanophora	Hervé Sauquet	2011-02-21
87	305. Filament (D1)	A	long and narrow, deeply divided in two	eg Adoxa	Hervé Sauquet	2010-07-26
3346	305. Filament (D1)	B	short (general)	relative to anther	Julien Massoni	2012-01-10	Hervé Sauquet	2014-12-02
33	311. Anther orientation (D1)	0	introrse		Hervé Sauquet	2010-07-08
34	311. Anther orientation (D1)	1	latrorse		Hervé Sauquet	2010-07-08
35	311. Anther orientation (D1)	2	extrorse		Hervé Sauquet	2010-07-08
15890	311. Anther orientation (D1)	3	apical	e.g., Sinofranchetia	Hervé Sauquet	2014-07-25
60	312. Anther attachment (D1)	0	basifixed		Hervé Sauquet	2010-07-15
61	312. Anther attachment (D1)	1	dorsifixed		Hervé Sauquet	2010-07-15
343	312. Anther attachment (D1)	2	dorsifixed at base		Hervé Sauquet	2011-03-09
4285	312. Anther attachment (D1)	3	ventrifixed		Agnes Dellinger	2012-05-15	Hervé Sauquet	2014-07-13
79	313. Anther dehiscence (D1)	0	longitudinal slit		Hervé Sauquet	2010-07-23	Hervé Sauquet	2014-07-17
80	313. Anther dehiscence (D1)	1	poricidal		Hervé Sauquet	2010-07-23
10653	313. Anther dehiscence (D1)	2	H-valvate	two valves on longitudinal hinges, opening horizontally as saloon doors; e.g. Chloranthus japonicus	Georg Tschan	2013-03-25	Hervé Sauquet	2021-01-14
3213	313. Anther dehiscence (D1)	3	flap-valvate	one or more flap-like valves on horizontal hinges, opening vertically; e.g. Cassytha filiformis	Julien Massoni	2011-12-22	Hervé Sauquet	2014-07-17
81	313. Anther dehiscence (D1)	4	transverse (horizontal) slit		Hervé Sauquet	2010-07-23	Hervé Sauquet	2014-07-17
15765	313. Anther dehiscence (D1)	5	short basal slits		Hervé Sauquet	2014-07-13
15808	313. Anther dehiscence (D1)	6	short central slits	eg Bixa	Hervé Sauquet	2014-07-17
336	313. Anther dehiscence (D1)	7	short apical slits		Hervé Sauquet	2011-03-08	Hervé Sauquet	2014-07-17
11871	313. Anther dehiscence (D1)	A	T-valvate (T-shaped stomium)	e.g. Platanus, valvate but with reduced transverse slit at base	Maria von Balthazar	2013-05-02	Hervé Sauquet	2014-07-17
10912	313. Anther dehiscence (D1)	B	common stomium of confluent thecae		Jürg Schönenberger	2013-04-04
372	314. Connective extension (apical) (D1)	0	absent		Hervé Sauquet	2011-04-06
417	314. Connective extension (apical) (D1)	1	short extension	less than a third of the length of anther	Hervé Sauquet	2011-05-05	Hervé Sauquet	2015-09-04
428	314. Connective extension (apical) (D1)	2	long extension	more than a third but less than length of anther; eg Idiospermum australiense	Hervé Sauquet	2011-05-05	Hervé Sauquet	2015-09-04
6033	314. Connective extension (apical) (D1)	3	very long extension	more than length of anther; eg Galbulimima belgraveana	Julien Massoni	2013-02-05
5589	314. Connective extension (apical) (D1)	4	present (general)		Julien Massoni	2012-11-30	Hervé Sauquet	2014-11-17
5923	330. Androecium structural phyllotaxy (D1)	0	whorled		Hervé Sauquet	2013-01-29
5924	330. Androecium structural phyllotaxy (D1)	1	spiral		Hervé Sauquet	2013-01-29
8886	330. Androecium structural phyllotaxy (D1)	2	irregular		Julien Massoni	2013-02-14
37	400. Gynoecium phyllotaxy (D1)	0	one whorl		Hervé Sauquet	2010-07-08
8906	400. Gynoecium phyllotaxy (D1)	1	two or more whorls		Yannick Städler	2013-02-16	Hervé Sauquet	2014-06-18
36	400. Gynoecium phyllotaxy (D1)	2	spiral		Hervé Sauquet	2010-07-08
38	404. Style differentiation (D1)	0	absent	i.e., stigma sessile	Hervé Sauquet	2010-07-08	Hervé Sauquet	2014-07-09
39	404. Style differentiation (D1)	1	present (length and shape unknown)		Hervé Sauquet	2010-07-08	Hervé Sauquet	2018-09-18
3190	404. Style differentiation (D1)	2	present, short and thick	e.g. Artabotrys hexapetalous	Julien Massoni	2011-12-20	Hervé Sauquet	2014-07-09
3733	404. Style differentiation (D1)	3	present, short and narrow	incl. short filiform	Elisabeth Reyes	2012-04-06	Hervé Sauquet	2014-06-18
3225	404. Style differentiation (D1)	4	present, long and wide	e.g. Cinnamomum camphora	Julien Massoni	2011-12-22	Hervé Sauquet	2014-06-18
3329	404. Style differentiation (D1)	5	present, long and narrow	incl. long filiform	Julien Massoni	2012-01-09	Hervé Sauquet	2014-06-18
309	404. Style differentiation (D1)	6	present, petaloid	eg Iris	Hervé Sauquet	2011-02-15
15751	404. Style differentiation (D1)	7	continuous (apical extension of carpel with decurrent stigma)	e.g., Illicium, Buxus	Hervé Sauquet	2014-07-09
67	412. Placentation (D1)	0	axile	Vx	Hervé Sauquet	2010-07-15
90	412. Placentation (D1)	1	apical (pendulous)	Va	Hervé Sauquet	2010-07-26	Hervé Sauquet	2012-12-09
108	412. Placentation (D1)	2	basal	Vb	Hervé Sauquet	2010-07-29
109	412. Placentation (D1)	3	parietal	Vp	Hervé Sauquet	2010-07-30
142	412. Placentation (D1)	4	marginal	Vm	Hervé Sauquet	2010-09-30
270	412. Placentation (D1)	5	free-central	Vc	Hervé Sauquet	2011-02-02
396	412. Placentation (D1)	6	laminar	Vl	Hervé Sauquet	2011-04-28
3547	5002. Aperture shape (D1)	0	sulcus	independent of position	Hervé Sauquet	2012-03-14
3548	5002. Aperture shape (D1)	1	pore		Hervé Sauquet	2012-03-14
3565	5002. Aperture shape (D1)	2	colporus		Charlotte Prieu	2012-03-15
3806	5002. Aperture shape (D1)	3	ring like		Béatrice Albert	2012-04-16
3822	5002. Aperture shape (D1)	4	ulcus		Béatrice Albert	2012-04-17
3852	5002. Aperture shape (D1)	5	colpus		Béatrice Albert	2012-04-18
10116	5002. Aperture shape (D1)	6	absent		Zohreh Toghranegar	2013-03-13
19363	5002. Aperture shape (D1)	7	syncolpus		Béatrice Albert	2017-03-10	0	2017-03-10
19364	5002. Aperture shape (D1)	8	spiraperturate		Béatrice Albert	2017-03-28

## Sheet: Characters
NChr	Number	Class	Character	Description	ParentCharacter	NUsrcrChr	DcrChr	NUsrupChr	DupChr
2024	100_B	D2d	Structural sex of flowers		100. Floral structural sex (D1)	Hervé Sauquet	2014-07-07	Hervé Sauquet	2014-07-29
2025	102_B	D2d	Ovary position (binary)		102. Ovary position (D1)	Hervé Sauquet	2014-07-07	Hervé Sauquet	2014-09-01
2022	201_A	D2c	Perianth presence		201. Number of perianth parts (C1)	Hervé Sauquet	2014-06-20	Hervé Sauquet	2014-07-29
1840	201_B	D2c	Number of perianth parts (3-state)		201. Number of perianth parts (C1)	Hervé Sauquet	2013-07-12	Hervé Sauquet	2015-06-07
1560	204_A	D2c	Fusion of perianth		204. Fusion of perianth (C1)	Hervé Sauquet	2013-03-27	Hervé Sauquet	2014-09-01
68	207_A	D2d	Symmetry of perianth (binary)	simple	207. Symmetry of perianth (D1)	Hervé Sauquet	2011-07-12	Hervé Sauquet	2014-09-01
2007	230_A	D2d	Perianth phyllotaxy (binary)		230. Perianth phyllotaxy (D1)	Laetitia Carrive	2014-05-16	Hervé Sauquet	2014-07-29
1826	231_A	D2c	Number of perianth whorls		231. Number of perianth whorls (C1)	Hervé Sauquet	2013-07-10	Hervé Sauquet	2014-07-29
1827	232_A	D2c	Perianth merism (4-state)		232. Perianth merism (C1)	Hervé Sauquet	2013-07-10	Hervé Sauquet	2015-05-11
2769	234_B	D2d	Perianth differentiation (binary)		234. Perianth differentiation (D1)	Hervé Sauquet	2020-04-07
1762	301_B	D2c	Number of fertile stamens (3-state)		301. Number of fertile stamens (C1)	Jürg Schönenberger	2013-07-06	Hervé Sauquet	2014-09-01
1844	305_A	D2d	Filament (binary)		305. Filament (D1)	Hervé Sauquet	2013-07-12	Hervé Sauquet	2015-06-07
1845	306_A	D2c	Fusion of filaments (binary)		306. Fusion of filaments (C1)	Hervé Sauquet	2013-07-12	Hervé Sauquet	2014-09-01
1847	308_A	D2c	Fusion of filaments to inner perianth series (binary)		308. Fusion of filaments to inner perianth series (C1)	Hervé Sauquet	2013-07-12	Hervé Sauquet	2014-09-01
1716	311_A	D2d	Anther orientation		311. Anther orientation (D1)	Laetitia Carrive	2013-05-02	Hervé Sauquet	2014-09-02
1850	312_A	D2d	Anther attachment (binary)		312. Anther attachment (D1)	Hervé Sauquet	2013-07-12	Hervé Sauquet	2014-09-01
2041	313_A	D2d	Anther dehiscence (3-state)		313. Anther dehiscence (D1)	Hervé Sauquet	2014-07-25	Hervé Sauquet	2015-06-07
2602	314_A	D2d	Connective extension (apical)		314. Connective extension (apical) (D1)	Hervé Sauquet	2017-05-05
2042	330_A	D2d	Androecium structural phyllotaxy (binary)		330. Androecium structural phyllotaxy (D1)	Hervé Sauquet	2014-07-25	Hervé Sauquet	2014-07-29
1852	331_A	D2c	Number of androecium structural whorls (3-state)		331. Number of androecium structural whorls (C1)	Hervé Sauquet	2013-07-12	Hervé Sauquet	2014-09-01
1853	332_A	D2c	Androecium structural merism (4-state)		332. Androecium structural merism (C1)	Hervé Sauquet	2013-07-12	Hervé Sauquet	2015-05-11
1688	400_A	D2d	Gynoecium phyllotaxy		400. Gynoecium phyllotaxy (D1)	Laetitia Carrive	2013-04-30	Hervé Sauquet	2014-07-29
1859	401_B	D2c	Number of structural carpels (5-state)	state (4) = multicarpellarity sensu Endress (2014)	401. Number of structural carpels (C1)	Hervé Sauquet	2013-07-12	Hervé Sauquet	2014-09-01
2029	403_A	D2c	Fusion of ovaries (binary)		403. Fusion of ovaries (C1)	Hervé Sauquet	2014-07-10	Hervé Sauquet	2014-09-01
2603	404_B	D2d	Style differentiation		404. Style differentiation (D1)	Hervé Sauquet	2017-05-05
2604	406_A	D2c	Fusion of styles		406. Fusion of styles (C1)	Hervé Sauquet	2017-05-05
1864	411_A	D2c	Number of ovules per functional carpel (3-state)		411. Number of ovules per functional carpel (C1)	Hervé Sauquet	2013-07-13	Hervé Sauquet	2014-09-02
2599	412_A	D2d	Placentation	Here, we treat apical and basal as missing data because these could be either axile or parietal (or laminar); we also exclude marginal, which is restricted to single or free carpels, and is considered inapplicable here	412. Placentation (D1)	Hervé Sauquet	2017-05-02
2600	5000_A	D2c	Number of apertures		5000. Number of apertures (C1)	Hervé Sauquet	2017-05-02
2601	5002_A	D2d	Aperture shape		5002. Aperture shape (D1)	Hervé Sauquet	2017-05-02

## Sheet: SecondaryCharacterstates
NCst	Character	Symbol	CharacterState	Start	End	Notes	NUsrcrCst	DcrCst	NUsrupCst	DupCst
15731	100_B. Structural sex of flowers (D2d)	0	bisexual				Hervé Sauquet	2014-07-07
15732	100_B. Structural sex of flowers (D2d)	1	unisexual				Hervé Sauquet	2014-07-07
15733	102_B. Ovary position (binary) (D2d)	0	superior				Hervé Sauquet	2014-07-07
15734	102_B. Ovary position (binary) (D2d)	1	inferior				Hervé Sauquet	2014-07-07
15218	201_A. Perianth presence (D2c)	0	absent	0	0	0 to 0	Hervé Sauquet	2014-06-20
15219	201_A. Perianth presence (D2c)	1	present	1	99999	1 to 99999	Hervé Sauquet	2014-06-20
13538	201_B. Number of perianth parts (3-state) (D2c)	0	one to five (1-5)	1	5	1 to 5	Hervé Sauquet	2013-07-12	Hervé Sauquet	2015-05-11
13542	201_B. Number of perianth parts (3-state) (D2c)	1	six to ten (6-10)	6	10	6 to 10	Hervé Sauquet	2013-07-12	Hervé Sauquet	2015-05-11
13543	201_B. Number of perianth parts (3-state) (D2c)	2	more than ten (>10)	11	99999	11 to 99999	Hervé Sauquet	2013-07-12	Hervé Sauquet	2015-05-11
10752	204_A. Fusion of perianth (D2c)	0	free (<5%)	0	0.05	or nearly so	Hervé Sauquet	2013-03-27	Hervé Sauquet	2015-06-07
10753	204_A. Fusion of perianth (D2c)	1	fused (>5%)	0.05	1	at least partially	Hervé Sauquet	2013-03-27	Hervé Sauquet	2015-06-07
628	207_A. Symmetry of perianth (binary) (D2d)	0	actinomorphic				Hervé Sauquet	2011-07-12
629	207_A. Symmetry of perianth (binary) (D2d)	1	zygomorphic			weakly or strongly	Hervé Sauquet	2011-07-12
15139	230_A. Perianth phyllotaxy (binary) (D2d)	0	whorled				Laetitia Carrive	2014-05-16
15140	230_A. Perianth phyllotaxy (binary) (D2d)	1	spiral				Laetitia Carrive	2014-05-16
13380	231_A. Number of perianth whorls (D2c)	0	one (1)	1	1	1 to 1	Hervé Sauquet	2013-07-10
13381	231_A. Number of perianth whorls (D2c)	1	two (2)	2	2	2 to 2	Hervé Sauquet	2013-07-10
13382	231_A. Number of perianth whorls (D2c)	2	more than two (>2)	3	99999	3 to 99999	Hervé Sauquet	2013-07-10
13383	232_A. Perianth merism (4-state) (D2c)	0	dimerous	2	2	2 to 2	Hervé Sauquet	2013-07-10
13384	232_A. Perianth merism (4-state) (D2c)	1	trimerous	3	3	3 to 3	Hervé Sauquet	2013-07-10
13385	232_A. Perianth merism (4-state) (D2c)	2	tetramerous	4	4	4 to 4	Hervé Sauquet	2013-07-10
13386	232_A. Perianth merism (4-state) (D2c)	3	pentamerous	5	5	5 to 5	Hervé Sauquet	2013-07-10
20895	234_B. Perianth differentiation (binary) (D2d)	0	undifferentiated			strictly	Hervé Sauquet	2020-04-07
20896	234_B. Perianth differentiation (binary) (D2d)	1	differentiated			at any level (incl. weak or continuous)	Hervé Sauquet	2020-04-07
12982	301_B. Number of fertile stamens (3-state) (D2c)	0	one to five (1-5)	1	5	1 to 5	Jürg Schönenberger	2013-07-06	Hervé Sauquet	2015-05-11
12986	301_B. Number of fertile stamens (3-state) (D2c)	1	six to ten (6-10)	6	10	6 to 10	Jürg Schönenberger	2013-07-06	Hervé Sauquet	2015-05-11
13113	301_B. Number of fertile stamens (3-state) (D2c)	2	more than ten (>10)	11	99999	11 to 99999	Jürg Schönenberger	2013-07-06	Hervé Sauquet	2015-05-11
13571	305_A. Filament (binary) (D2d)	0	laminar (wide)				Hervé Sauquet	2013-07-12
13570	305_A. Filament (binary) (D2d)	1	typical (narrow)				Hervé Sauquet	2013-07-12
13572	306_A. Fusion of filaments (binary) (D2c)	0	free (<5%)	0	0.05	or nearly so	Hervé Sauquet	2013-07-12	Hervé Sauquet	2017-05-05
13573	306_A. Fusion of filaments (binary) (D2c)	1	fused (>5%)	0.05	1	at least partially	Hervé Sauquet	2013-07-12	Hervé Sauquet	2017-05-05
13576	308_A. Fusion of filaments to inner perianth series (binary) (D2c)	0	free (<5%)	0	0.05	or nearly so	Hervé Sauquet	2013-07-12	Hervé Sauquet	2017-05-05
13577	308_A. Fusion of filaments to inner perianth series (binary) (D2c)	1	fused (>5%)	0.05	1	at least partially	Hervé Sauquet	2013-07-12	Hervé Sauquet	2017-05-05
11971	311_A. Anther orientation (D2d)	0	introrse				Laetitia Carrive	2013-05-02	0	2013-05-02
11972	311_A. Anther orientation (D2d)	1	latrorse				Laetitia Carrive	2013-05-02	0	2013-05-02
11973	311_A. Anther orientation (D2d)	2	extrorse				Laetitia Carrive	2013-05-02	0	2013-05-02
13584	312_A. Anther attachment (binary) (D2d)	0	basifixed				Hervé Sauquet	2013-07-12
13585	312_A. Anther attachment (binary) (D2d)	1	dorsifixed				Hervé Sauquet	2013-07-12
15894	313_A. Anther dehiscence (3-state) (D2d)	0	longitudinal slit				Hervé Sauquet	2014-07-25
15896	313_A. Anther dehiscence (3-state) (D2d)	1	H-valvate				Hervé Sauquet	2014-07-25
15897	313_A. Anther dehiscence (3-state) (D2d)	2	flap-valvate				Hervé Sauquet	2014-07-25
19393	314_A. Connective extension (apical) (D2d)	0	absent				Hervé Sauquet	2017-05-05
19394	314_A. Connective extension (apical) (D2d)	1	present				Hervé Sauquet	2017-05-05
15899	330_A. Androecium structural phyllotaxy (binary) (D2d)	0	whorled				Hervé Sauquet	2014-07-25
15900	330_A. Androecium structural phyllotaxy (binary) (D2d)	1	spiral				Hervé Sauquet	2014-07-25
13589	331_A. Number of androecium structural whorls (3-state) (D2c)	0	one (1)	1	1	1 to 1	Hervé Sauquet	2013-07-12
13590	331_A. Number of androecium structural whorls (3-state) (D2c)	1	two (2)	2	2	2 to 2	Hervé Sauquet	2013-07-12
13591	331_A. Number of androecium structural whorls (3-state) (D2c)	2	more than two (>2)	3	99999	3 to 99999	Hervé Sauquet	2013-07-12
13592	332_A. Androecium structural merism (4-state) (D2c)	0	dimerous	2	2	2 to 2	Hervé Sauquet	2013-07-12
13593	332_A. Androecium structural merism (4-state) (D2c)	1	trimerous	3	3	3 to 3	Hervé Sauquet	2013-07-12
13594	332_A. Androecium structural merism (4-state) (D2c)	2	tetramerous	4	4	4 to 4	Hervé Sauquet	2013-07-12
13595	332_A. Androecium structural merism (4-state) (D2c)	3	pentamerous	5	5	5 to 5	Hervé Sauquet	2013-07-12
11835	400_A. Gynoecium phyllotaxy (D2d)	0	whorled				Laetitia Carrive	2013-04-30
11834	400_A. Gynoecium phyllotaxy (D2d)	1	spiral				Laetitia Carrive	2013-04-30
13627	401_B. Number of structural carpels (5-state) (D2c)	0	one (1)	1	1	1 to 1	Hervé Sauquet	2013-07-12
13628	401_B. Number of structural carpels (5-state) (D2c)	1	two (2)	2	2	2 to 2	Hervé Sauquet	2013-07-12
13629	401_B. Number of structural carpels (5-state) (D2c)	2	three (3)	3	3	3 to 3	Hervé Sauquet	2013-07-12	Hervé Sauquet	2014-07-10
15758	401_B. Number of structural carpels (5-state) (D2c)	3	four or five (4-5)	4	5	4 to 5	Hervé Sauquet	2014-07-10
13630	401_B. Number of structural carpels (5-state) (D2c)	4	more than five (>5)	6	99999	6 to 99999	Hervé Sauquet	2013-07-12
15759	403_A. Fusion of ovaries (binary) (D2c)	0	free (<5%)	0	0.05	or nearly so	Hervé Sauquet	2014-07-10	Hervé Sauquet	2015-06-07
15760	403_A. Fusion of ovaries (binary) (D2c)	1	fused (>5%)	0.05	1	at least partially	Hervé Sauquet	2014-07-10	Hervé Sauquet	2015-06-07
19395	404_B. Style differentiation (D2d)	0	absent				Hervé Sauquet	2017-05-05
19396	404_B. Style differentiation (D2d)	1	present				Hervé Sauquet	2017-05-05
19397	406_A. Fusion of styles (D2c)	0	free (<5%)	0	0.05	or nearly so	Hervé Sauquet	2017-05-05
19398	406_A. Fusion of styles (D2c)	1	fused (>5%)	0.05	1	at least partially	Hervé Sauquet	2017-05-05
13648	411_A. Number of ovules per functional carpel (3-state) (D2c)	0	one (1)	1	1	1 to 1	Hervé Sauquet	2013-07-13
13649	411_A. Number of ovules per functional carpel (3-state) (D2c)	1	two (2)	2	2	2 to 2	Hervé Sauquet	2013-07-13
13650	411_A. Number of ovules per functional carpel (3-state) (D2c)	2	three or more (>2)	3	99999	3 to 99999	Hervé Sauquet	2013-07-13
19369	412_A. Placentation (D2d)	0	axile				Hervé Sauquet	2017-05-02
19372	412_A. Placentation (D2d)	1	parietal				Hervé Sauquet	2017-05-02
19374	412_A. Placentation (D2d)	2	free-central				Hervé Sauquet	2017-05-02
19375	412_A. Placentation (D2d)	3	laminar				Hervé Sauquet	2017-05-02
19376	5000_A. Number of apertures (D2c)	0	inaperturate	0	0	0 to 0	Hervé Sauquet	2017-05-02
19377	5000_A. Number of apertures (D2c)	1	monoaperturate	1	1	1 to 1	Hervé Sauquet	2017-05-02
19378	5000_A. Number of apertures (D2c)	2	diaperturate	2	2	2 to 2	Hervé Sauquet	2017-05-02
19379	5000_A. Number of apertures (D2c)	3	triaperturate	3	3	3 to 3	Hervé Sauquet	2017-05-02
19380	5000_A. Number of apertures (D2c)	4	polyaperturate	4	9999	4 to 9999	Hervé Sauquet	2017-05-02
19381	5002_A. Aperture shape (D2d)	0	elongate			sulcus, colpus	Hervé Sauquet	2017-05-02
19382	5002_A. Aperture shape (D2d)	1	pore-like			pore, ulcus	Hervé Sauquet	2017-05-02
19383	5002_A. Aperture shape (D2d)	2	colporate				Hervé Sauquet	2017-05-02

## Sheet: CharacterstateLumping
NCsl	SecondaryCharacter	PrimaryCharacterState	SecondaryCharacterState
4454	100_B. Structural sex of flowers (D2d)	100-(0) bisexual	100_B-(0) bisexual
4457	100_B. Structural sex of flowers (D2d)	100-(1) incompletely unisexual	100_B-(0) bisexual
4461	100_B. Structural sex of flowers (D2d)	100-(2) unisexual	100_B-(1) unisexual
4473	102_B. Ovary position (binary) (D2d)	102-(0) superior	102_B-(0) superior
4474	102_B. Ovary position (binary) (D2d)	102-(1) inferior	102_B-(1) inferior
4475	102_B. Ovary position (binary) (D2d)	102-(2) half-inferior	102_B-(1) inferior
4476	102_B. Ovary position (binary) (D2d)	102-(3) 3/4-inferior or more	102_B-(1) inferior
4478	102_B. Ovary position (binary) (D2d)	102-(4) 1/4-inferior or less	102_B-(1) inferior
70	207_A. Symmetry of perianth (binary) (D2d)	207-(0) actinomorphic (strictly polysymmetric)	207_A-(0) actinomorphic
73	207_A. Symmetry of perianth (binary) (D2d)	207-(1) actinomorphic spiral	207_A-(0) actinomorphic
81	207_A. Symmetry of perianth (binary) (D2d)	207-(2) zygomorphic	207_A-(1) zygomorphic
80	207_A. Symmetry of perianth (binary) (D2d)	207-(3) disymmetric
1875	207_A. Symmetry of perianth (binary) (D2d)	207-(4) asymmetric
77	207_A. Symmetry of perianth (binary) (D2d)	207-(5) actinomorphic (general)	207_A-(0) actinomorphic
5690	207_A. Symmetry of perianth (binary) (D2d)	207-(6) actinomorphic rotational	207_A-(0) actinomorphic
4429	230_A. Perianth phyllotaxy (binary) (D2d)	230-(0) whorled	230_A-(0) whorled
4430	230_A. Perianth phyllotaxy (binary) (D2d)	230-(1) spiral	230_A-(1) spiral
4431	230_A. Perianth phyllotaxy (binary) (D2d)	230-(2) irregular
6391	234_B. Perianth differentiation (binary) (D2d)	234-(0) undifferentiated	234_B-(0) undifferentiated
6392	234_B. Perianth differentiation (binary) (D2d)	234-(1) marked differentiation, outer sepaloid, inner petaloid	234_B-(1) differentiated
6393	234_B. Perianth differentiation (binary) (D2d)	234-(2) marked differentiation among petaloid tepals	234_B-(1) differentiated
6394	234_B. Perianth differentiation (binary) (D2d)	234-(3) marked differentiation among sepaloid tepals	234_B-(1) differentiated
6395	234_B. Perianth differentiation (binary) (D2d)	234-(4) marked differentiation	234_B-(1) differentiated
6396	234_B. Perianth differentiation (binary) (D2d)	234-(5) continuous differentiation, outer sepaloid, inner petaloid	234_B-(1) differentiated
6397	234_B. Perianth differentiation (binary) (D2d)	234-(6) continuous differentiation among petaloid tepals	234_B-(1) differentiated
6398	234_B. Perianth differentiation (binary) (D2d)	234-(7) continuous differentiation among sepaloid tepals	234_B-(1) differentiated
6399	234_B. Perianth differentiation (binary) (D2d)	234-(8) weak differentiation	234_B-(1) differentiated
6400	234_B. Perianth differentiation (binary) (D2d)	234-(9) very weak differentiation	234_B-(1) differentiated
3620	305_A. Filament (binary) (D2d)	305-(0) absent
3614	305_A. Filament (binary) (D2d)	305-(1) present (general)
3622	305_A. Filament (binary) (D2d)	305-(2) long and narrow	305_A-(1) typical (narrow)
3621	305_A. Filament (binary) (D2d)	305-(3) short and narrow	305_A-(1) typical (narrow)
3624	305_A. Filament (binary) (D2d)	305-(4) long and wide	305_A-(0) laminar (wide)
3623	305_A. Filament (binary) (D2d)	305-(5) short and wide	305_A-(0) laminar (wide)
3629	305_A. Filament (binary) (D2d)	305-(7) petaloid	305_A-(0) laminar (wide)
3626	305_A. Filament (binary) (D2d)	305-(8) fused into synandrium
3625	305_A. Filament (binary) (D2d)	305-(A) long and narrow, deeply divided in two	305_A-(1) typical (narrow)
3639	305_A. Filament (binary) (D2d)	305-(B) short (general)
2485	311_A. Anther orientation (D2d)	311-(0) introrse	311_A-(0) introrse
2486	311_A. Anther orientation (D2d)	311-(1) latrorse	311_A-(1) latrorse
2487	311_A. Anther orientation (D2d)	311-(2) extrorse	311_A-(2) extrorse
4588	311_A. Anther orientation (D2d)	311-(3) apical
3711	312_A. Anther attachment (binary) (D2d)	312-(0) basifixed	312_A-(0) basifixed
3712	312_A. Anther attachment (binary) (D2d)	312-(1) dorsifixed	312_A-(1) dorsifixed
3714	312_A. Anther attachment (binary) (D2d)	312-(2) dorsifixed at base	312_A-(1) dorsifixed
3716	312_A. Anther attachment (binary) (D2d)	312-(3) ventrifixed
4562	313_A. Anther dehiscence (3-state) (D2d)	313-(0) longitudinal slit	313_A-(0) longitudinal slit
4563	313_A. Anther dehiscence (3-state) (D2d)	313-(1) poricidal	313_A-(0) longitudinal slit
4564	313_A. Anther dehiscence (3-state) (D2d)	313-(2) H-valvate	313_A-(1) H-valvate
4565	313_A. Anther dehiscence (3-state) (D2d)	313-(3) flap-valvate	313_A-(2) flap-valvate
4566	313_A. Anther dehiscence (3-state) (D2d)	313-(4) transverse (horizontal) slit
4567	313_A. Anther dehiscence (3-state) (D2d)	313-(5) short basal slits	313_A-(0) longitudinal slit
4568	313_A. Anther dehiscence (3-state) (D2d)	313-(6) short central slits	313_A-(0) longitudinal slit
4569	313_A. Anther dehiscence (3-state) (D2d)	313-(7) short apical slits	313_A-(0) longitudinal slit
4572	313_A. Anther dehiscence (3-state) (D2d)	313-(A) T-valvate (T-shaped stomium)	313_A-(1) H-valvate
4573	313_A. Anther dehiscence (3-state) (D2d)	313-(B) common stomium of confluent thecae
6196	314_A. Connective extension (apical) (D2d)	314-(0) absent	314_A-(0) absent
6197	314_A. Connective extension (apical) (D2d)	314-(1) short extension	314_A-(1) present
6198	314_A. Connective extension (apical) (D2d)	314-(2) long extension	314_A-(1) present
6199	314_A. Connective extension (apical) (D2d)	314-(3) very long extension	314_A-(1) present
6200	314_A. Connective extension (apical) (D2d)	314-(4) present (general)	314_A-(1) present
4585	330_A. Androecium structural phyllotaxy (binary) (D2d)	330-(0) whorled	330_A-(0) whorled
4586	330_A. Androecium structural phyllotaxy (binary) (D2d)	330-(1) spiral	330_A-(1) spiral
4587	330_A. Androecium structural phyllotaxy (binary) (D2d)	330-(2) irregular
2215	400_A. Gynoecium phyllotaxy (D2d)	400-(0) one whorl	400_A-(0) whorled
2217	400_A. Gynoecium phyllotaxy (D2d)	400-(1) two or more whorls	400_A-(0) whorled
2214	400_A. Gynoecium phyllotaxy (D2d)	400-(2) spiral	400_A-(1) spiral
6247	404_B. Style differentiation (D2d)	404-(0) absent	404_B-(0) absent
6248	404_B. Style differentiation (D2d)	404-(1) present (length and shape unknown)	404_B-(1) present
6249	404_B. Style differentiation (D2d)	404-(2) present, short and thick	404_B-(1) present
6250	404_B. Style differentiation (D2d)	404-(3) present, short and narrow	404_B-(1) present
6251	404_B. Style differentiation (D2d)	404-(4) present, long and wide	404_B-(1) present
6252	404_B. Style differentiation (D2d)	404-(5) present, long and narrow	404_B-(1) present
6253	404_B. Style differentiation (D2d)	404-(6) present, petaloid	404_B-(1) present
6254	404_B. Style differentiation (D2d)	404-(7) continuous (apical extension of carpel with decurrent stigma)	404_B-(1) present
6148	412_A. Placentation (D2d)	412-(0) axile	412_A-(0) axile
6149	412_A. Placentation (D2d)	412-(1) apical (pendulous)
6150	412_A. Placentation (D2d)	412-(2) basal
6151	412_A. Placentation (D2d)	412-(3) parietal	412_A-(1) parietal
6152	412_A. Placentation (D2d)	412-(4) marginal
6153	412_A. Placentation (D2d)	412-(5) free-central	412_A-(2) free-central
6154	412_A. Placentation (D2d)	412-(6) laminar	412_A-(3) laminar
6157	5002_A. Aperture shape (D2d)	5002-(0) sulcus	5002_A-(0) elongate
6158	5002_A. Aperture shape (D2d)	5002-(1) pore	5002_A-(1) pore-like
6159	5002_A. Aperture shape (D2d)	5002-(2) colporus	5002_A-(2) colporate
6160	5002_A. Aperture shape (D2d)	5002-(3) ring like
6161	5002_A. Aperture shape (D2d)	5002-(4) ulcus	5002_A-(1) pore-like
6162	5002_A. Aperture shape (D2d)	5002-(5) colpus	5002_A-(0) elongate
6163	5002_A. Aperture shape (D2d)	5002-(6) absent
6164	5002_A. Aperture shape (D2d)	5002-(7) syncolpus	5002_A-(0) elongate
6165	5002_A. Aperture shape (D2d)	5002-(8) spiraperturate

## Sheet: References
NRef	Citation	Type	Reference	URL	NUsrcrRef	DcrRef	NUsrupRef	DupRef
7368	Atkinson 2015 (IJPS)	article	Atkinson, B. A., Stockey, R. A., Rothwell, G. W., Mindell, R. A., Bolton, M. J., & Editor: Patrick S. Herendeen. (2015). Lauraceous Flowers from the Eocene of Vancouver Island: Tinaflora beardiae gen. et sp. nov. (Lauraceae). International Journal of Plan	https://doi.org/10.1086/681586	Andrea López	2022-03-24
3410	Basinger & Christophel 1985 (CanJBot)	article	Basinger JF, Christophel DC. 1985. Fossil flowers and leaves of the Ebenaceae from the Eocene of southern Australia. Canadian Journal of Botany 63: 1825–1843.		Hervé Sauquet	2016-11-08
7652	Basinger 1976 (article)	article	Basinger, J. F. 1976. Paleorosa simiklameensis, gen. et sp. Nov., permineralized flowers (Rosaceae) from the Eocene of British Columbia. Canadian Journal of Botany 54:2293-2305		Andrea López	2022-06-24
4659	Basinger et al 2007 (CanJBot)	article	Basinger, J.F. Greenwood, D.R., Wilson, P.G and Christophel, D.C..2007. Fossil flowers and fruits of capsular Myrtaceae from the Eocene of South Australia. Canadian Journal of Botany 85: 204-215		Andrea López	2019-11-21
3857	Benedict et al 2011 (IJPS)	article	Benedict JC, DeVore ML, Pigg KB. 2011. Prunus and Oemleria (Rosaceae) flowers from the late Early Eocene Republic Flora of Northeastern Washington State, U.S.A. International Journal of Plant Sciences 172: 948–958.		Hervé Sauquet	2018-07-17
4430	Berry 1930 (USGeolSurvProfPap)	article	Berry EW. 1930. Revision of the Lower Eocene Wilcox flora of the southeastern States. United States Geological Survey Professional Paper 156: 1–196.		Hervé Sauquet	2019-06-06
4668	Blanchard et al 2016 (article)	article	Blanchard, Jane & Wang, Hongshan & Dilcher, Davild. (2016). Fruits, seeds and flowers from the Bovay and Bolden clay pits (early Eocene Tallahatta Formation, Claiborne Group), northern Mississippi, USA. Palaeontologia Electronica. 19.3.52A. 1-59		Andrea López	2019-11-26
3593	Calvillo-Canadell & Cevallos-Ferriz 2007 (AmJBot)	article	Calvillo-Canadell L, Cevallos-Ferriz SRS. 2007. Reproductive structures of Rhamnaceae from the Cerro del Pueblo (Late Cretaceous, Coahuila) and Coatzingo (Oligocene, Puebla) Formations, Mexico. American Journal of Botany 94: 1658–1669.		Santiago Ramírez Barahona	2017-12-18	Hervé Sauquet	2018-07-17
7656	Castañeda-Posadas & Cevallos-Ferriz 2007 (AmJBot)	article	Castañeda-Posadas, C. and Cevallos-Ferriz S.R.S. 2007. Swietenia (Meliaceae) Flower in Late Oligocene/Early Miocene Amber from Simojovel de Allende, Chiapas, Mexico. American Journal of Botany 94:1821-1827		Andrea López	2022-06-25
7712	Cevallos-Ferriz et al 1993 (RevPalPal)	article	Cevallos-Ferriz, S.R.S., Erwin, D.M. and Stockey, R.A. 1993. Further observations on Paleorosa similkameenensis (Rosaceae) from the Middle Eocene Princeton chert of British Columbia, Canada. Rev. Palaeobot. Palynol. 78: 277-291.		Andrea López	2022-07-29
3474	Crane et al 1989 (PlantSystEvol)	article	Crane PR, Friis EM, Pedersen KR. 1989. Reproductive structure and function in Cretaceous Chloranthaceae. Plant Systematics and Evolution 165: 211–226.		Hervé Sauquet	2017-05-03	Hervé Sauquet	2022-06-08
1636	Crane et al 1993 (SystBot)	article	Crane PR, Pedersen KR, Friis EM, Drinnan AN. 1993. Early Cretaceous (early to middle Albian) platanoid inflorescences associated with Sapindopsis leaves from the Potomac Group of Eastern North America. Systematic Botany 18: 328–344.		Fabien Condamine	2013-10-03	Hervé Sauquet	2019-07-30
3722	Crepet & Daghlian 1980 (AmJBot)	article	Crepet WL, Daghlian CP. 1980. Castaneoid inflorescences from the Middle Eocene of Tennessee and the diagnostic value of pollen (at the subfamily level) in Fagaceae. American Journal of Botany 67: 739–757.		Hervé Sauquet	2018-03-06
7660	Crepet & Dilcher 1977 (AmJBot)	article	Crepet, W. and D. L. Dilcher. 1977. Investigations of angiosperms from the Eocene of North America: A mimosoid inflorescence. American Journal of Botany 64: 714-725		Andrea López	2022-06-25
3735	Crepet & Herendeen 1992 (book section)	article	Crepet WL, Herendeen PS. 1992. Papilionoid flowers from the early Eocene of southeastern North America. In: Herendeen PS, Dilcher DL, eds. Advances in legume systematics, part 4, the fossil record. Royal Botanic Gardens, Kew, UK, 43–55.		Hervé Sauquet	2018-04-03
3395	Crepet & Nixon 1998 (AmJBot)	article	Crepet WL, Nixon KC. 1998. Two new fossil flowers of magnoliid affinity from the Late Cretaceous of New Jersey. American Journal of Botany 85: 1273–1288.		Hervé Sauquet	2016-11-07	Hervé Sauquet	2019-08-08
1713	Crepet & Nixon 1998a (AmJBot)	article	Crepet WL, Nixon KC. 1998. Fossil Clusiaceae from the Late Cretaceous (Turonian) of New Jersey and implications regarding the history of bee pollination. American Journal of Botany 85: 1122–1133.		Fabien Condamine	2014-02-18	Hervé Sauquet	2019-08-08
3731	Crepet & Taylor 1986 (AmJBot)	article	Crepet WL, Taylor DW. 1986. Primitive mimosoid flowers from the Paleocene-Eocene and their systematic and evolutionary implications. American Journal of Botany 73: 548–563.		Hervé Sauquet	2018-03-27
3398	Crepet et al 2005 (AmJBot)	article	Crepet WL, Nixon KC, Gandolfo MA. 2005. An extinct calycanthoid taxon, Jerseyanthus calycanthoides, from the Late Cretaceous of New Jersey. American Journal of Botany 92: 1475–1485.		Hervé Sauquet	2016-11-07	Lily Dun	2022-03-30
1157	Crepet et al 2013 (IJPS)	article	Crepet WL, Nixon KC, Daghlian CP 2013 Fossil Ericales from the Upper Cretaceous of New Jersey. International Journal of Plant Sciences 174: 572-584.		Maria von Balthazar	2013-07-03
3412	Crepet et al 2016 (AmJBot)	article	Crepet WL, Nixon KC, Grimaldi D, Riccio M. 2016. A mosaic Lauralean flower from the Early Cretaceous of Myanmar. American Journal of Botany 103: 290–297.		Hervé Sauquet	2016-11-08
4664	Crepet et al 2018 (AmJBot)	article	Crepet, W. L., K. C. Nixon, and A. Weeks. 2018. Mid- Cretaceous angiosperm radiation and an asterid origin of bilaterality: diverse and extinct “Ericales” from New Jersey. American Journal of Botany 105(8): 1412–1423.		Andrea López	2019-11-25
7657	Daghlian et al 1980 (AmJBot)	article	Daghlian, C. P., Crepet, W., Delevoryas, T. 1980. Investigations of Tertiary Angiosperms: a New Flora Including Eomimosoidea plumosa from the Oligocene of Eastern Texas. American Journal of Botany 67:309-320		Andrea López	2022-06-25
3693	Del Rio et al 2017 (SR)	article	Del Rio C, Haevermans T, De Franceschi D. 2017. First record of an Icacinaceae Miers fossil flower from le Quesnoy (Ypresian, France) amber. Scientific Reports 7: 1–8.		Hervé Sauquet	2018-01-31
4075	Dettmann et al 2009 (CretaceousRes)	article	Dettmann ME, Clifford HT, Peters M. 2009. Lovellea wintonensis gen. et sp. nov.- Early Cretaceous (late Albian), anatomically preserved, angiospermous flowers and fruits from the Winton Formation, western Queensland, Australia. Cretaceous Research 30: 339	https://www.sciencedirect.com/science/article/pii/S0195667108001092	Kelly Matsunaga	2018-09-26
652	Dilcher & Crane 1984 (AMBG)	article	Dilcher DL, Crane PR. 1984. Archaenthus: An Early Angiosperm From the Cenomanian of the Western Interior of North America. Annals of the Missouri Botanical Garden 71: 351–383.		Julien Massoni	2013-02-04	Hervé Sauquet	2019-08-08
3732	Dilcher et al 1992 (book section)	article	Dilcher DL, Herendeen PS, Hueber F. 1992. Fossil Acacia flowers with attached anther glands from Dominican Republic amber. In: Herendeen PS, Dilcher DL, eds. Advances in legume systematics, part 4, the fossil record. Royal Botanic Gardens, Kew, UK, 33–42.		Hervé Sauquet	2018-03-27
644	Drinnan et al 1990 (BotGaz)	article	Drinnan AN, Crane PR, Friis EM, Pedersen KR. 1990. Lauraceous flowers from the Potomac Group (mid-Cretaceous) of Eastern North America. Botanical Gazette 151: 370–384.		Laetitia Carrive	2013-02-04	Hervé Sauquet	2019-08-08
1637	Drinnan et al 1991 (AmJBot)	article	Drinnan AN, Crane PR, Friis EM, Pedersen KR. 1991. Angiosperm flowers and tricolpate pollen of buxaceous affinity from the Potomac Group (Mid-Cretaceous) of Eastern North America. American Journal of Botany 78: 153–176.		Fabien Condamine	2013-10-03	Hervé Sauquet	2016-11-07
3989	eflora of India 2018 (website)	website		https://sites.google.com/site/efloraofindia	Maria von Balthazar	2018-09-20
3476	Eklund & Kvacek 1998 (IJPS)	article	Eklund H, Kvacek J. 1998. Lauraceous Inflorescences and Flowers from the Cenomanian of Bohemia (Czech Republic, Central Europe). International Journal of Plant Sciences 159: 668–686.		Hervé Sauquet	2017-05-03
4661	Eklund 2000 (BiolJLinnSoc)	article	Eklund, H. 2000. Lauraceous flowers from the Late Cretaceous of North Carolina, U.S.A. Botanical Journal of the Linnean Society, 132: 397-428		Andrea López	2019-11-25
3389	Eklund et al 1997 (PlantSystEvol)	article	Eklund H, Friis EM, Pedersen KR. 1997. Chloranthaceous floral structures from the Late Cretaceous of Sweden. Plant Systematics and Evolution 207: 13–42.		Hervé Sauquet	2016-11-07
3363	Endress & Friis 1991 (PlantSystEvol)	article	Endress PK, Friis EM. 1991. Archamamelis, hamamelidalean flowers from the Upper Cretaceous of Sweden. Plant Systematics and Evolution 175: 101–114.		Andrea López	2016-10-10	Hervé Sauquet	2016-11-07
3396	Friis & Pedersen 2011 (Grana)	article	Friis EM, Pedersen KR. 2011. Canrightia resinifera gen. et sp. nov., a new extinct angiosperm with Retimonocolpites-type pollen from the Early Cretaceous of Portugal: missing link in the eumagnoliid tree? Grana 50: 3–29.		Hervé Sauquet	2016-11-07
1545	Friis & Pedersen 2012 (IJPS)	article	Friis EM, Pedersen KR 2012 Bertilanthus scanicus, a new asterid flower from the Late Cretaceous (Late Santonian-Early Campanian) of Scania, Sweden. International Journal of Plant Sciences 173: 318-330.		Maria von Balthazar	2013-07-10	Hervé Sauquet	2016-11-08
1719	Friis 1983 (RevPalPal)	article	Friis, EM. 1983. Upper Cretaceous (Senonian) floral structures of juglandalean affinity containing Normapolles pollen. Review of Palaeobotany and Palynology 39: 161-188.		Fabien Condamine	2014-02-18
2831	Friis 1985 (RevPalPal)	article	Friis EM. 1985. Actinocalyx gen. nov., sympetalous angiosperm flowers from the Upper Cretaceous of southern Sweden. Review of Palaeobotany and Palynology 45: 171–183.		Marion Chartier	2015-06-22	Hervé Sauquet	2022-09-12
3411	Friis 1990 (BiolSkriftDansk)	article	Friis EM 1990 Silvianthemum suecicum gen. et sp. nov., a new saxifragalean flower from the Late Cretaceous of Sweden. Biol Skr Dan Vidensk Selsk 36:1–35.		Hervé Sauquet	2016-11-08
3470	Friis et al 1992 (BiolSkriftDansk)	article	Friis, EM, Crane, PR & Raunsgaard Pedersen, K 1992, 'Esgueiria gen. nov., fossil flowers with combretaceous features from the Late Cretaceous of Portugal' Det Kongelige Danske Videnskabernes Selskab. Biologiske Skrifter.		Hervé Sauquet	2017-05-02
3397	Friis et al 1994 (IJPS)	article	Friis EM, Eklund H, Pedersen KR, Crane PR. 1994. Virginianthus calycanthoides gen. et sp. nov.-A Calycanthaceous Flower from the Potomac Group (Early Cretaceous) of Eastern North America. International Journal of Plant Sciences 155: 772–785.		Hervé Sauquet	2016-11-07
4662	Friis et al 2000 (Grana)	article	Friis, E. M., Pedersen, K. R. & Crane, P. R. 2000. Fossil foral structures of a basal angiosperm with monocolpate, reticulate-acolumellate pollen from the Early Cretaceous of Portugal. Grana 39: 226-239.		Andrea López	2019-11-25
3406	Friis et al 2003 (IJPS)	article	Friis EM, Pedersen KR, Schönenberger J. 2003. Endressianthus, a new Normapolles-producing plant genus of Fagalean affinity from the Late Cretaceous of Portugal. International Journal of Plant Sciences 164: S201–S223.		Hervé Sauquet	2016-11-07
4666	Friis et al 2006 (PlantSystEvol)	article	Friis, E. M., Pedersen, K. and Schönenberger, J. 2006. Normapolles plants: a prominent component of the Cretaceous rosid diversification. Pl. Syst. Evol. 260: 107–140		Andrea López	2019-11-25
3388	Friis et al 2009 (IJPS)	article	Friis EM, Pedersen KR, von Balthazar M, Grimm GW, Crane PR. 2009. Monetianthus mirus gen. et sp. nov., a Nymphaealean Flower from the Early Cretaceous of Portugal. International Journal of Plant Sciences 170: 1086–1101.		Hervé Sauquet	2016-11-07
3471	Friis et al 2011 (book)	book	Friis EM, Crane PR, Pedersen KR. 2011. Early flowers and angiosperm evolution. Cambridge University Press.		Hervé Sauquet	2017-05-02
3011	Friis et al 2013 (IJPS)	article	Friis EM, Pedersen KR, Endress PK. 2013. Floral structure of extant Quintinia (Paracryphiales, campanulids) compared with the Late Cretaceous Silvianthemum and Bertilanthus. International Journal of Plant Sciences 74: 647-664.		Maria von Balthazar	2015-11-18	Hervé Sauquet	2016-09-09
3408	Friis et al 2016 (Grana)	article	Friis EM, Pedersen KR, Crane PR. Kenilanthus, a new eudicot flower with tricolpate pollen from the Early Cretaceous (early-middle Albian) of eastern North America. Grana 0: 1–13.		Hervé Sauquet	2016-11-08
3472	Friis et al 2016 (ProcRSoc)	article	Friis EM, Pedersen KR, Crane PR. 2016. The emergence of core eudicots: new floral evidence from the earliest Late Cretaceous. Proceedings of the Royal Society B: Biological Sciences 283.		Hervé Sauquet	2017-05-03
4660	Friis et al 2017 (IJPS)	article	Friis,E. Crane, P. & Pedersen, K. 2017. Saportanthus an extinct genus of Laurales from the Early Cretaceous of Portugal. Int. J. Plant Sci. 178(8):650–672	https://pure.au.dk/portal/files/117612927/693108.pdf	Andrea López	2019-11-24
4657	Friis et al 2018 (Grana)	article	Friis, E.M., Mendes, M. and Pedersen, K. R. 2018. Paisia, an Early Cretaceous eudicot angiosperm flower with pantoporate pollen from Portugal. Grana. 57: 1-15	https://www.tandfonline.com/doi/full/10.1080/00173134.2017.1310292	Andrea López	2019-11-21	Andrea López	2020-10-26
5219	Friis et al 2019 (article)	article	Friis, E. Crane, P. & K. Pedersen. 2019. The Early Cretaceous Mesofossil Flora of Torres Vedras (Ne of Forte Da Forca), Portugal: A Palaeofloristic Analysis of an Early Angiosperm Community. Fossil Imprint. 75. 153-257.	10.2478/if-2019-0013	Andrea López	2020-10-26
5218	Friis et al 2020 (IJPS)	article	Friis, E.M. Crane, P.R & K.R. Pedersen. 2020. Melloniflora, a new extinct multiparted flower from the early Cretaceous of Virgina, USA. International Journal of Plant Sciences 181 (9): 887-897	DOI: 10.1086/710490	Andrea López	2020-10-26
5220	Friis et al 2020b (IJPS)	article	Friis, E.M., Crane, P.K. & K. Pedersen. 2020. Catanthus, An Extinct Magnoliid Flower From The Early Cretaceous Of Portugal. International Journal of Plant Sciences	DOI: https://doi.org/10.1086/71108	Andrea López	2020-10-26
4080	Friis et al. 2016 (Grana)	article	Friis EM, Pedersen KR, Crane P. 2016. Kenilanthus, a new eudicot flower with tricolpate pollen from the Early Cretaceous (early-middle Albian) of eastern North America. Grana 56:3 161-173.		Gisele Alves	2018-09-26
7470	Friis et al. 2021 (Fossil Imprint)	article	Friis, E. M., Crane, P.R., Pedersen, K. R. 2021. Early flowers of primuloid Ericales from the Late Cretaceous of Portugal and their ecological and phytogeographic implications. Fossil Imprint 77 (2): 214-230		Andrea López	2022-04-21
3475	Frumin et al 2004 (IJPS)	article	Frumin S, Eklund H, Friis EM. 2004. Mauldinia hirsuta sp. nov., a new member of the extinct genus Mauldinia (Lauraceae) from the late cretaceous (Cenomanian-Turonian) of Kazakhstan. International Journal of Plant Sciences 165: 883–895.		Hervé Sauquet	2017-05-03
1264	Gandolfo et al 1998 (AmJBot)	article	Gandolfo MA, Nixon KC, Crepet WL. 1998. A new fossil flower from the Turonian of New Jersey: Dressiantha bicarpellata gen. et sp. nov. (Capparales). American Journal of Botany 85: 964–974.		Jürg Schönenberger	2013-07-04	Hervé Sauquet	2018-01-09
1716	Gandolfo et al 1998b (AmJBot)	article	Gandolfo, M.A., Nixon, K. and Crepet, W. 1998. Tylerianthus crossmanensis gen. et sp. nov. (aff. Hydrangeaceae) from the Upper Cretaceous of New Jersey. American Journal of Botany 85: 376-386.		Fabien Condamine	2014-02-18	Fabien Condamine	2014-02-27
3401	Gandolfo et al 2002 (AmJBot)	article	Gandolfo MA, Nixon KC, Crepet WL. 2002. Triuridaceae fossil flowers from the Upper Cretaceous of New Jersey. American Journal of Botany 89: 1940–1957.		Hervé Sauquet	2016-11-07
3394	Gandolfo et al 2004 (PNAS)	article	Gandolfo MA, Nixon KC, Crepet WL. 2004. Cretaceous flowers of Nymphaeaceae and implications for complex insect entrapment pollination mechanisms in early angiosperms. Proceedings of the National Academy of Sciences of the United States of America 101: 805		Hervé Sauquet	2016-11-07
3390	Herendeen et al 1993 (AmJBot)	article	Herendeen PS, Crepet WL, Nixon KC. 1993. Chloranthus_like Stamens from the Upper Cretaceous of New Jersey. American Journal of Botany 80: 865–871.		Hervé Sauquet	2016-11-07
1374	Herendeen et al 1995 (IJPS)	article	Herendeen PS, Crane PR, Drinnan AN. 1995. Fagaceous flowers, fruits and cupules from the Campanian (Late Cretaceous) of Central Georgia, USA. International Journal of Plant Sciences 156: 93–116.		Jürg Schönenberger	2013-07-05	Hervé Sauquet	2019-08-08
4074	Herendeen et al 2016 (Botany)	article	Herendeen PS, Doyle JA, Endress PK, Takahashi M. 2016. Cecilanthus polymerus, a novel multiparted flower from the mid-Cretaceous Rocky Point locality, Maryland. Botany 94: 787-803.	dx.doi.org/10.1139/cjb-2016-0039	Alexa DiNicola	2018-09-26	Hervé Sauquet	2018-11-19
4658	Herendeen et al. 1994 (PlantSystEvol)	article	Herendeen, P. Crepet, W and Nixon, K. 1994. Fossil flowers and pollen of Lauraceae from the Upper Cretaceous of New Jersey. Plant Systematics and Evolution 189: 29-40		Andrea López	2019-11-21
3415	Hermanova et al 2011 (IJPS)	article	Hermanova Z, Kvacek J, Friis EM. 2011. Budvaricarpus serialis Knobloch & Mai, An Unusual New Member of the Normapolles Complex from the Late Cretaceous of the Czech Republic. International Journal of Plant Sciences 172: 285–293.		Hervé Sauquet	2016-11-08
5215	Hermanova et al 2017 (RevPalPal)	article	Heřmanová, Z., Dašková, J., Ekrt, B., and Kvaček, J. 2017. Zlivifructus gen. nov., a new member of the Normapolles complex. Review of Palaeobotany and Palynology, 246, 177-184.		Jürg Schönenberger	2020-10-13
1706	Hermsen et al 2003 (AmJBot)	article	Hermsen EJ, Gandolfo MA, Nixon KC, Crepet WL. 2003. Divisestylus gen. nov. (aff. Iteaceae), a fossil saxifrage from the Late Cretaceous of New Jersey, USA . American Journal of Botany 90: 1373–1388.		Fabien Condamine	2014-02-18	Hervé Sauquet	2016-11-07
7653	Hernandez-Damian et al 2018 (RevPalPal)	article	Hernández-Damián, A. L., Gómez-Acevedo, S. L., & Cevallos-Ferriz, S. R. S. (2018). Fossil flower of Salacia lombardii sp. nov. (Salacioideae-Celastraceae) preserved in amber from Simojovel de Allende, Mexico. Review of Palaeobotany and Palynology, 252, 1–	doi:10.1016/j.revpalbo.2018.02.003	Andrea López	2022-06-25
3393	Ji et al 2004 (ActaGeolSin)	article	Ji Q, Li H, Bowe LM, Liu Y, Taylor DW. 2004. Early Cretaceous Archaefructus eoflora sp. nov. with Bisexual Flowers from Beipiao, Western Liaoning, China. Acta Geologica Sinica 78: 883–892.		Hervé Sauquet	2016-11-07
7356	Jud & Gandolfo 2021 (AnnBot)	article	Jud, N. & M. Gandolfo. 2021. Fossil evidence from South America for the diversification of Cunoniaceae by the earliest Palaeocene. Annals of Botany 127: 305-315		Andrea López	2022-03-24
[truncated: 54 more rows]

## Sheet: PrimaryDataMatrix
	100. Floral structural sex (D1)	102. Ovary position (D1)	201. Number of perianth parts (C1)	204. Fusion of perianth (C1)	207. Symmetry of perianth (D1)	230. Perianth phyllotaxy (D1)	231. Number of perianth whorls (C1)	232. Perianth merism (C1)	234. Perianth differentiation (D1)	301. Number of fertile stamens (C1)	305. Filament (D1)	306. Fusion of filaments (C1)	308. Fusion of filaments to inner perianth series (C1)	311. Anther orientation (D1)	312. Anther attachment (D1)	313. Anther dehiscence (D1)	314. Connective extension (apical) (D1)	330. Androecium structural phyllotaxy (D1)	331. Number of androecium structural whorls (C1)	332. Androecium structural merism (C1)	400. Gynoecium phyllotaxy (D1)	401. Number of structural carpels (C1)	403. Fusion of ovaries (C1)	404. Style differentiation (D1)	406. Fusion of styles (C1)	411. Number of ovules per functional carpel (C1)	412. Placentation (D1)	5000. Number of apertures (C1)	5002. Aperture shape (D1)
[truncated: 121 more rows]

[truncated: 1 more sheets: TransformedDataMatrix]
